# Supplementary material for: Coping with the Blues: Simple and Photo‐Stable Dye for Long‐Term Live‐Cell Imaging
Source: Chemistry. 2025 Oct 17;31(70):e01360. doi: 10.1002/chem.202501360 (PMC12712751; doi:10.1002/chem.202501360)
Supplement: Supplementary file 2 — Supporting Information [file CHEM-31-e01360-s001.zip]

Archive with 2 entries (2 files):
- crystal 1.cif
- crystal 2.cif
