# Supplementary material for: Coping with the Blues: Simple and Photo‐Stable Dye for Long‐Term Live‐Cell Imaging
Source: Chemistry. 2025 Oct 17;31(70):e01360. doi: 10.1002/chem.202501360 (PMC12712751; doi:10.1002/chem.202501360)
Supplement: Supplementary file 2 — Supporting Information [file CHEM-31-e01360-s001.zip › crystal 1.cif]

data_sv-2-24
_audit_creation_date               2019-09-13
_audit_creation_method
;
Olex2 1.2
(compiled 2018.05.29 svn.r3508 for OlexSys, GUI svn.r5506)
;
_shelx_SHELXL_version_number       '2016/6'
_audit_contact_author_address      ?
_audit_contact_author_email        ?
_audit_contact_author_name         ''
_audit_contact_author_phone        ?
_publ_contact_author_id_orcid      ?
_publ_section_references
;
Dolomanov, O.V., Bourhis, L.J., Gildea, R.J, Howard, J.A.K. & Puschmann, H.
 (2009), J. Appl. Cryst. 42, 339-341.

Sheldrick, G.M. (2015). Acta Cryst. C71, 3-8.
;
_chemical_name_common              ?
_chemical_name_systematic          ?
_chemical_formula_moiety           '2(C46 H30 Cl2 N2 Zn), 2(C H2 Cl2)'
_chemical_formula_sum              'C94 H64 Cl8 N4 Zn2'
_chemical_formula_weight           1663.83
_chemical_melting_point            ?
loop_
  _atom_type_symbol
  _atom_type_description
  _atom_type_scat_dispersion_real
  _atom_type_scat_dispersion_imag
  _atom_type_scat_source
 'C' 'C' 0.0033 0.0016 'International Tables Vol C Tables 4.2.6.8 and 6.1.1.4'
 'H' 'H' 0.0000 0.0000 'International Tables Vol C Tables 4.2.6.8 and 6.1.1.4'
 'Cl' 'Cl' 0.1484 0.1585 'International Tables Vol C Tables 4.2.6.8 and 6.1.1.4'
 'N' 'N' 0.0061 0.0033 'International Tables Vol C Tables 4.2.6.8 and 6.1.1.4'
 'Zn' 'Zn' 0.2839 1.4301 'International Tables Vol C Tables 4.2.6.8 and 6.1.1.4'

_shelx_space_group_comment
;
The symmetry employed for this shelxl refinement is uniquely defined
by the following loop, which should always be used as a source of
symmetry information in preference to the above space-group names.
They are only intended as comments.
;
_space_group_crystal_system        'monoclinic'
_space_group_IT_number             15
_space_group_name_H-M_alt          'C 1 2/c 1'
_space_group_name_Hall             '-C 2yc'
loop_
  _space_group_symop_operation_xyz
 'x, y, z'
 '-x, y, -z+1/2'
 'x+1/2, y+1/2, z'
 '-x+1/2, y+1/2, -z+1/2'
 '-x, -y, -z'
 'x, -y, z-1/2'
 '-x+1/2, -y+1/2, -z'
 'x+1/2, -y+1/2, z-1/2'

_cell_length_a                     15.0774(13)
_cell_length_b                     11.0294(8)
_cell_length_c                     23.639(2)
_cell_angle_alpha                  90
_cell_angle_beta                   97.002(7)
_cell_angle_gamma                  90
_cell_volume                       3901.7(6)
_cell_formula_units_Z              2
_cell_measurement_reflns_used      ?
_cell_measurement_temperature      293(2)
_cell_measurement_theta_max        ?
_cell_measurement_theta_min        ?
_shelx_estimated_absorpt_T_max     ?
_shelx_estimated_absorpt_T_min     ?
_exptl_absorpt_coefficient_mu      0.940
_exptl_absorpt_correction_T_max    ?
_exptl_absorpt_correction_T_min    ?
_exptl_absorpt_correction_type     ?
_exptl_absorpt_process_details     ?
_exptl_absorpt_special_details     ?
_exptl_crystal_colour              ?
_exptl_crystal_density_diffrn      1.416
_exptl_crystal_density_meas        ?
_exptl_crystal_density_method      ?
_exptl_crystal_description         ?
_exptl_crystal_F_000               1704
_exptl_crystal_size_max            0.21
_exptl_crystal_size_mid            0.177
_exptl_crystal_size_min            0.16
_exptl_transmission_factor_max     ?
_exptl_transmission_factor_min     ?
_diffrn_reflns_av_R_equivalents    0.1071
_diffrn_reflns_av_unetI/netI       0.0477
_diffrn_reflns_Laue_measured_fraction_full  0.990
_diffrn_reflns_Laue_measured_fraction_max  0.990
_diffrn_reflns_limit_h_max         17
_diffrn_reflns_limit_h_min         -17
_diffrn_reflns_limit_k_max         13
_diffrn_reflns_limit_k_min         -13
_diffrn_reflns_limit_l_max         27
_diffrn_reflns_limit_l_min         -28
_diffrn_reflns_number              24463
_diffrn_reflns_point_group_measured_fraction_full  0.990
_diffrn_reflns_point_group_measured_fraction_max  0.990
_diffrn_reflns_theta_full          25.186
_diffrn_reflns_theta_max           25.186
_diffrn_reflns_theta_min           1.736
_diffrn_ambient_temperature        293(2)
_diffrn_detector_area_resol_mean   ?
_diffrn_measured_fraction_theta_full  0.990
_diffrn_measured_fraction_theta_max  0.990
_diffrn_measurement_device_type    ?
_diffrn_measurement_method         ?
_diffrn_radiation_type             MoK\a
_diffrn_radiation_wavelength       0.71073
_diffrn_source                     ?
_reflns_Friedel_coverage           0.000
_reflns_Friedel_fraction_full      .
_reflns_Friedel_fraction_max       .
_reflns_number_gt                  2333
_reflns_number_total               3472
_reflns_special_details
;
 Reflections were merged by SHELXL according to the crystal
 class for the calculation of statistics and refinement.
 
 _reflns_Friedel_fraction is defined as the number of unique
 Friedel pairs measured divided by the number that would be
 possible theoretically, ignoring centric projections and
 systematic absences.
;
_reflns_threshold_expression       'I > 2\s(I)'
_computing_cell_refinement         ?
_computing_data_collection         ?
_computing_data_reduction          ?
_computing_molecular_graphics      'Olex2 (Dolomanov et al., 2009)'
_computing_publication_material    'Olex2 (Dolomanov et al., 2009)'
_computing_structure_refinement    'ShelXL (Sheldrick, 2015)'
_computing_structure_solution      'ShelXT (Sheldrick, 2015)'
_refine_diff_density_max           0.600
_refine_diff_density_min           -0.462
_refine_diff_density_rms           0.048
_refine_ls_extinction_coef         .
_refine_ls_extinction_method       none
_refine_ls_goodness_of_fit_ref     1.076
_refine_ls_hydrogen_treatment      constr
_refine_ls_matrix_type             full
_refine_ls_number_parameters       245
_refine_ls_number_reflns           3472
_refine_ls_number_restraints       0
_refine_ls_R_factor_all            0.1052
_refine_ls_R_factor_gt             0.0683
_refine_ls_restrained_S_all        1.076
_refine_ls_shift/su_max            0.000
_refine_ls_shift/su_mean           0.000
_refine_ls_structure_factor_coef   Fsqd
_refine_ls_weighting_details      
 'w=1/[\s^2^(Fo^2^)+(0.0615P)^2^+6.1426P] where P=(Fo^2^+2Fc^2^)/3'
_refine_ls_weighting_scheme        calc
_refine_ls_wR_factor_gt            0.1472
_refine_ls_wR_factor_ref           0.1654
_refine_special_details            ?
_olex2_refinement_description
;
1. Fixed Uiso
 At 1.2 times of:
  All C(H) groups, All C(H,H) groups
2. Others
 Fixed Sof: H24A(0.5) H24B(0.5)
3.a Secondary CH2 refined with riding coordinates:
 C24(H24A,H24B)
3.b Aromatic/amide H refined with riding coordinates:
 C2(H2), C7(H7), C20(H20), C4(H4), C5(H5), C1(H1), C12(H12), C6(H6), C10(H10),
 C9(H9), C13(H13), C19(H19), C17(H17), C15(H15), C16(H16)
;
_atom_sites_solution_hydrogens     geom
_atom_sites_solution_primary       direct
_atom_sites_solution_secondary     ?
loop_
  _atom_site_label
  _atom_site_type_symbol
  _atom_site_fract_x
  _atom_site_fract_y
  _atom_site_fract_z
  _atom_site_U_iso_or_equiv
  _atom_site_adp_type
  _atom_site_occupancy
  _atom_site_site_symmetry_order
  _atom_site_calc_flag
  _atom_site_refinement_flags_posn
  _atom_site_refinement_flags_adp
  _atom_site_refinement_flags_occupancy
  _atom_site_disorder_assembly
  _atom_site_disorder_group
 Zn1 Zn 0.500000 0.33921(8) 0.250000 0.0718(3) Uani 1 2 d S T P . .
 Cl1 Cl 0.58355(9) 0.24418(15) 0.19342(7) 0.0970(5) Uani 1 1 d . . . . .
 Cl2 Cl 0.4181(2) -0.1027(3) 0.21261(14) 0.2096(14) Uani 1 1 d . . . . .
 N1 N 0.5783(2) 0.4579(4) 0.29963(17) 0.0724(11) Uani 1 1 d . . . . .
 C3 C 0.6751(3) 0.6427(5) 0.3612(2) 0.0721(13) Uani 1 1 d . . . . .
 C23 C 0.7407(4) 1.1474(5) 0.5720(2) 0.0813(14) Uani 1 1 d . . . . .
 C22 C 0.7718(3) 1.0772(5) 0.5275(2) 0.0744(13) Uani 1 1 d . . . . .
 C21 C 0.7199(3) 0.9823(5) 0.5011(2) 0.0750(14) Uani 1 1 d . . . . .
 C11 C 0.8570(3) 1.1042(5) 0.5108(2) 0.0819(15) Uani 1 1 d . . . . .
 C2 C 0.5898(3) 0.6087(5) 0.3717(2) 0.0837(15) Uani 1 1 d . . . . .
 H2 H 0.562879 0.647772 0.400012 0.100 Uiso 1 1 calc R . . . .
 C8 C 0.7531(3) 0.9124(5) 0.4575(2) 0.0762(14) Uani 1 1 d . . . . .
 C7 C 0.7017(3) 0.8124(5) 0.4290(2) 0.0796(15) Uani 1 1 d . . . . .
 H7 H 0.645128 0.799077 0.439555 0.096 Uiso 1 1 calc R . . . .
 C20 C 0.6345(3) 0.9597(5) 0.5202(2) 0.0845(15) Uani 1 1 d . . . . .
 H20 H 0.598471 0.898286 0.503031 0.101 Uiso 1 1 calc R . . . .
 C4 C 0.7098(3) 0.5765(5) 0.3185(2) 0.0818(15) Uani 1 1 d . . . . .
 H4 H 0.766955 0.593691 0.309829 0.098 Uiso 1 1 calc R . . . .
 C18 C 0.6558(4) 1.1214(6) 0.5900(3) 0.0923(17) Uani 1 1 d . . . . .
 C5 C 0.6615(3) 0.4876(5) 0.2896(2) 0.0795(14) Uani 1 1 d . . . . .
 H5 H 0.686974 0.445264 0.261673 0.095 Uiso 1 1 calc R . . . .
 C1 C 0.5455(3) 0.5188(5) 0.3409(2) 0.0868(16) Uani 1 1 d . . . . .
 H1 H 0.488590 0.498601 0.349133 0.104 Uiso 1 1 calc R . . . .
 C12 C 0.9086(4) 1.2007(6) 0.5389(3) 0.0981(19) Uani 1 1 d . . . . .
 H12 H 0.963845 1.219300 0.527440 0.118 Uiso 1 1 calc R . . . .
 C6 C 0.7266(3) 0.7408(5) 0.3907(3) 0.0830(15) Uani 1 1 d . . . . .
 H6 H 0.783721 0.753112 0.380757 0.100 Uiso 1 1 calc R . . . .
 C10 C 0.8874(4) 1.0344(6) 0.4683(3) 0.0944(18) Uani 1 1 d . . . . .
 H10 H 0.943136 1.051002 0.457089 0.113 Uiso 1 1 calc R . . . .
 C9 C 0.8379(3) 0.9425(6) 0.4427(2) 0.0891(16) Uani 1 1 d . . . . .
 H9 H 0.860806 0.897907 0.414359 0.107 Uiso 1 1 calc R . . . .
 C13 C 0.8799(5) 1.2648(6) 0.5811(3) 0.101(2) Uani 1 1 d . . . . .
 H13 H 0.915684 1.325726 0.598933 0.121 Uiso 1 1 calc R . . . .
 C19 C 0.6055(4) 1.0253(6) 0.5622(3) 0.0992(18) Uani 1 1 d . . . . .
 H19 H 0.550061 1.006810 0.573470 0.119 Uiso 1 1 calc R . . . .
 C14 C 0.7941(5) 1.2400(6) 0.5992(3) 0.0949(18) Uani 1 1 d . . . . .
 C17 C 0.6279(5) 1.1890(7) 0.6342(3) 0.119(2) Uani 1 1 d . . . . .
 H17 H 0.572305 1.173655 0.645906 0.143 Uiso 1 1 calc R . . . .
 C15 C 0.7627(6) 1.3043(7) 0.6436(3) 0.121(2) Uani 1 1 d . . . . .
 H15 H 0.797525 1.365772 0.661789 0.145 Uiso 1 1 calc R . . . .
 C16 C 0.6813(7) 1.2780(9) 0.6608(4) 0.135(3) Uani 1 1 d . . . . .
 H16 H 0.661953 1.321044 0.690808 0.163 Uiso 1 1 calc R . . . .
 C24 C 0.500000 -0.0233(10) 0.250000 0.168(5) Uani 1 2 d S T P . .
 H24A H 0.526814 0.028839 0.223734 0.202 Uiso 0.5 1 calc R . . . .
 H24B H 0.473187 0.028844 0.276265 0.202 Uiso 0.5 1 calc R . . . .

loop_
  _atom_site_aniso_label
  _atom_site_aniso_U_11
  _atom_site_aniso_U_22
  _atom_site_aniso_U_33
  _atom_site_aniso_U_23
  _atom_site_aniso_U_13
  _atom_site_aniso_U_12
 Zn1 0.0567(4) 0.0758(5) 0.0869(6) 0.000 0.0240(4) 0.000
 Cl1 0.0817(9) 0.1076(11) 0.1081(11) 0.0018(9) 0.0371(8) 0.0252(8)
 Cl2 0.178(2) 0.240(3) 0.208(3) -0.081(3) 0.011(2) -0.052(2)
 N1 0.057(2) 0.081(3) 0.082(3) 0.006(2) 0.021(2) -0.0050(19)
 C3 0.064(3) 0.076(3) 0.079(3) 0.010(3) 0.016(2) -0.005(2)
 C23 0.085(3) 0.079(4) 0.076(3) 0.014(3) -0.004(3) 0.000(3)
 C22 0.068(3) 0.082(3) 0.072(3) 0.014(3) 0.000(2) -0.005(3)
 C21 0.063(3) 0.085(3) 0.077(3) 0.015(3) 0.006(2) -0.011(3)
 C11 0.067(3) 0.093(4) 0.084(4) 0.020(3) -0.001(3) -0.019(3)
 C2 0.074(3) 0.093(4) 0.091(4) -0.011(3) 0.034(3) -0.017(3)
 C8 0.063(3) 0.088(4) 0.078(3) 0.011(3) 0.009(2) -0.012(3)
 C7 0.062(3) 0.086(4) 0.092(4) 0.007(3) 0.015(3) -0.013(3)
 C20 0.071(3) 0.093(4) 0.091(4) -0.001(3) 0.018(3) -0.013(3)
 C4 0.059(3) 0.093(4) 0.097(4) 0.002(3) 0.022(3) -0.011(3)
 C18 0.093(4) 0.097(4) 0.087(4) 0.003(3) 0.012(3) 0.003(3)
 C5 0.064(3) 0.088(4) 0.090(4) -0.001(3) 0.025(3) -0.007(3)
 C1 0.068(3) 0.098(4) 0.100(4) -0.016(3) 0.035(3) -0.023(3)
 C12 0.085(4) 0.104(5) 0.100(5) 0.013(4) -0.009(4) -0.026(3)
 C6 0.067(3) 0.091(4) 0.093(4) 0.004(3) 0.017(3) -0.014(3)
 C10 0.064(3) 0.124(5) 0.096(4) 0.008(4) 0.016(3) -0.026(3)
 C9 0.066(3) 0.116(5) 0.088(4) 0.001(3) 0.019(3) -0.018(3)
 C13 0.099(5) 0.084(4) 0.111(5) 0.009(4) -0.026(4) -0.018(4)
 C19 0.075(4) 0.116(5) 0.109(5) 0.002(4) 0.024(3) -0.006(3)
 C14 0.108(5) 0.084(4) 0.087(4) 0.003(3) -0.010(4) 0.002(4)
 C17 0.122(5) 0.130(6) 0.109(5) -0.005(5) 0.025(4) 0.015(5)
 C15 0.139(7) 0.102(5) 0.114(6) -0.003(4) -0.014(5) -0.007(5)
 C16 0.160(8) 0.133(7) 0.113(6) -0.032(5) 0.013(6) 0.007(6)
 C24 0.201(13) 0.095(8) 0.194(13) 0.000 -0.033(11) 0.000

_geom_special_details
;
 All esds (except the esd in the dihedral angle between two l.s. planes)
 are estimated using the full covariance matrix.  The cell esds are taken
 into account individually in the estimation of esds in distances, angles
 and torsion angles; correlations between esds in cell parameters are only
 used when they are defined by crystal symmetry.  An approximate (isotropic)
 treatment of cell esds is used for estimating esds involving l.s. planes.
;
loop_
  _geom_bond_atom_site_label_1
  _geom_bond_atom_site_label_2
  _geom_bond_distance
  _geom_bond_site_symmetry_2
  _geom_bond_publ_flag
 Zn1 Cl1 2.2102(14) . ?
 Zn1 Cl1 2.2102(14) 2_655 ?
 Zn1 N1 2.036(4) . ?
 Zn1 N1 2.036(4) 2_655 ?
 Cl2 C24 1.675(6) . ?
 N1 C5 1.344(6) . ?
 N1 C1 1.328(6) . ?
 C3 C2 1.391(6) . ?
 C3 C4 1.398(7) . ?
 C3 C6 1.458(7) . ?
 C23 C22 1.432(8) . ?
 C23 C18 1.426(8) . ?
 C23 C14 1.406(8) . ?
 C22 C21 1.407(7) . ?
 C22 C11 1.420(7) . ?
 C21 C8 1.426(7) . ?
 C21 C20 1.436(7) . ?
 C11 C12 1.434(8) . ?
 C11 C10 1.387(8) . ?
 C2 H2 0.9300 . ?
 C2 C1 1.356(7) . ?
 C8 C7 1.464(7) . ?
 C8 C9 1.406(7) . ?
 C7 H7 0.9300 . ?
 C7 C6 1.291(7) . ?
 C20 H20 0.9300 . ?
 C20 C19 1.344(8) . ?
 C4 H4 0.9300 . ?
 C4 C5 1.355(7) . ?
 C18 C19 1.418(8) . ?
 C18 C17 1.388(9) . ?
 C5 H5 0.9300 . ?
 C1 H1 0.9300 . ?
 C12 H12 0.9300 . ?
 C12 C13 1.337(9) . ?
 C6 H6 0.9300 . ?
 C10 H10 0.9300 . ?
 C10 C9 1.357(8) . ?
 C9 H9 0.9300 . ?
 C13 H13 0.9300 . ?
 C13 C14 1.436(9) . ?
 C19 H19 0.9300 . ?
 C14 C15 1.398(10) . ?
 C17 H17 0.9300 . ?
 C17 C16 1.373(11) . ?
 C15 H15 0.9300 . ?
 C15 C16 1.370(11) . ?
 C16 H16 0.9300 . ?
 C24 H24A 0.9700 . ?
 C24 H24B 0.9700 . ?

loop_
  _geom_angle_atom_site_label_1
  _geom_angle_atom_site_label_2
  _geom_angle_atom_site_label_3
  _geom_angle
  _geom_angle_site_symmetry_1
  _geom_angle_site_symmetry_3
  _geom_angle_publ_flag
 Cl1 Zn1 Cl1 123.38(9) 2_655 . ?
 N1 Zn1 Cl1 106.83(11) 2_655 . ?
 N1 Zn1 Cl1 108.68(11) 2_655 2_655 ?
 N1 Zn1 Cl1 106.83(11) . 2_655 ?
 N1 Zn1 Cl1 108.68(11) . . ?
 N1 Zn1 N1 100.0(2) 2_655 . ?
 C5 N1 Zn1 122.9(4) . . ?
 C1 N1 Zn1 120.4(3) . . ?
 C1 N1 C5 116.4(4) . . ?
 C2 C3 C4 115.0(5) . . ?
 C2 C3 C6 124.4(5) . . ?
 C4 C3 C6 120.5(4) . . ?
 C18 C23 C22 119.8(5) . . ?
 C14 C23 C22 120.5(6) . . ?
 C14 C23 C18 119.7(6) . . ?
 C21 C22 C23 120.9(5) . . ?
 C21 C22 C11 120.4(5) . . ?
 C11 C22 C23 118.7(5) . . ?
 C22 C21 C8 119.8(4) . . ?
 C22 C21 C20 117.5(5) . . ?
 C8 C21 C20 122.7(5) . . ?
 C22 C11 C12 119.0(6) . . ?
 C10 C11 C22 118.4(5) . . ?
 C10 C11 C12 122.6(5) . . ?
 C3 C2 H2 119.8 . . ?
 C1 C2 C3 120.4(5) . . ?
 C1 C2 H2 119.8 . . ?
 C21 C8 C7 121.9(4) . . ?
 C9 C8 C21 117.6(5) . . ?
 C9 C8 C7 120.6(5) . . ?
 C8 C7 H7 116.5 . . ?
 C6 C7 C8 127.0(5) . . ?
 C6 C7 H7 116.5 . . ?
 C21 C20 H20 119.2 . . ?
 C19 C20 C21 121.6(5) . . ?
 C19 C20 H20 119.2 . . ?
 C3 C4 H4 119.5 . . ?
 C5 C4 C3 121.1(4) . . ?
 C5 C4 H4 119.5 . . ?
 C19 C18 C23 117.4(6) . . ?
 C17 C18 C23 118.8(6) . . ?
 C17 C18 C19 123.8(6) . . ?
 N1 C5 C4 122.9(5) . . ?
 N1 C5 H5 118.6 . . ?
 C4 C5 H5 118.6 . . ?
 N1 C1 C2 124.1(4) . . ?
 N1 C1 H1 117.9 . . ?
 C2 C1 H1 117.9 . . ?
 C11 C12 H12 118.9 . . ?
 C13 C12 C11 122.1(6) . . ?
 C13 C12 H12 118.9 . . ?
 C3 C6 H6 116.4 . . ?
 C7 C6 C3 127.3(5) . . ?
 C7 C6 H6 116.4 . . ?
 C11 C10 H10 119.1 . . ?
 C9 C10 C11 121.7(5) . . ?
 C9 C10 H10 119.1 . . ?
 C8 C9 H9 118.9 . . ?
 C10 C9 C8 122.1(6) . . ?
 C10 C9 H9 118.9 . . ?
 C12 C13 H13 119.8 . . ?
 C12 C13 C14 120.4(6) . . ?
 C14 C13 H13 119.8 . . ?
 C20 C19 C18 122.8(5) . . ?
 C20 C19 H19 118.6 . . ?
 C18 C19 H19 118.6 . . ?
 C23 C14 C13 119.3(6) . . ?
 C15 C14 C23 118.9(7) . . ?
 C15 C14 C13 121.8(7) . . ?
 C18 C17 H17 119.5 . . ?
 C16 C17 C18 120.9(8) . . ?
 C16 C17 H17 119.5 . . ?
 C14 C15 H15 119.6 . . ?
 C16 C15 C14 120.9(8) . . ?
 C16 C15 H15 119.6 . . ?
 C17 C16 H16 119.6 . . ?
 C15 C16 C17 120.8(8) . . ?
 C15 C16 H16 119.6 . . ?
 Cl2 C24 Cl2 117.0(7) 2_655 . ?
 Cl2 C24 H24A 108.1 2_655 . ?
 Cl2 C24 H24A 108.1 . . ?
 Cl2 C24 H24B 108.1 . . ?
 Cl2 C24 H24B 108.1 2_655 . ?
 H24A C24 H24B 107.3 . . ?

loop_
  _geom_torsion_atom_site_label_1
  _geom_torsion_atom_site_label_2
  _geom_torsion_atom_site_label_3
  _geom_torsion_atom_site_label_4
  _geom_torsion
  _geom_torsion_site_symmetry_1
  _geom_torsion_site_symmetry_2
  _geom_torsion_site_symmetry_3
  _geom_torsion_site_symmetry_4
  _geom_torsion_publ_flag
 Zn1 N1 C5 C4 172.3(4) . . . . ?
 Zn1 N1 C1 C2 -172.6(5) . . . . ?
 C3 C2 C1 N1 0.0(9) . . . . ?
 C3 C4 C5 N1 0.3(9) . . . . ?
 C23 C22 C21 C8 -179.0(5) . . . . ?
 C23 C22 C21 C20 0.7(7) . . . . ?
 C23 C22 C11 C12 -0.1(8) . . . . ?
 C23 C22 C11 C10 178.9(5) . . . . ?
 C23 C18 C19 C20 -0.2(9) . . . . ?
 C23 C18 C17 C16 -1.0(10) . . . . ?
 C23 C14 C15 C16 0.1(11) . . . . ?
 C22 C23 C18 C19 -0.1(8) . . . . ?
 C22 C23 C18 C17 178.6(5) . . . . ?
 C22 C23 C14 C13 0.9(8) . . . . ?
 C22 C23 C14 C15 -178.1(5) . . . . ?
 C22 C21 C8 C7 179.7(5) . . . . ?
 C22 C21 C8 C9 0.1(8) . . . . ?
 C22 C21 C20 C19 -1.0(8) . . . . ?
 C22 C11 C12 C13 1.2(9) . . . . ?
 C22 C11 C10 C9 0.2(9) . . . . ?
 C21 C22 C11 C12 -179.3(5) . . . . ?
 C21 C22 C11 C10 -0.3(8) . . . . ?
 C21 C8 C7 C6 -177.2(6) . . . . ?
 C21 C8 C9 C10 -0.2(8) . . . . ?
 C21 C20 C19 C18 0.8(10) . . . . ?
 C11 C22 C21 C8 0.2(7) . . . . ?
 C11 C22 C21 C20 179.9(5) . . . . ?
 C11 C12 C13 C14 -1.2(10) . . . . ?
 C11 C10 C9 C8 0.0(9) . . . . ?
 C2 C3 C4 C5 1.1(8) . . . . ?
 C2 C3 C6 C7 -2.1(9) . . . . ?
 C8 C21 C20 C19 178.7(5) . . . . ?
 C8 C7 C6 C3 -178.6(5) . . . . ?
 C7 C8 C9 C10 -179.8(5) . . . . ?
 C20 C21 C8 C7 0.1(8) . . . . ?
 C20 C21 C8 C9 -179.6(5) . . . . ?
 C4 C3 C2 C1 -1.2(8) . . . . ?
 C4 C3 C6 C7 176.9(6) . . . . ?
 C18 C23 C22 C21 -0.1(8) . . . . ?
 C18 C23 C22 C11 -179.4(5) . . . . ?
 C18 C23 C14 C13 179.4(5) . . . . ?
 C18 C23 C14 C15 0.3(9) . . . . ?
 C18 C17 C16 C15 1.4(13) . . . . ?
 C5 N1 C1 C2 1.4(8) . . . . ?
 C1 N1 C5 C4 -1.5(8) . . . . ?
 C12 C11 C10 C9 179.2(5) . . . . ?
 C12 C13 C14 C23 0.1(9) . . . . ?
 C12 C13 C14 C15 179.2(6) . . . . ?
 C6 C3 C2 C1 177.8(5) . . . . ?
 C6 C3 C4 C5 -177.9(5) . . . . ?
 C10 C11 C12 C13 -177.7(6) . . . . ?
 C9 C8 C7 C6 2.5(9) . . . . ?
 C13 C14 C15 C16 -179.0(7) . . . . ?
 C19 C18 C17 C16 177.6(7) . . . . ?
 C14 C23 C22 C21 178.3(5) . . . . ?
 C14 C23 C22 C11 -0.9(8) . . . . ?
 C14 C23 C18 C19 -178.5(5) . . . . ?
 C14 C23 C18 C17 0.1(9) . . . . ?
 C14 C15 C16 C17 -0.9(13) . . . . ?
 C17 C18 C19 C20 -178.8(6) . . . . ?

_shelx_res_file
;
TITL sv-2-24_a.res in C2/c
    sv-2-24.res
    created by SHELXL-2016/6 at 15:56:45 on 13-Sep-2019
CELL 0.71073 15.0774 11.0294 23.6389 90 97.002 90
ZERR 2 0.0013 0.0008 0.002 0 0.007 0
LATT 7
SYMM -X,+Y,0.5-Z
SFAC C H Cl N Zn
UNIT 188 128 16 8 4

L.S. 10
PLAN  20
MORE -1
HTAB 2.00000
BOND $H
CONF
LIST 4
WPDB -2
fmap 2
acta
MERG 2
REM <olex2.extras>
REM <HklSrc "%.\\sv-2-24.hkl">
REM </olex2.extras>

WGHT    0.061500    6.142600
FVAR       0.22492
ZN1   5    0.500000    0.339207    0.250000    10.50000    0.05667    0.07577 =
         0.08687    0.00000    0.02398    0.00000
CL1   3    0.583551    0.244179    0.193424    11.00000    0.08168    0.10763 =
         0.10811    0.00176    0.03715    0.02516
CL2   3    0.418147   -0.102668    0.212611    11.00000    0.17754    0.23989 =
         0.20825   -0.08077    0.01096   -0.05171
N1    4    0.578314    0.457891    0.299629    11.00000    0.05735    0.08054 =
         0.08237    0.00650    0.02070   -0.00502
C3    1    0.675064    0.642674    0.361210    11.00000    0.06356    0.07612 =
         0.07854    0.00989    0.01639   -0.00550
C23   1    0.740668    1.147443    0.572046    11.00000    0.08547    0.07850 =
         0.07641    0.01361   -0.00405   -0.00010
C22   1    0.771824    1.077189    0.527489    11.00000    0.06750    0.08183 =
         0.07172    0.01432   -0.00044   -0.00530
C21   1    0.719883    0.982260    0.501140    11.00000    0.06251    0.08451 =
         0.07737    0.01471    0.00630   -0.01057
C11   1    0.856954    1.104153    0.510771    11.00000    0.06655    0.09277 =
         0.08374    0.01960   -0.00145   -0.01890
C2    1    0.589755    0.608653    0.371685    11.00000    0.07374    0.09280 =
         0.09054   -0.01144    0.03366   -0.01697
AFIX  43
H2    2    0.562879    0.647772    0.400012    11.00000   -1.20000
AFIX   0
C8    1    0.753053    0.912430    0.457488    11.00000    0.06276    0.08822 =
         0.07773    0.01054    0.00931   -0.01203
C7    1    0.701730    0.812433    0.428957    11.00000    0.06234    0.08617 =
         0.09170    0.00675    0.01450   -0.01309
AFIX  43
H7    2    0.645128    0.799077    0.439555    11.00000   -1.20000
AFIX   0
C20   1    0.634519    0.959708    0.520176    11.00000    0.07100    0.09301 =
         0.09147   -0.00067    0.01770   -0.01266
AFIX  43
H20   2    0.598471    0.898286    0.503031    11.00000   -1.20000
AFIX   0
C4    1    0.709778    0.576471    0.318538    11.00000    0.05886    0.09315 =
         0.09654    0.00192    0.02214   -0.01090
AFIX  43
H4    2    0.766955    0.593691    0.309829    11.00000   -1.20000
AFIX   0
C18   1    0.655793    1.121415    0.590045    11.00000    0.09272    0.09749 =
         0.08701    0.00325    0.01232    0.00302
C5    1    0.661468    0.487583    0.289643    11.00000    0.06429    0.08774 =
         0.09036   -0.00058    0.02530   -0.00671
AFIX  43
H5    2    0.686974    0.445264    0.261673    11.00000   -1.20000
AFIX   0
C1    1    0.545497    0.518820    0.340871    11.00000    0.06835    0.09805 =
         0.10025   -0.01553    0.03506   -0.02291
AFIX  43
H1    2    0.488590    0.498601    0.349133    11.00000   -1.20000
AFIX   0
C12   1    0.908594    1.200667    0.538918    11.00000    0.08506    0.10413 =
         0.10009    0.01288   -0.00885   -0.02561
AFIX  43
H12   2    0.963845    1.219300    0.527440    11.00000   -1.20000
AFIX   0
C6    1    0.726576    0.740784    0.390666    11.00000    0.06678    0.09105 =
         0.09300    0.00358    0.01742   -0.01409
AFIX  43
H6    2    0.783721    0.753112    0.380757    11.00000   -1.20000
AFIX   0
C10   1    0.887375    1.034378    0.468294    11.00000    0.06420    0.12431 =
         0.09628    0.00820    0.01604   -0.02576
AFIX  43
H10   2    0.943136    1.051002    0.457089    11.00000   -1.20000
AFIX   0
C9    1    0.837885    0.942475    0.442657    11.00000    0.06600    0.11564 =
         0.08823    0.00130    0.01948   -0.01839
AFIX  43
H9    2    0.860806    0.897907    0.414359    11.00000   -1.20000
AFIX   0
C13   1    0.879896    1.264762    0.581136    11.00000    0.09912    0.08394 =
         0.11050    0.00929   -0.02607   -0.01786
AFIX  43
H13   2    0.915684    1.325726    0.598933    11.00000   -1.20000
AFIX   0
C19   1    0.605475    1.025270    0.562192    11.00000    0.07547    0.11592 =
         0.10915    0.00229    0.02358   -0.00622
AFIX  43
H19   2    0.550061    1.006810    0.573470    11.00000   -1.20000
AFIX   0
C14   1    0.794132    1.239995    0.599154    11.00000    0.10761    0.08424 =
         0.08738    0.00318   -0.00968    0.00162
C17   1    0.627915    1.188959    0.634186    11.00000    0.12176    0.12977 =
         0.10862   -0.00458    0.02511    0.01475
AFIX  43
H17   2    0.572305    1.173655    0.645906    11.00000   -1.20000
AFIX   0
C15   1    0.762701    1.304305    0.643612    11.00000    0.13872    0.10242 =
         0.11359   -0.00327   -0.01395   -0.00660
AFIX  43
H15   2    0.797525    1.365772    0.661789    11.00000   -1.20000
AFIX   0
C16   1    0.681296    1.278017    0.660771    11.00000    0.16010    0.13251 =
         0.11279   -0.03181    0.01286    0.00690
AFIX  43
H16   2    0.661953    1.321044    0.690808    11.00000   -1.20000
AFIX   0

C24   1    0.500000   -0.023302    0.250000    10.50000    0.20142    0.09543 =
         0.19360    0.00000   -0.03300    0.00000
AFIX  23
H24A  2    0.526814    0.028839    0.223734    10.50000   -1.20000
H24B  2    0.473187    0.028844    0.276265    10.50000   -1.20000
AFIX   0
HKLF 4


REM  sv-2-24_a.res in C2/c
REM R1 =  0.0683 for    2333 Fo > 4sig(Fo)  and  0.1052 for all    3472 data
REM    245 parameters refined using      0 restraints

END

WGHT      0.0615      6.1425

REM Instructions for potential hydrogen bonds
EQIV $2 -x+3/2, y+1/2, -z+1/2
HTAB C4 Cl1_$2
HTAB C24 Cl1
EQIV $1 -x+1, y, -z+1/2
HTAB C24 Cl1_$1

REM Highest difference peak  0.600,  deepest hole -0.462,  1-sigma level  0.048
Q1    1   0.4652 -0.1897  0.2326  11.00000  0.05    0.60
Q2    1   0.5386  0.3954  0.2784  11.00000  0.05    0.23
Q3    1   0.4357 -0.0603  0.1808  11.00000  0.05    0.21
Q4    1   0.3614 -0.0894  0.2284  11.00000  0.05    0.21
Q5    1   0.5209  0.2554  0.2733  11.00000  0.05    0.20
Q6    1   0.4120 -0.0856  0.1959  11.00000  0.05    0.19
Q7    1   0.4399 -0.0431  0.2187  11.00000  0.05    0.17
Q8    1   0.6282  0.3320  0.2146  11.00000  0.05    0.16
Q9    1   0.7407  0.9331  0.4869  11.00000  0.05    0.16
Q10   1   0.6378  0.4404  0.2220  11.00000  0.05    0.14
Q11   1   0.6510  0.6582  0.3327  11.00000  0.05    0.14
Q12   1   0.5189  0.3411  0.1900  11.00000  0.05    0.14
Q13   1   0.4616  0.5898  0.3191  11.00000  0.05    0.14
Q14   1   0.5581  0.3674  0.3009  11.00000  0.05    0.13
Q15   1   0.7992  1.5193  0.6236  11.00000  0.05    0.13
Q16   1   0.5565  0.1731  0.1719  11.00000  0.05    0.13
Q17   1   0.6606  0.2857  0.2495  11.00000  0.05    0.13
Q18   1   0.5224  0.0653  0.2606  11.00000  0.05    0.13
Q19   1   0.7613  1.1179  0.5541  11.00000  0.05    0.13
Q20   1   0.5604  0.5191  0.2802  11.00000  0.05    0.13
;
_shelx_res_checksum                82721
_shelx_hkl_file
;
  -2   4   1   55.91    5.74
  -2   4   2  364.18    9.22
  -2   4  11   62.47    6.71
  -2   4  12   14.22    4.55
  -2   4  13   69.83    4.70
  -2   6  -2   22.27    4.26
  -2   6  -1   86.21    6.50
  -2   6  14   90.76    6.31
  -2   6  15   -0.51    4.11
  -2   8  -2   -1.66    4.12
  -2   8  -1   51.60    6.16
  -2   8  14   -5.10    5.60
  -2   8  15   14.64    4.10
  -2   8  16   -0.19    4.05
  -2  10   0    7.20    4.03
  -2  10   1   14.12    4.13
  -2  10   2   10.92    5.88
  -2  10   3    8.16    5.61
  -2  10   4   21.21    5.65
  -2  10   9   11.79    5.76
  -2  10  10    0.89    5.67
  -2  10  11   -5.61    5.72
  -2  10  12    3.27    4.01
  -2  10  13    4.27    4.03
  -2  10  14    8.12    3.91
  -1   1   4   90.51    9.59
  -1   1   5  209.11   12.34
  -1   1   6  139.64   10.93
  -1   1   7  343.86   11.00
  -1   1   8   82.18    9.39
  -1   1   9   37.69    6.00
  -1   3  16   96.67    6.63
  -1   5  18    4.10    5.59
  -1   5  19   -0.12    3.95
  -1   7  -6    4.68    6.03
  -1   7  19   -0.96    5.48
  -1   7  20    1.47    4.07
  -1   9  -6   22.13    4.28
  -1   9  -5   15.13    5.80
  -1   9  18   -0.06    5.74
  -1   9  19    5.06    4.03
  -1  11  -4   -1.14    4.15
  -1  11  -3    5.75    5.85
  -1  11  -2   11.28    5.67
  -1  11  15    9.91    5.68
  -1  13   2    5.14    4.12
  -1  13   3    4.17    4.13
   0   0  12    2.27    6.75
   0   2  18   39.30    6.25
   0   4  21    1.83    5.58
   0   6  22    1.45    5.72
   0   8  22    8.27    5.66
   0  10  -8   -3.70    5.96
   0  12  -6    5.42    4.05
   0  12  -5    5.65    5.77
   1   3  23    5.56    4.14
   1   5  24    3.43    5.66
   1   9 -12    9.94    5.87
   1  11 -10   -6.44    6.13
   2  -2  -2   55.10    8.44
   2   0  20   29.92    6.14
   2   2 -12   74.43    7.27
   2   4 -14    7.46    9.78
   3  -3  -2  503.96   10.74
   3  -1  -9   97.37    5.74
   3   1 -13   68.32    6.83
   3   1  24    0.43    5.80
   3  11 -15    1.27    6.11
   4  -4  -1  299.25    8.64
   4  -4   0  181.47    6.32
   4  -4  12   26.41    8.52
   4  -2  -9  561.61    7.71
   5  -5   2   -5.23    6.50
   5  -5   3  185.29    7.50
   5  -5   4   42.12    6.65
   5  -5   5   18.41    6.28
   5  -5   6    4.03    6.04
   5  -5   7   16.04    5.99
   5  -5   8   29.10    6.27
   5  -3  -9   43.87    7.04
   5  -3  19    2.63    9.84
   5  -1 -14    9.60    5.98
   5  -1  24    4.43    7.00
   5   1 -17    4.87    5.95
   5   5 -20    1.95    7.64
   6  -4  -8    7.26    6.39
   6   0 -17    3.12    4.00
   6   4 -21   13.73    6.33
   7  -5  -6    3.19    4.33
   7  -5  16    5.06    5.73
   7  -3 -13    1.82    5.92
   7  -1 -17    8.55    4.31
   7   1 -20   38.46    6.35
   8  -6  -4   14.59    6.02
   8  -6  -3   39.33    4.56
   8  -6  -2  244.29    5.45
   8  -6  13    0.88    5.70
   8  -4 -12   64.88    4.88
   8  -2 -17  112.19    6.81
   8   0 -20    0.71    5.93
   8   2 -22   18.27    6.36
   9  -7   2    8.47    6.01
   9  -7   3   73.09    6.70
   9  -7   4   12.99    6.03
   9  -7   5   50.06    6.14
   9  -7   6   10.20    6.03
   9  -7   7   28.27    5.95
   9  -5 -11  117.34    6.56
   9  -5 -10    6.57    4.35
   9  -3 -16   20.60    4.28
   9  -1 -20   23.65    6.39
   9   1 -22   -0.80    4.40
   9   3 -24    5.94    6.39
  10  -6  -8   51.51    4.63
  10  -6  17   -2.26    5.92
  10  -4 -15   34.39    6.38
  10  -2 -19   21.64    4.48
  10   0 -22   41.28    6.28
  10   2 -24    8.69    6.52
  11  -7  -5    2.87    6.02
  11  -7  -4   20.25    4.45
  11  -7  -3    4.02    4.25
  11  -7  12    5.13    4.31
  11  -7  13   -1.29    6.13
  11  -5 -13   57.76    4.66
  11  -3 -18    4.91    4.26
  11  -1 -22    2.32    6.07
  11   1 -24   -2.23    6.05
  12  -6 -11    3.35    4.35
  12  -4 -17    5.33    4.45
  12  -2 -21   16.63    4.41
  13  -7  -8    9.26    6.19
  13  -7  -7   12.03    4.52
  13  -5 -16    0.93    6.26
  13  -5 -15   10.97    4.28
  13  -3 -20    3.18    4.22
  14  -8  -3    8.09    6.17
  14  -8  -2    6.56    6.13
  14  -8  -1    0.70    4.59
  14  -8   0    6.99    4.33
  14  -8   1    2.66    4.46
  14  -6 -13    4.95    4.34
  -2   4   3   -0.86    5.27
  -2   4   4  550.09    7.70
  -2   4   5   12.63    7.24
  -2   4   6  737.35    9.71
  -2   4   7  240.63    8.16
  -2   4   8  224.85    6.02
  -2   4   9  237.38    6.15
  -2   4  10   53.53    4.87
  -2   6   0  233.44    5.84
  -2   6   1   69.00    6.41
  -2   6  10   76.71    6.41
  -2   6  11   12.36    5.96
  -2   6  12   39.55    4.42
  -2   6  13   15.99    4.33
  -2   8   0    2.03    3.93
  -2   8   1   37.96    4.51
  -2   8   2    7.81    5.67
  -2   8   3   41.25    6.01
  -2   8   9   60.80    6.16
  -2   8  10   25.04    5.91
  -2   8  11    2.11    3.97
  -2   8  12    5.76    4.03
  -2   8  13    2.97    4.00
  -2  10   5   12.35    4.00
  -2  10   6    6.08    3.97
  -2  10   7   -6.38    4.16
  -2  10   8    8.60    3.90
  -1   3  -3   93.43    7.02
  -1   3  14   95.88    6.41
  -1   3  15   14.39    4.31
  -1   5  -5   54.13    7.03
  -1   5  17    6.30    4.22
  -1   7  17    2.58    5.60
  -1   7  18    6.71    4.09
  -1   9  -4   14.80    5.90
  -1   9  15    5.15    5.71
  -1   9  16   13.06    4.08
  -1   9  17   -0.09    4.19
  -1  11  -1   10.71    4.49
  -1  11   0    5.72    5.79
  -1  11   1   11.12    5.86
  -1  11  10    1.04    5.72
  -1  11  11    3.67    5.51
  -1  11  12    1.51    4.10
  -1  11  13    3.26    4.07
  -1  11  14    8.37    3.90
   0   0  11   -0.41    7.31
   0   2  17    9.34    6.14
   0   4  20    7.49    4.00
   0   6  -9    3.15    7.64
   0   6  20   13.93    5.68
   0   6  21   -2.61    4.01
   0   8  -9    5.24    5.92
   0   8  20   -2.12    5.68
   0   8  21    2.12    3.95
   0  10  -7    8.41    5.68
   0  10  18   10.44    5.75
   0  12  -4    5.19    4.18
   0  12  -3    4.22    5.71
   1  -1  -2 1008.74   15.72
   1  -1  13   20.32    6.06
   1   1  19   42.68    4.78
   1   3  21    8.36    5.81
   1   3  22   13.61    4.12
   1   5  23   10.49    3.90
   1   7 -12   88.61    8.53
   1   7  23    5.99    5.71
   1  11  -9    6.75    5.88
   2  -2  -3  989.40   12.25
   2   0  -9   -2.13    5.14
   2   2  23   -4.17    4.07
   2   4  24   -2.07    5.82
   2   4  25    1.94    4.08
   2  10 -13    2.53    6.03
   2  12 -11    1.81    6.06
   3  -3  -3  164.79    6.92
   3  -1 -10   16.50    6.78
   3  -1  20    7.38    5.77
   3   3  26   -0.36    4.18
   3   9 -16    2.94    7.46
   4  -4  -2  426.35    7.55
   4  -2 -10  181.82    5.92
   4   0 -14  604.73    8.17
   4   0  24    0.58    5.70
   4   2  26    2.75    5.87
   4   4 -18   41.44    6.48
   5  -5   0   10.58    6.40
   5  -5   1  284.61    6.24
   5  -5   9   13.77    6.01
   5  -5  10   29.60    5.98
   5  -3 -10    6.95    6.67
   5   3 -19   19.73    6.20
   6  -4  -9   14.24    4.47
   6  -2 -14    2.73    4.16
   6   0 -18    6.82    5.73
   6   2 -20    0.43    5.95
   7  -5  -8    0.02    6.08
   7  -5  -7   24.54    4.59
   7  -3 -14   31.98    6.03
   7  -1 -18   61.35    6.37
   7   3 -22   57.86    6.89
   7   5 -23    6.61    7.49
   8  -6  -6   33.51    6.20
   8  -6  -5   56.55    4.63
   8  -6  14    7.40    5.85
   8  -4 -13   19.98    4.55
   8  -2 -18   21.47    6.09
   9  -7  -2   45.61    6.16
   9  -7  -1   -4.56    6.00
   9  -7   0    6.84    4.03
   9  -7   1   33.33    4.51
   9  -7   8    5.14    4.27
   9  -7   9   25.09    6.03
   9  -7  10   15.89    6.02
   9  -5 -12   13.10    6.08
   9  -5  20    2.00    8.31
   9  -3 -17    3.12    4.37
   9   1 -23   11.60    6.05
  10  -6 -10   84.53    6.55
  10  -6  -9   -3.13    4.21
  10  -4 -16    0.99    4.42
  10  -2 -20   12.84    4.67
  10   0 -23   -4.88    6.14
  11  -7  -7   -1.33    6.01
  11  -7  -6   10.23    4.29
  11  -7  14   -0.75    5.92
  11  -5 -15    1.05    6.04
  11  -5 -14   19.30    4.42
  11  -3 -19    7.62    4.34
  12  -8  -3   21.96    6.10
  12  -8  -2   -0.88    6.02
  12  -8  -1   14.27    6.16
  12  -8   0   -5.12    4.31
  12  -8   1   12.89    4.50
  12  -8   2  -13.05    4.36
  12  -8   3   -1.29    4.38
  12  -8   4    4.46    4.26
  12  -8   5    2.65    4.30
  12  -8   6    3.33    4.32
  12  -8   7    3.61    4.27
  12  -8   8    3.13    6.09
  12  -8   9    8.74    5.84
  12  -6 -13   10.29    6.01
  12  -6 -12    3.18    4.44
  12  -4 -18    4.45    4.36
  12  -2 -22    9.03    6.17
  13  -7 -10    2.54    4.37
  13  -7  -9   19.10    4.36
  13  -5 -17    4.44    6.14
  14  -8  -6    7.01    6.39
  14  -8  -5    8.68    4.30
  14  -8  -4    5.28    4.19
  14  -6 -14   -5.47    4.26
  -2   6   2   43.04    4.78
  -2   6   3   10.71    4.69
  -2   6   4  340.33    6.37
  -2   6   5    1.51    4.60
  -2   6   6  273.00    5.78
  -2   6   7   11.63    4.35
  -2   6   8  134.54    5.03
  -2   6   9   -3.46    4.33
  -2   8   4   13.14    4.31
  -2   8   5   64.04    4.66
  -2   8   6   73.73    4.79
  -2   8   7   29.76    4.36
  -2   8   8   21.73    4.30
  -1   3  -2    5.24    9.00
  -1   3  12  103.22    6.86
  -1   3  13   -6.07    4.46
  -1   5  -4   42.98    7.20
  -1   5  15    7.87    4.13
  -1   5  16    5.56    4.08
  -1   7  -5    5.89    4.20
  -1   7  -4   42.19    6.06
  -1   7  15    3.65    4.07
  -1   7  16    7.46    3.97
  -1   9  -3   22.16    4.39
  -1   9  -2   66.65    6.12
  -1   9  12   -3.80    5.55
  -1   9  13   -2.32    3.89
  -1   9  14    3.24    4.15
  -1  11   2    5.56    4.04
  -1  11   3    0.96    4.14
  -1  11   4   10.98    4.11
  -1  11   5   -2.21    3.95
  -1  11   6    4.41    3.91
  -1  11   7    5.88    3.94
  -1  11   8   -6.66    4.16
  -1  11   9    8.28    4.18
   0   0  10    1.74    7.87
   0   2  16   25.15    6.03
   0   4  -8  409.09   12.78
   0   4  18    4.54    5.78
   0   4  19   -0.99    4.03
   0   6  19    6.22    5.59
   0   8  -8    4.44    5.79
   0   8  18    1.46    5.68
   0   8  19    4.69    3.97
   0  10  -6    2.99    5.90
   0  10  16    6.30    5.70
   0  10  17   -2.32    4.11
   0  12  -2    3.84    4.20
   0  12  -1    4.28    5.69
   0  12   0   -2.42    6.01
   0  12   1    4.05    5.70
   0  12   9   -4.71    5.67
   0  12  10   -0.96    5.76
   0  12  11    1.58    4.06
   1  -1  12   96.75    8.49
   1   1  -8   70.10    8.62
   1   1  18    2.00    4.18
   1   3  20   -1.10    5.71
   1   5  22    3.90    3.97
   1   7  22   -0.90    4.10
   1   9 -11    2.30    4.23
   1  11  -8    0.96    5.81
   1  13  -3    2.42    5.95
   1  13  -2   13.14    5.81
   2  -2  -4 1203.91   14.31
   2  -2  13   44.38    8.38
   2   0  19    5.84    5.71
   2   2  22    3.04    4.04
   2   4  23    5.47    5.73
   2   6  24   -0.72    4.10
   2   8 -14    2.32    7.23
   2  12 -10    3.90    6.05
   3  -3  -4  260.95    7.28
   3   1 -14    5.47    6.23
   3   1  23    8.82    4.17
   3   3  25    0.17    4.05
   3  11 -14   -2.46    6.01
   4  -4  -4  473.55    8.89
   4  -4  -3  123.08    5.81
   4  -2 -11  223.24    7.46
   4   0  23    7.12    5.77
   4   2 -17   30.56    6.20
   4  10 -17    0.10    5.96
   5  -5  -3 1165.57   10.62
   5  -5  -2   79.68    5.21
   5  -5  -1  517.79    7.11
   5  -5  11   26.25    7.12
   5  -3 -11   63.72    6.58
   5  -1 -15   19.73    4.38
   5   1 -18    7.96    5.95
   6  -6   1    2.74    6.40
   6  -6   2  323.29    7.59
   6  -6   3    2.88    6.23
   6  -6   4  108.81    6.45
   6  -6   5   -0.11    5.86
   6  -6   6   25.39    6.32
   6  -6   7    4.36    5.98
   6  -4 -10   42.45    4.66
   6  -2 -15   59.48    4.79
   6  -2  23    1.36    7.15
   6   6 -22   -0.41    7.57
   7  -5  -9    2.68    4.39
   7  -5  17    5.23    8.35
   7  -3 -15   34.04    6.35
   7   1 -21   28.19    6.03
   8  -6  -8   16.73    6.03
   8  -6  -7   -3.30    4.31
   8  -6  15    1.02    6.99
   8  -4 -14   99.07    4.84
   8   0 -21   -1.26    4.14
   8   2 -23   -4.78    6.13
   8   4 -24    1.75    6.36
   9  -7  -5   64.79    6.31
   9  -7  -4    5.55    4.21
   9  -7  -3   -1.55    4.13
   9  -7  11   -2.92    5.76
   9  -7  12    2.04    5.82
   9  -5 -13   66.43    4.68
   9  -3 -18    8.94    4.25
   9  -1 -21   14.84    4.42
   9   3 -25    3.43    6.28
  10  -8   3    8.74    5.92
  10  -6 -12   62.80    6.55
  10  -6 -11    4.29    4.28
  10  -4 -17    6.95    4.18
  10  -2 -21   18.36    6.22
  11  -7  -9   25.69    4.47
  11  -7  -8   11.73    4.25
  11  -5 -16    7.07    4.26
  11  -3 -20    7.25    4.23
  11  -1 -23    2.27    4.37
  12  -8  -6    1.54    6.09
  12  -8  -5    5.72    6.27
  12  -8  -4    6.23    4.32
  12  -6 -15    6.67    6.13
  12  -6 -14   11.91    4.49
  12  -4 -20    5.78    6.11
  12  -4 -19    2.61    4.11
  13  -7 -12   -1.52    4.38
  13  -7 -11   -1.80    4.47
  13  -5 -18   -4.45    4.46
  -1   3  -1  506.19   11.88
  -1   3  10  413.21    8.63
  -1   3  11   -1.67    4.68
  -1   5  -3  126.25    7.52
  -1   5  12   -4.29    6.17
  -1   5  13   53.57    4.45
  -1   5  14    2.83    4.25
  -1   7  -3   17.23    5.98
  -1   7  12   67.12    6.36
  -1   7  13   13.96    4.08
  -1   7  14    2.43    4.02
  -1   9  -1   23.07    4.39
  -1   9   0   25.02    4.42
  -1   9   1   15.91    5.92
  -1   9   2   29.42    5.90
  -1   9   3   11.46    5.80
  -1   9   6   25.78    5.90
  -1   9   7   39.29    5.96
  -1   9   8    3.72    5.75
  -1   9   9   21.30    4.33
  -1   9  10   -4.73    3.98
  -1   9  11    8.50    4.04
   0   0   9    3.94    8.23
   0   2  15    3.37    4.47
   0   4  17   22.46    4.24
   0   6  17   10.59    5.59
   0   6  18    6.65    4.05
   0   8  -7   72.00    6.44
   0   8  16    1.40    5.64
   0   8  17    7.36    4.30
   0  10  -5   -1.19    4.03
   0  10  -4    5.78    5.60
   0  10  13   -2.29    5.65
   0  10  14   -2.76    3.90
   0  10  15    3.42    3.94
   0  12   2    1.50    4.19
   0  12   3    4.82    4.13
   0  12   4   -2.70    4.23
   0  12   5    3.44    3.95
   0  12   6    2.54    3.87
   0  12   7   10.25    3.95
   0  12   8   -2.17    3.87
   1  -1  -3  156.79   10.18
   1   1  17  159.91    7.38
   1   3  19   13.59    5.75
   1   5  20   12.56    5.74
   1   5  21    1.02    3.87
   1   7  20    8.16    5.55
   1   7  21    4.15    3.88
   1   9 -10    1.08    5.79
   1   9  18    4.83    5.69
   1   9  19   10.10    4.13
   1  11  -7    4.92    5.89
   1  13  -1   -3.22    4.10
   1  13   0    1.49    3.95
   1  13   1   -1.75    5.74
   1  13   2   -6.96    5.69
   2  -2  -5 1685.49   14.85
   2   0 -10  797.05   11.62
   2   0  18   71.28    6.66
   2   2 -13   38.96    7.99
   2   2  21   12.40    5.79
   2   4  22   12.80    5.68
   2   6  23    4.71    3.92
   2  10 -12    2.03    6.22
   2  12  -9    4.16    4.00
   2  12  -8   -5.17    5.87
   3  -3  -5  435.80    7.72
   3  -1 -11  555.72    7.93
   3  -1  19    9.27    6.02
   3   1  22    3.21    5.62
   3   3 -16   55.83    6.69
   3   3  24    8.20    4.06
   3  11 -13   -2.25    5.95
   4  -4  -5  157.94    5.81
   4  -4  13    4.72    9.13
   4  -2 -12   92.23    6.55
   4  -2  19    5.45    6.89
   4   0 -15    4.29    4.27
   4   2  25    0.52    4.05
   4   8 -18    1.27    8.56
   5  -5  -5   26.21    6.54
   5  -5  -4   89.12    5.31
   5  -5  12   38.09    7.43
   5  -3 -12   27.05    6.06
   5  -1 -16   29.69    6.22
   5  -1  23    1.38    5.72
   5   3 -20   26.86    6.21
   6  -6  -3   11.08    6.22
   6  -6  -2  438.14    7.97
   6  -6  -1   14.81    4.36
   6  -6   0  331.41    6.31
   6  -6   8   12.09    4.17
   6  -6   9    0.73    5.91
   6  -4 -12  113.56    6.58
   6  -4 -11    9.58    4.26
   6  -2 -16   -1.95    4.24
   6   0 -19    3.28    5.77
   6   2 -21   15.21    6.30
   6   4 -22   -3.07    7.65
   7  -5 -11   29.21    6.09
   7  -5 -10   -0.19    4.30
   7  -3 -16   37.09    6.11
   7  -1 -19   28.66    4.25
   7   3 -23   32.22    6.59
   8  -6  -9   -3.30    4.32
   8  -4 -16   45.06    6.10
   8  -4 -15   26.52    4.25
   8  -2 -19   39.23    4.46
   8   0 -22   30.56    6.12
   9  -7  -7   24.18    6.16
   9  -7  -6  145.28    5.08
   9  -7  13    0.56    5.71
   9  -5 -15   66.20    6.31
   9  -5 -14    9.51    4.26
   9  -3 -19   -1.05    4.44
   9  -1 -22    3.74    4.31
   9   1 -24   11.06    6.09
  10  -8  -3   10.81    5.96
  10  -8  -2    4.14    6.13
  10  -8  -1   28.55    4.38
  10  -8   0    5.89    4.30
  10  -8   1   -0.94    4.13
  10  -8   2    4.55    4.22
  10  -8   4    5.37    4.11
  10  -8   5    4.12    4.26
  10  -8   6    9.05    4.29
  10  -8   7    3.51    6.09
  10  -8   8    5.64    5.93
  10  -6 -13    2.72    4.06
  10  -4 -18   11.34    4.20
  10  -2 -22    4.00    6.22
  10   0 -24   -2.30    4.36
  11  -7 -11   29.78    4.49
  11  -7 -10    9.59    4.18
  11  -5 -18   12.15    5.98
  11  -5 -17    4.03    4.43
  11  -3 -21    4.37    4.36
  11  -1 -24    0.00    4.42
  12  -8  -8   16.76    5.95
  12  -8  -7    0.58    4.30
  12  -6 -16   -6.65    4.27
  12  -4 -21   12.25    6.10
  13  -9  -3   19.26    6.19
  13  -9  -2   12.15    6.09
  13  -9  -1   11.64    6.14
  13  -9   0    4.60    4.27
  13  -7 -14    8.04    6.09
  13  -7 -13    2.57    4.15
  -1   3   0   49.78   10.02
  -1   3   8  434.36    9.08
  -1   3   9  568.68    7.87
  -1   5  -2  326.34    8.29
  -1   5  10   43.52    6.50
  -1   5  11   98.88    4.91
  -1   7  -2   23.46    4.38
  -1   7  -1   33.85    6.21
  -1   7   0   69.90    6.30
  -1   7   8   39.66    6.04
  -1   7   9   52.41    6.26
  -1   7  10   -3.97    4.04
  -1   7  11   34.68    4.43
  -1   9   4   46.69    4.27
  -1   9   5    5.32    4.03
   0   0   8   71.99    6.61
   0   2  13   21.16    6.35
   0   2  14   64.98    5.04
   0   4  15   38.24    5.92
   0   4  16    3.63    3.91
   0   6  -8  272.13    8.58
   0   6  15    2.88    5.66
   0   6  16    4.31    4.02
   0   8  -6    0.07    5.81
   0   8  14   13.65    5.70
   0   8  15   15.97    4.11
   0  10  -3   -3.47    3.99
   0  10  -2   25.34    6.00
   0  10  -1   16.27    5.68
   0  10   9    7.07    5.66
   0  10  10    3.88    3.92
   0  10  11   -6.11    3.89
   0  10  12    5.93    3.93
   1  -1  -4   93.34   12.22
   1  -1  11   18.72    6.57
   1   1  16   87.07    6.71
   1   3  18   11.72    5.88
   1   5  19   -5.82    5.52
   1   7 -11   30.74    6.35
   1   7  18    4.49    5.62
   1   7  19   -5.55    3.88
   1   9  -9   24.32    6.30
   1   9  16   -4.77    5.93
   1   9  17    6.71    4.09
   1  11  -6   -2.83    4.18
   1  11  -5   -3.51    5.58
   1  11  12  -10.25    5.69
   1  11  13   11.09    3.97
   1  11  14    2.30    4.01
   2   2  20    0.28    5.67
   2   4  21    8.54    5.70
   2   6  21   -0.28    5.70
   2   6  22   -1.49    3.94
   2   8  20   -1.13    5.45
   2   8  21    8.10    3.85
   2  10 -11   -1.46    5.87
   2  12  -7   -3.76    5.74
   3  -3  -6  808.18    8.78
   3  -1 -12  433.30    8.68
   3   1  21    6.13    5.73
   3   3  23    2.03    5.75
   3   5  23    9.75    5.69
   3   5  24   -0.44    3.96
   3   9 -15    2.12    5.82
   4  -4  -7    4.18    6.58
   4  -4  -6  399.98    6.87
   4   0 -16  106.22    6.61
   4   0  22    4.68    5.93
   4   2 -18    3.81    5.92
   4   2  24    7.03    5.85
   4   4  25   -0.22    5.77
   5  -5  -6   99.59    4.89
   5  -3 -13   84.08    6.36
   5   1 -19    5.88    5.97
   5   1  25    0.37    4.08
   5   9 -19   -0.02    8.69
   6  -6  -5    1.15    6.23
   6  -6  -4  104.77    4.93
   6  -6  10    0.39    5.57
   6  -4 -13   62.60    6.43
   6  -2 -17   48.80    6.23
   6   0 -20   14.08    6.07
   6   0  25    8.64    5.77
   7  -7  -2   33.15    6.09
   7  -7  -1    2.31    5.94
   7  -7   0   64.30    4.64
   7  -7   1  148.12    5.11
   7  -7   2    6.97    4.17
   7  -7   3   56.46    4.58
   7  -7   4   22.96    4.35
   7  -7   5   38.99    4.48
   7  -7   6   28.61    5.90
   7  -7   7   16.16    5.81
   7  -5 -12    8.62    4.27
   7  -3 -17   38.09    6.11
   7  -3  22    0.86    8.07
   7  -1 -20   36.88    4.43
   7   1 -22    1.19    4.10
   7   5 -24    5.15    7.37
   8  -6 -11    2.08    5.89
   8  -6 -10   32.10    4.52
   8  -6  16    0.11    6.94
   8  -4 -17   19.59    5.98
   8  -2 -20   37.18    4.73
   8   0 -23   -5.58    6.17
   8   2 -24    1.32    4.41
   8   4 -25    3.82    6.21
   9  -7  -9   10.81    6.05
   9  -7  -8   10.29    4.40
   9  -7  14    0.63    6.97
   9  -5 -16    7.07    6.01
   9  -3 -20   20.40    4.25
   9  -1 -23   10.93    5.91
   9   1 -25    6.92    6.18
  10  -8  -6  -14.36    5.91
  10  -8  -5   18.45    4.32
  10  -8  -4    9.80    4.31
  10  -8   9    6.04    4.36
  10  -8  10    6.29    5.82
  10  -6 -15    7.92    6.14
  10  -6 -14   38.42    4.38
  10  -4 -20    6.40    6.03
  10  -4 -19    3.35    4.19
  10  -2 -23   10.09    6.06
  10   0 -25   -0.15    6.09
  11  -9   1    6.77    5.91
  11  -9   2    5.32    5.99
  11  -7 -13    5.30    4.25
  11  -7 -12    0.87    4.25
  11  -5 -19   -1.67    6.04
  11  -3 -22    0.55    4.29
  12  -8 -11  -11.69    6.22
  12  -8 -10   -3.30    4.43
  12  -8  -9   -0.70    4.32
  12  -6 -18    3.43    6.03
  12  -6 -17   -3.12    4.52
  13  -9  -5    5.19    4.45
  13  -9  -4    5.31    4.15
  -1   3   1 1745.15   14.20
  -1   3   2    1.63    6.57
  -1   3   3  147.60    9.88
  -1   3   4   87.68    9.24
  -1   3   5   22.55    6.29
  -1   3   6   37.65    6.04
  -1   3   7  220.04    6.67
  -1   5  -1   69.96    5.23
  -1   5   0   19.68    6.90
  -1   5   6   90.35    6.98
  -1   5   7  265.59    7.72
  -1   5   8   20.01    4.75
  -1   5   9  350.26    6.25
  -1   7   1   11.60    4.38
  -1   7   2  323.52    6.55
  -1   7   3  388.30    6.55
  -1   7   4    1.60    4.36
  -1   7   5  105.83    5.10
  -1   7   6    4.83    4.39
  -1   7   7  118.01    5.00
   0   0   6   17.02   10.54
   0   0   7   -0.27    6.51
   0   2  12   54.32    6.75
   0   4  14   -0.47    4.03
   0   6  -7   -0.05    6.21
   0   6  13   58.96    6.28
   0   6  14    5.41    4.24
   0   8  -5   17.20    6.09
   0   8  11   51.14    6.02
   0   8  12   -0.44    4.05
   0   8  13    2.70    4.14
   0  10   0   15.38    4.39
   0  10   1    4.14    4.06
   0  10   2   15.43    4.30
   0  10   3    9.65    3.91
   0  10   4   10.82    4.13
   0  10   5    4.39    4.07
   0  10   6   10.75    4.30
   0  10   7   -5.79    4.09
   0  10   8    9.11    4.02
   1   1  -9   44.13    7.93
   1   1  15   21.29    6.23
   1   3  17    1.71    5.78
   1   5  18    8.63    4.08
   1   7  17    4.76    3.97
   1   9  -8    0.89    5.78
   1   9  14   12.28    5.74
   1   9  15   -1.22    4.02
   1  11  -4    5.36    4.17
   1  11  -3   -0.82    5.68
   1  11  -2    0.96    5.90
   1  11   7    5.59    5.58
   1  11   8    1.63    5.79
   1  11   9   -6.25    5.96
   1  11  10    3.25    3.99
   1  11  11    5.45    3.99
   2  -2  -6  154.11    7.14
   2  -2  12   33.35    9.00
   2   0 -11    0.33    7.01
   2   0  17    1.14    5.99
   2   2  19   36.57    6.10
   2   4  20   11.76    5.63
   2   6 -14  101.50   10.49
   2   6  20   12.96    5.63
   2   8 -13    5.83    5.81
   2   8  19    6.69    3.95
   2  10 -10   -0.85    5.84
   2  10  16   10.54    5.70
   2  10  17    6.20    4.05
   2  12  -6    4.17    4.22
   2  12  -5    0.65    5.88
   2  12  -4    3.84    5.76
   2  12  10    5.62    5.69
   3  -3  -8   92.19    7.51
   3  -3  -7  288.59    6.43
   3  -1  18    6.22    5.76
   3   1 -15  201.82    6.32
   3   3  22    5.49    5.70
   3   5  22   -1.85    5.59
   3   7  22    5.78    3.99
   3  11 -12    1.26    5.94
   4  -4  -8   44.57    4.82
   4  -2 -13   70.28    4.79
   4   2  23   15.61    5.96
   4   4 -19    6.03    5.99
   4   4  24    1.35    5.72
   4  10 -16    4.50    5.79
   5  -5  -8   52.18    6.42
   5  -5  -7   17.65    4.46
   5  -5  13   29.98    8.37
   5  -3 -14   46.02    6.25
   5  -1 -17   -1.11    4.17
   5  -1  22    5.53    5.61
   5   1  24    5.68    5.74
   5   3  25    3.18    5.79
   5   5 -21   21.32    7.75
   6  -6  -7    4.05    6.03
   6  -6  -6   20.64    4.58
   6  -6  11    7.70    5.69
   6  -4 -14   48.53    6.09
   6  -2 -18    5.65    6.01
   6  -2  22    3.35    6.87
   6   2 -22    1.72    6.01
   7  -7  -5   34.08    5.91
   7  -7  -4   66.35    4.77
   7  -7  -3    3.25    4.28
   7  -7   8   36.85    4.53
   7  -7   9    1.51    5.50
   7  -5 -14   -1.05    6.02
   7  -5 -13   41.69    4.45
   7  -3 -18   52.15    6.29
   7  -1 -21   22.93    5.94
   7   1 -23   16.09    6.10
   7   3 -24    0.88    6.19
   8  -8  -1    4.97    6.01
   8  -8   0    8.76    5.87
   8  -8   1   13.76    5.80
   8  -8   2   28.91    6.13
   8  -8   3   13.19    5.99
   8  -8   4   15.16    5.79
   8  -6 -13   13.35    6.02
   8  -6 -12   61.14    4.51
   8  -4 -18   10.30    5.97
   8  -2 -21   -0.88    4.31
   8   2 -25    5.49    6.22
   9  -7 -11   28.78    4.39
   9  -7 -10    3.89    4.34
   9  -5 -17    7.54    4.12
   9  -3 -21    5.56    4.20
   9  -1 -24    5.35    6.01
  10  -8  -9   25.88    6.09
  10  -8  -8    2.13    4.21
  10  -8  -7   14.48    4.14
  10  -8  11    4.67    4.27
  10  -8  12   -0.93    5.69
  10  -6 -16   23.09    4.35
  10  -4 -21   -3.94    6.00
  10  -2 -24    4.05    6.27
  11  -9  -5    8.95    5.86
  11  -9  -4    9.25    6.20
  11  -9  -3    5.88    4.24
  11  -9  -2   14.80    4.60
  11  -9  -1    5.38    4.27
  11  -9   0    0.61    4.38
  11  -9   3    1.59    4.24
  11  -9   4    5.87    4.20
  11  -9   5    6.57    4.13
  11  -9   6    0.65    5.89
  11  -9   7    8.48    5.89
  11  -7 -15   15.61    5.93
  11  -7 -14    3.29    4.10
  11  -5 -20    2.35    4.20
  11  -3 -23    7.83    4.31
  12  -8 -13   -1.59    5.97
  12  -8 -12    1.42    4.30
  -1   5   1    6.02    5.05
  -1   5   2   65.28    5.13
  -1   5   3  145.97    5.76
  -1   5   4  121.86    5.61
  -1   5   5  313.63    6.47
   0   0   5    0.64   11.14
   0   2  11   75.94    6.85
   0   4  -7  201.55    8.92
   0   4  12   14.16    6.36
   0   4  13  135.78    5.37
   0   6  -6  202.71    7.73
   0   6  11    4.60    5.98
   0   6  12  100.74    5.08
   0   8  -4   17.33    4.41
   0   8  -3   86.26    6.39
   0   8  -2   12.44    6.06
   0   8   7   79.04    6.19
   0   8   8   -1.65    5.87
   0   8   9    2.25    4.16
   0   8  10   36.18    4.37
   1  -1  -5  220.68    9.05
   1  -1  10   94.89    8.35
   1   1  14   15.49    6.44
   1   3  16   59.28    6.44
   1   5 -11   94.84    8.87
   1   5  16   38.13    6.03
   1   5  17    2.74    4.13
   1   7 -10    4.28    6.06
   1   7  15   19.37    5.69
   1   7  16   17.64    4.28
   1   9  -7   39.64    6.30
   1   9  12   -7.94    5.67
   1   9  13    4.26    3.89
   1  11  -1   16.57    4.27
   1  11   0   -1.49    4.00
   1  11   1   17.41    4.52
   1  11   2    3.20    4.03
   1  11   3   10.19    4.44
   1  11   4   10.96    3.96
   1  11   5    7.67    3.88
   1  11   6   -3.89    3.96
   2  -2  -7  872.33    9.70
   2   0  16   87.93    6.68
   2   2  18    4.44    5.74
   2   4  19   17.63    5.67
   2   6  19   -2.64    4.12
   2   8  17   -1.04    5.81
   2   8  18    4.81    3.82
   2  10  -9   -1.71    5.86
   2  10  14   -7.28    5.50
   2  10  15   -3.40    4.12
   2  12  -3    2.35    4.10
   2  12  -2    1.36    4.05
   2  12  -1    0.73    5.82
   2  12   0    1.59    5.70
   2  12   1   -3.57    5.58
   2  12   2    0.18    5.77
   2  12   3  -11.67    6.07
   2  12   4    3.81    5.72
   2  12   5    2.18    5.69
   2  12   6    8.09    5.74
   2  12   7    4.83    4.20
   2  12   8    0.62    4.09
   2  12   9    3.70    4.21
   3  -3  -9  365.55    8.38
   3  -1 -13   64.64    4.97
   3   1  20    3.99    4.20
   3   3 -17    0.35    7.14
   3   3  21   28.54    6.05
   3   5  21    5.36    5.70
   3   7 -16   12.81    8.39
   3   7  20   19.89    5.71
   3   7  21   -0.40    4.07
   3   9 -14    8.82    6.08
   3   9  18   -7.78    5.78
   3   9  19   -0.68    3.94
   3  11 -11   -0.08    6.00
   4  -4  -9   37.09    4.97
   4  -2 -14  123.84    5.16
   4  -2  18   -2.75    6.78
   4   0 -17    2.87    5.94
   4   0  21    0.02    5.66
   4   4  23    8.01    5.63
   4   6  23    5.69    3.99
   5  -5 -10    7.88    5.99
   5  -5  -9   13.69    4.31
   5  -3 -15    1.11    5.70
   5  -1 -18   19.31    5.72
   5   1 -20    5.91    5.75
   5   3 -21   -2.55    6.06
   6  -6  -9   -2.72    5.88
   6  -6  -8    2.48    4.19
   6  -6  12   28.50    6.15
   6  -4 -15   27.16    4.28
   6  -2 -19   17.13    5.98
   6   0 -21    1.26    5.91
   6   0  24    4.52    5.77
   6   4 -23    4.17    7.34
   7  -7  -8   15.46    6.01
   7  -7  -7    5.36    4.20
   7  -7  -6    4.57    4.30
   7  -7  10   -3.81    5.74
   7  -5 -15   72.84    6.21
   7  -3 -19   12.12    5.93
   7  -1 -22   -1.39    5.79
   8  -8  -5   12.51    5.74
   8  -8  -4    8.14    4.20
   8  -8  -3    4.72    4.14
   8  -8  -2    2.34    4.08
   8  -8   5    4.21    4.11
   8  -8   6   14.27    4.31
   8  -8   7   12.53    5.81
   8  -6 -14   46.20    4.63
   8  -4 -19   -0.83    6.04
   8  -2 -22   27.10    6.12
   8   0 -24   11.24    5.97
   9  -7 -13   48.56    6.07
   9  -7 -12   16.40    4.22
   9  -7  15    0.48    5.72
   9  -5 -19   12.23    6.01
   9  -5 -18    6.86    4.37
   9  -3 -22   18.51    4.45
  10  -8 -11   10.13    6.05
  10  -8 -10    5.11    4.29
  10  -8  13    4.45    5.90
  10  -6 -18    0.36    5.89
  10  -6 -17   -2.02    4.37
  10  -4 -22   -1.07    6.10
  11  -9  -8   17.26    6.13
  11  -9  -7   -8.49    4.16
  11  -9  -6   12.99    4.19
  11  -9   8    1.74    4.19
  11  -9   9    1.28    5.94
  11  -7 -17    2.20    6.20
  11  -7 -16    4.05    4.15
  11  -5 -21   -4.09    4.36
  12  -8 -14   13.52    4.28
   0   0   4  764.94   18.45
   0   2  10   -1.80    4.92
   0   4  10  318.97    8.04
   0   4  11  167.66    5.57
   0   6  -5   -1.12    6.32
   0   6   9    6.43    6.10
   0   6  10  339.92    6.20
   0   8  -1  112.68    5.26
   0   8   0   24.06    4.21
   0   8   1  119.55    4.87
   0   8   2   18.26    5.67
   0   8   3   79.26    4.59
   0   8   4   23.15    4.35
   0   8   5   22.41    4.33
   0   8   6   -5.36    4.08
   1  -1  -6  144.19   10.29
   1   1  13   10.36    6.87
   1   3  15    4.12    3.94
   1   5  15   56.12    4.74
   1   7  -9   44.99    6.37
   1   7  13   42.05    5.98
   1   7  14    1.42    4.00
   1   9  -6   22.12    4.34
   1   9  -5   11.77    5.71
   1   9   8    6.94    5.68
   1   9   9   -7.11    5.57
   1   9  10    8.91    4.02
   1   9  11   -0.59    3.96
   2  -2  -8   85.83    5.84
   2   0 -12  109.55    5.73
   2   2 -14  276.69    9.04
   2   2  17   23.77    5.94
   2   4  18   29.81    4.30
   2   6  17    7.55    5.49
   2   6  18    6.29    3.98
   2   8 -12    4.21    5.99
   2   8  15   11.22    5.67
   2   8  16   -6.48    3.95
   2  10  -8    5.00    5.76
   2  10  11   13.95    5.75
   2  10  12   -1.13    4.02
   2  10  13    4.07    3.97
   3  -3 -10  338.70    8.12
   3  -1 -14    1.13    6.12
   3  -1  17   11.51    5.71
   3   1 -16    6.97    5.94
   3   1  19   10.26    5.76
   3   3  20    1.80    5.68
   3   5  20    0.87    5.59
   3   7  19   -1.10    5.47
   3   9  17    2.73    4.11
   3  11 -10    0.86    4.13
   3  11  -9    5.23    5.96
   3  11  12   14.95    5.73
   3  11  13    3.33    3.86
   4  -4 -11  426.56    7.95
   4  -4 -10  119.09    5.18
   4  -2 -15   52.26    4.68
   4   0 -18   19.95    5.94
   4   0  20   18.43    5.91
   4   2 -19   22.58    6.24
   4   2  22   12.06    4.48
   4   4  22    2.69    5.67
   4   6  22   -3.49    4.08
   4   8  20    1.33    5.62
   4  10 -15    3.67    5.85
   4  12 -10   -3.34    6.10
   5  -5 -11   -7.39    6.01
   5  -3 -16   30.43    6.18
   5  -3  18    3.48    6.86
   5  -1 -19   -1.37    5.79
   5  -1  21    4.57    5.63
   5   1  23   -0.44    4.02
   5   3  24   -0.58    4.06
   6  -6 -11    4.64    5.84
   6  -6 -10    0.61    4.29
   6  -6  13   29.07    7.35
   6  -4 -16   51.94    4.60
   6   2 -23    4.68    5.87
   6   6 -23    0.58   10.38
   7  -7 -10   38.23    6.09
   7  -7  -9   -2.64    3.99
   7  -7  11   17.98    5.84
   7  -5 -16   12.80    4.14
   7  -3 -20   17.10    5.98
   7  -1  24   -0.43    5.72
   7   1 -24   -5.36    5.89
   8  -8  -8   19.15    5.99
   8  -8  -7  172.27    5.51
   8  -8  -6   66.53    4.59
   8  -8   8    0.22    4.12
   8  -8   9    5.82    5.73
   8  -6 -16   49.66    6.32
   8  -6 -15    3.71    4.18
   8  -6  17   -0.90    8.27
   8  -4 -20   15.86    5.76
   8  -4  21    1.77    9.36
   8  -2 -23   13.06    5.93
   8   0 -25    8.07    6.07
   8   2 -26   11.09    6.26
   9  -9  -5   -1.66    5.72
   9  -9  -4    5.12    5.92
   9  -9  -3    7.21    5.84
   9  -9  -2   22.59    4.17
   9  -9  -1    2.89    4.12
   9  -9   0    5.78    4.21
   9  -9   1    6.45    4.20
   9  -9   2    6.96    4.20
   9  -9   3    0.03    4.21
   9  -9   4   21.57    6.01
   9  -9   5   -2.88    5.82
   9  -7 -15   24.02    6.16
   9  -7 -14    3.97    4.22
   9  -5 -20   11.51    5.96
   9  -3 -23   -4.59    4.45
   9  -1 -25    4.20    4.32
  10  -8 -13    9.15    4.12
  10  -8 -12   29.10    4.33
  10  -6 -19    1.21    4.32
  10  -4 -23   16.31    5.88
  11  -9 -11   -0.36    5.94
  11  -9 -10   -2.35    4.41
  11  -9  -9   -0.07    4.30
  11  -7 -18    2.19    4.38
   0   0   3    2.07   13.92
   0   2   8   21.02    8.27
   0   2   9    0.54    5.34
   0   4  -6  330.21   10.05
   0   4   9  204.80    5.97
   0   6  -4   74.21    6.97
   0   6  -3    7.57    6.42
   0   6   6  198.50    7.09
   0   6   7    6.71    4.49
   0   6   8  314.18    6.03
   1  -1  -7  375.73   10.13
   1  -1   9    4.33    9.73
   1   1 -10  262.23    9.71
   1   3  14  137.48    5.32
   1   5  13  150.36    6.78
   1   5  14   40.25    4.46
   1   7  11    6.36    5.75
   1   7  12    5.58    4.33
   1   9  -4   44.51    4.54
   1   9  -3   19.26    5.91
   1   9  -2   28.45    6.03
   1   9  -1   22.55    5.83
   1   9   0   22.96    5.91
   1   9   2   48.41    6.03
   1   9   3   22.98    5.90
   1   9   4   18.32    5.85
   1   9   5   18.59    5.74
   1   9   6   21.53    4.29
   1   9   7   29.54    4.37
   2  -2  -9  676.12    8.46
   2   0 -13    2.23    6.55
   2   0  15   -0.75    5.77
   2   4  17   12.12    4.19
   2   6  16   -0.13    3.97
   2   8 -11    4.87    5.75
   2   8  13   21.74    5.79
   2   8  14   10.45    4.14
   2  10  -7    1.81    4.06
   2  10  -6   10.09    5.95
   2  10   7   -3.83    5.75
   2  10   8   -6.95    5.64
   2  10   9    2.86    3.97
   2  10  10   -2.32    4.03
   3  -5  -3  152.10    7.14
   3  -5  -2   21.05    6.62
   3  -5  -1  223.70    5.94
   3  -5   0  150.20    5.55
   3  -5   1  682.54    8.32
   3  -5   2  380.58    7.24
   3  -5   3   32.62    5.20
   3  -5   4   57.88    6.87
   3  -3 -11  119.10    5.18
   3  -1 -15  204.60    7.08
   3   3  19   17.07    5.85
   3   5  19    8.93    3.96
   3   7  17    7.07    5.78
   3   7  18   -1.45    3.78
   3   9 -13    3.27    5.80
   3   9  15   -2.30    4.08
   3   9  16    2.85    3.95
   3  11  -8    6.21    5.77
   3  11  -7    0.55    5.89
   3  11   9   -1.00    5.70
   3  11  10    4.61    3.99
   3  11  11    7.75    4.06
   4  -6  -3    6.96    6.38
   4  -6  -2  330.06    6.25
   4  -6  -1   76.98    5.03
   4  -6   0  237.12    5.85
   4  -6   1   24.26    4.77
   4  -6   2  129.62    5.36
   4  -6   3    4.39    4.39
   4  -6   4   61.35    6.45
   4  -6   5    1.51    5.86
   4  -4 -12   52.44    4.61
   4  -2 -16   29.28    6.28
   4   2  21    2.92    5.84
   4   4  21    4.72    5.72
   4   6  20    4.52    5.67
   4   6  21    2.38    4.05
   4   8 -17    5.92    7.50
   4   8  19    7.03    3.99
   4  10 -14    5.60    6.05
   4  10  15   -4.33    5.77
   4  10  16    3.42    4.00
   4  12  -9   -4.37    4.29
   4  12  -8    0.65    5.86
   5  -7  -2   12.37    5.89
   5  -7  -1  223.15    7.11
   5  -7   0   -0.45    6.10
   5  -7   1   10.51    5.91
   5  -7   2   65.75    6.46
   5  -7   3   32.59    6.14
   5  -5 -13   65.88    6.08
   5  -5 -12   11.11    4.28
   5  -3 -17    9.85    5.86
   5   1 -21   -1.18    5.63
   5   1  22   -4.83    5.67
   5   3  23    4.94    4.12
   5   5  23   -3.48    3.99
   5   7  21   -2.56    5.77
   5   9 -18    4.19    7.40
   6  -6 -12    9.60    4.21
   6  -4 -17   30.36    4.22
   6  -2 -20    1.91    4.16
   6  -2  21    3.72    5.65
   6   0 -22   12.74    4.10
   6   0  23    4.43    5.63
   6   2  24    0.09    5.80
   7  -7 -12   31.58    5.88
   7  -7 -11   18.64    4.15
   7  -7  12    3.17    5.52
   7  -5 -17   52.79    4.76
   7  -3 -21   -3.68    5.90
   7  -3  21    0.69    6.99
   7  -1 -23   11.68    4.23
   7   3 -25    3.39    6.04
   8  -8 -11   48.48    6.28
   8  -8 -10   -1.16    4.29
   8  -8  -9   19.41    4.38
   8  -8  10    1.07    5.68
   8  -6 -17    9.76    4.20
   8  -4 -21    6.62    4.30
   8  -2 -24   13.96    5.85
   9  -9  -8   17.34    6.07
   9  -9  -7    7.06    4.15
   9  -9  -6    6.28    4.30
   9  -9   6    3.40    4.11
   9  -9   7    2.94    5.95
   9  -9   8   10.84    6.04
   9  -7 -16   11.91    4.36
   9  -7  16   -0.74    5.57
   9  -5 -21   -4.27    6.08
   9  -3 -24    5.75    6.22
  10 -10  -3   10.45    5.98
  10 -10  -2    7.65    6.04
  10 -10  -1    9.34    5.86
  10 -10   0   11.11    5.90
  10 -10   1   -1.66    5.93
  10 -10   2    0.52    5.95
  10  -8 -15    3.56    4.17
  10  -8 -14    6.04    4.13
  10  -6 -21   -4.55    5.82
  10  -6 -20    0.83    4.25
  11  -9 -13   -0.09    6.01
  11  -9 -12   -4.77    4.34
   0   0   2   71.89   12.30
   0   2   7  126.89    9.07
   0   4  -5  127.49    8.35
   0   4   7  231.89    8.00
   0   4   8  428.94    7.07
   0   6  -2   59.49    4.73
   0   6  -1    3.75    5.94
   0   6   0   17.28    6.10
   0   6   1   -3.10    6.14
   0   6   2   65.20    6.55
   0   6   3    0.13    4.63
   0   6   4   80.49    4.92
   0   6   5   -2.28    4.44
   1   1  12   92.72    5.52
   1   3  13   53.70    4.70
   1   5  12    3.34    4.36
   1   7  -8   20.76    4.55
   1   7  -7  126.31    7.03
   1   7   9   42.84    4.55
   1   7  10   24.90    4.23
   1   9   1   26.98    4.22
   2  -4  -3    4.78    7.53
   2  -4  -2  388.59    7.68
   2  -4  -1   58.46    5.87
   2  -4   0    1.90    5.50
   2  -4   1  224.71    6.95
   2  -4   2    4.86    5.58
   2  -4   3   42.81    6.07
   2  -4   4  111.09    8.33
   2  -2 -10    4.26    4.80
   2   0  14   45.26    6.20
   2   2  16    2.74    4.22
   2   4  16    7.46    4.12
   2   6  14  179.06    7.17
   2   6  15   -2.27    4.12
   2   8 -10   23.64    6.11
   2   8  11    7.54    5.70
   2   8  12   11.68    4.18
   2  10  -5    4.76    4.12
   2  10  -4    5.85    4.19
   2  10  -3    8.42    5.64
   2  10  -2   11.20    5.64
   2  10  -1    9.75    5.75
   2  10   0   -0.74    5.86
   2  10   1   11.35    5.81
   2  10   2   27.94    5.80
   2  10   3   10.68    5.73
   2  10   4   24.46    5.83
   2  10   5   12.54    3.98
   2  10   6   18.52    4.17
   3  -5  -6   75.25    6.87
   3  -5  -5  749.23    9.53
   3  -5  -4  212.90    6.15
   3  -5   5   36.42    4.64
   3  -5   6  206.46    7.59
   3  -3 -12   24.31    4.60
   3  -1  16    8.83    5.88
   3   1 -17  101.67    7.05
   3   1  18    4.71    4.20
   3   3  18   26.75    5.97
   3   5  18   -6.48    4.06
   3   7  16   10.54    5.64
   3   9 -12    5.71    5.78
   3   9  13    6.32    4.06
   3   9  14    5.02    4.09
   3  11  -6    0.00    4.12
   3  11  -5    1.22    5.88
   3  11  -4    9.10    5.79
   3  11   4    7.57    5.67
   3  11   5    8.81    5.78
   3  11   6   16.36    5.69
   3  11   7   -2.50    4.24
   3  11   8   -1.44    4.06
   4  -6  -6  145.27    6.66
   4  -6  -5   66.75    4.88
   4  -6  -4  266.07    5.89
   4  -6   6   53.93    6.24
   4  -4 -13   18.45    4.44
   4  -2 -17   22.84    5.94
   4  -2  17   36.31    7.51
   4   0 -19   -5.66    5.79
   4   0  19   -1.41    5.45
   4   2 -20    0.40    5.94
   4   2  20    2.15    5.58
   4   4 -20    8.01    7.30
   4   4  20    4.24    5.73
   4   6  19    3.96    5.72
   4   8  17    3.73    5.77
   4   8  18   12.03    4.14
   4  10 -13   -0.76    6.03
   4  10  13   10.79    5.49
   4  10  14   -3.67    3.96
   4  12  -7   -2.27    4.14
   4  12  -6    9.58    5.64
   4  12  -5    7.09    5.89
   4  12   5    5.30    5.67
   4  12   6    4.33    5.76
   4  12   7   -0.05    4.09
   4  12   8   11.52    4.11
   5  -7  -6   18.08    6.09
   5  -7  -5   37.03    4.55
   5  -7  -4    4.51    4.11
   5  -7  -3   40.35    4.30
   5  -7   4   41.70    4.39
   5  -7   5   -0.70    5.64
   5  -7   6   75.18    6.10
   5  -5 -14    9.98    6.04
   5  -5  14    1.15    8.76
   5  -3 -18   52.79    6.31
   5  -1 -20    3.70    3.98
   5  -1  20    0.51    5.61
   5   3 -22   -1.02    6.03
   5   3  22    5.03    5.67
   5   5  22    5.36    3.96
   5   7  20   -3.45    5.64
   5  11 -14    0.26    6.19
   6  -8  -4   15.53    5.70
   6  -8  -3   32.73    5.98
   6  -8  -2   12.28    4.15
   6  -8  -1   12.61    4.20
   6  -8   0    4.38    4.16
   6  -8   1   32.36    4.39
   6  -8   2   13.91    5.71
   6  -8   3   60.69    6.34
   6  -8   4    7.71    5.73
   6  -6 -14   44.29    6.16
   6  -6 -13   -0.98    4.24
   6  -4 -18   48.85    4.81
   6  -2 -21    5.11    4.27
   6   0 -23   -4.44    5.77
   6   2 -24    3.41    6.13
   6   2  23    4.59    5.83
   6   4 -24    0.80    7.39
   6   4  23   -0.90    5.70
   7  -7 -14   26.37    6.06
   7  -7 -13   33.08    4.49
   7  -7  13    2.87    6.79
   7  -5 -19   22.32    6.00
   7  -5 -18    5.07    4.19
   7  -3 -22   50.45    6.33
   7  -1 -24    1.62    5.86
   7  -1  23    1.68    5.72
   7   1 -25   10.84    6.11
   7   1  24    2.39    5.59
   8  -8 -13   15.42    5.73
   8  -8 -12    2.88    4.20
   8  -8  11    6.78    5.93
   8  -6 -19   -0.75    5.82
   8  -6 -18    5.75    4.11
   8  -4 -22    2.10    4.28
   8  -2 -25    3.01    5.91
   8   0 -26    2.45    4.19
   9  -9 -11    4.04    5.91
   9  -9 -10   -8.65    4.51
   9  -9  -9   -1.83    4.26
   9  -9   9    0.97    5.65
   9  -7 -18    2.78    6.02
   9  -7 -17    7.80    4.16
   9  -5 -22   -2.25    4.23
   9  -3 -25   11.33    6.24
  10 -10  -8    7.84    5.90
  10 -10  -7    7.09    5.97
  10 -10  -6   -1.92    4.26
  10 -10  -5   -2.84    4.23
  10 -10  -4   -1.69    4.29
  10 -10   3   -7.02    4.17
  10 -10   4    3.16    4.03
  10 -10   5   -1.02    5.76
  10 -10   6    4.71    5.88
  10  -8 -17   17.53    5.97
  10  -8 -16   -1.46    4.11
   0   2   6  698.98    9.85
   0   4  -4   64.25    8.15
   0   4   4   57.20    7.94
   0   4   5  124.01    5.89
   0   4   6  323.28    6.63
   1  -1  -8   78.33    5.93
   1   1 -11    1.47    6.52
   1   1  11   15.94    5.10
   1   3  11  201.40    7.30
   1   3  12  184.68    5.62
   1   5 -10   44.75    6.71
   1   5  10    5.68    6.42
   1   5  11  369.61    6.44
   1   7  -6    6.81    6.02
   1   7   6   14.47    5.82
   1   7   7   32.37    4.45
   1   7   8   17.38    4.20
   2  -4  -6  772.86    9.88
   2  -4  -5    9.31    5.09
   2  -4  -4  525.06    7.63
   2  -4   5  693.24   11.59
   2  -2 -11   38.48    4.75
   2  -2  11   81.87    8.94
   2   0 -14  270.53    8.16
   2   2 -15  100.52    7.08
   2   2  15   16.24    4.40
   2   4  14   61.91    6.12
   2   4  15    8.14    3.99
   2   6 -13   20.64    7.43
   2   6  13    8.07    4.23
   2   8  -9   59.84    6.68
   2   8   9   24.18    5.72
   2   8  10    8.24    3.89
   3  -5  -8   19.61    6.19
   3  -5  -7  113.72    5.17
   3  -5   7  287.05    8.38
   3  -3 -13   57.56    4.53
   3  -1 -16   -5.71    4.10
   3   1  17   12.78    5.84
   3   3 -18   39.24    6.48
   3   3  17    5.60    5.65
   3   5  17   27.57    4.32
   3   7 -15    2.54    7.11
   3   7  14    6.95    5.76
   3   7  15   29.95    4.30
   3   9 -11    0.16    5.93
   3   9  10    0.76    5.69
   3   9  11   -5.19    3.80
   3   9  12    9.73    3.95
   3  11  -3    6.19    4.16
   3  11  -2    2.87    4.08
   3  11  -1    4.09    4.18
   3  11   0    1.91    3.89
   3  11   1   16.24    4.16
   3  11   2    6.64    4.01
   3  11   3    0.70    4.16
   4  -6  -9    2.96    6.00
   4  -6  -8   38.46    4.40
   4  -6  -7   -0.01    4.28
   4  -6   7    2.50    4.16
   4  -4 -15   61.45    6.12
   4  -4 -14   -6.46    4.13
   4  -2 -18   -3.30    5.70
   4   2  19    0.70    5.94
   4   4  19   -4.53    5.73
   4   6  18   18.90    5.50
   4   8  16    1.70    3.85
   4  10 -12    7.07    6.08
   4  10  11    3.93    5.53
   4  10  12    5.32    3.96
   4  12  -4    5.97    4.09
   4  12  -3    4.72    4.08
   4  12  -2   15.39    4.00
   4  12  -1    2.25    4.04
   4  12   0    3.91    4.22
   4  12   1    5.00    3.99
   4  12   2   -1.64    4.02
   4  12   3   -1.12    4.09
   4  12   4    8.84    4.00
   5  -7  -9   12.00    5.83
   5  -7  -8   11.92    4.15
   5  -7  -7   10.99    4.41
   5  -7   7    6.58    5.56
   5  -5 -15   39.90    4.22
   5  -3 -19   31.20    5.66
   5  -1 -21    7.59    5.60
   5   1 -22    7.74    4.29
   5   1  21    2.31    4.09
   5   3  21    4.65    5.75
   5   5 -22    4.25    8.41
   5   5  21   -6.21    4.14
   5   7  19   -1.61    4.14
   5   9  16    8.67    5.75
   5   9  17    4.39    3.96
   5  11 -13    7.21    5.98
   5  11  11    9.97    5.71
   5  11  12   -1.24    3.95
   6  -8  -8    2.83    5.95
   6  -8  -7   16.15    4.26
   6  -8  -6   18.14    4.24
   6  -8  -5   68.11    4.72
   6  -8   5   39.94    4.37
   6  -8   6    0.48    5.86
   6  -6 -16   20.61    5.91
   6  -6 -15   16.72    4.13
   6  -6  14   21.37    7.11
   6  -4 -20   47.15    6.29
   6  -4 -19   33.54    4.66
   6  -2 -22    2.09    3.97
   6   0 -24   17.96    5.98
   6   0  22    3.81    5.59
   6   4  22    6.90    5.66
   6   6  21   -0.62    5.73
   6   8 -21   -1.11    9.69
   7  -9  -6   20.20    6.09
   7  -9  -5   12.56    5.81
   7  -9  -4    6.58    5.77
   7  -9  -3    5.05    4.02
   7  -9  -2   -4.53    4.15
   7  -9  -1    2.21    4.07
   7  -9   0    7.81    3.95
   7  -9   1   -2.63    3.96
   7  -9   2   18.47    5.83
   7  -9   3   13.52    5.66
   7  -9   4   -9.64    5.77
   7  -7 -15   10.95    4.21
   7  -5 -20   -1.73    6.16
   7  -3 -23   22.98    6.12
   7  -1 -25    8.75    5.90
   7   1 -26    8.10    6.06
   7   3 -26   -1.50    6.10
   8  -8 -15   12.67    5.82
   8  -8 -14    5.81    4.26
   8  -8  12    3.48    5.66
   8  -6 -20    7.66    5.75
   8  -4 -23   12.03    4.23
   8  -2  23    0.39    5.63
   9  -9 -13    3.37    4.16
   9  -9 -12   11.11    4.47
   9  -9  10    8.18    5.66
   9  -7 -20    2.57    6.02
   9  -7 -19    1.51    4.17
   9  -7  17   -0.99    8.11
   9  -5 -23   -8.46    4.25
  10 -10 -11   -5.95    5.89
  10 -10 -10    3.07    4.20
  10 -10  -9    6.45    4.20
  10 -10   7    2.09    3.90
   0   2   4 2677.18   19.13
   0   2   5 6276.66   24.11
   0   4  -3   19.28    5.49
   0   4  -2    8.85    7.68
   0   4  -1   10.27    7.88
   0   4   0  319.13    9.33
   0   4   1    3.41    7.91
   0   4   2   11.69    5.62
   0   4   3   16.02    5.55
   1  -3  -3  151.96    9.75
   1  -3  -2    4.28    9.67
   1  -3  -1 1808.18   15.96
   1  -3   0   49.43   10.34
   1  -3   1  506.77   12.17
   1  -1  -9   44.65    5.34
   1  -1   8   66.75    9.12
   1   1  10   94.95    8.00
   1   3  10  214.81    7.64
   1   5   8   68.67    6.78
   1   5   9  411.36    6.61
   1   7  -5  105.53    5.19
   1   7  -4    3.52    5.93
   1   7  -3  397.08    8.15
   1   7  -2  320.20    7.92
   1   7  -1   10.84    5.91
   1   7   0   67.80    6.23
   1   7   1   31.07    6.14
   1   7   2   29.10    6.01
   1   7   3    3.34    4.29
   1   7   4   40.49    4.34
   1   7   5    6.30    4.32
   2  -4  -8  230.87    7.79
   2  -4  -7  237.60    6.25
   2  -4   6    3.41    6.66
   2  -2 -12   78.29    4.66
   2   0 -15    2.28    6.08
   2   0  13    2.56    6.02
   2   2  14    3.91    4.35
   2   4  13   24.20    5.95
   2   6  11   -6.43    6.06
   2   6  12   29.89    4.16
   2   8  -8   41.62    6.11
   2   8   6    1.05    5.89
   2   8   7   15.13    4.07
   2   8   8    9.88    4.12
   3  -5 -10   16.39    6.19
   3  -5  -9   97.29    4.84
   3  -5   8   59.19    7.75
   3  -3 -14   44.61    4.55
   3  -1 -17  103.58    6.41
   3  -1  15    3.56    5.66
   3   1 -18    4.88    4.24
   3   1  16    7.71    6.04
   3   3  16   19.87    5.84
   3   5  15    3.06    5.58
   3   5  16   34.94    4.50
   3   7  13   37.19    5.95
   3   9 -10    6.72    5.88
   3   9   8   -0.80    5.81
   3   9   9    0.62    3.99
   4  -6 -11   30.30    6.01
   4  -6 -10    5.93    4.15
   4  -6   8   30.44    5.98
   4  -4 -16   17.86    5.95
   4  -2 -19   24.76    5.80
   4   0 -20    3.63    3.91
   4   0  18   13.71    5.64
   4   2 -21   11.73    6.00
   4   4  18   32.03    6.00
   4   6  17    6.53    3.89
   4   8 -16   -1.74    7.12
   4   8  14   15.41    5.57
   4   8  15    7.27    3.73
   4  10 -11    6.05    5.72
   4  10   9   14.31    5.65
   4  10  10    4.87    3.95
   5  -7 -11    5.11    5.75
   5  -7 -10   41.58    4.32
   5  -7   8   48.46    6.09
   5  -5 -17   54.36    6.00
   5  -5 -16    4.38    4.13
   5  -3 -20   26.07    5.91
   5  -1 -22    2.40    5.67
   5  -1  19    1.97    5.68
   5   1 -23    7.62    5.95
   5   1  20    2.20    5.57
   5   3 -23   27.57    6.38
   5   3  20   10.46    6.12
   5   5  19   -4.34    5.81
   5   5  20    1.65    4.06
   5   7 -20    1.79    9.49
   5   7  18    5.39    3.94
   5   9 -17    1.06    5.97
   5   9  14    7.91    5.69
   5   9  15    6.99    4.12
   5  11 -12    7.09    6.03
   5  11 -11    4.97    5.92
   5  11   9    7.38    5.90
   5  11  10    2.79    4.04
   6  -8 -11   23.66    5.80
   6  -8 -10    3.27    4.15
   6  -8  -9   49.79    4.50
   6  -8   7   15.31    5.72
   6  -8   8    1.66    5.66
   6  -6 -17   -2.78    4.10
   6  -4 -21    8.97    5.98
   6  -2 -23    0.19    5.92
   6  -2  20   -1.38    5.63
   6   2 -25    9.03    6.17
   6   2  22    3.31    3.96
   6   6  20    3.71    5.83
   6   8  18    8.67    5.62
   6  10  14    8.22    5.68
   7  -9 -10   45.89    6.21
   7  -9  -9   59.31    6.27
   7  -9  -8   10.80    4.20
   7  -9  -7    7.70    4.10
   7  -9   5   -5.67    4.14
   7  -9   6   72.07    6.34
   7  -7 -17    1.96    5.93
   7  -7 -16   -2.35    4.09
   7  -7  14    1.06    6.88
   7  -5 -21    4.30    3.97
   7  -3 -24    2.62    5.93
   7  -1  22   -0.53    5.61
   7   1  23    5.99    5.84
   7   3  23   -4.11    5.84
   7   5  22    2.75    5.70
   8 -10  -7   14.55    5.81
   8 -10  -6   16.11    5.92
   8 -10  -5    6.97    5.75
   8 -10  -4   13.09    4.22
   8 -10  -3    2.89    4.12
   8 -10  -2    9.38    4.15
   8 -10  -1    4.75    4.04
   8 -10   0    3.40    4.09
   8 -10   1    6.37    5.84
   8 -10   2   -0.44    5.75
   8 -10   3   -4.90    5.91
   8  -8 -17    0.69    5.73
   8  -8 -16    0.04    4.19
   8  -8  13    1.71    5.73
   8  -6 -21    1.59    3.85
   8  -4 -24    7.23    4.14
   8  -2 -26    4.40    4.34
   9  -9 -16   -0.89    5.89
   9  -9 -15    0.56    4.04
   9  -9 -14   -3.00    4.04
   9  -9  11    4.29    5.67
   0   0  -2   69.11   15.20
   0   2   2  780.66   15.28
   0   2   3  110.25    9.02
   1  -3  -5   25.00    8.46
   1  -3  -4   78.89    6.64
   1  -3   2    4.72    6.60
   1  -3   3  137.84    9.82
   1  -1 -10  252.02    6.76
   1   1 -12   69.67    7.07
   1   1   9    6.64    7.78
   1   3   9   55.56    7.47
   1   5  -9  383.25   10.08
   1   5   6   38.37    6.62
   1   5   7  129.41    5.32
   2  -4  -9  240.22    6.13
   2  -2 -13   31.85    4.65
   2   2 -16  176.73    9.29
   2   2  13   53.28    6.79
   2   4  12   48.19    6.33
   2   6 -12   39.76    7.64
   2   6  10  177.08    5.45
   2   8  -7   26.19    4.50
   2   8  -6   91.78    6.34
   2   8  -5   63.08    6.30
   2   8   2    0.80    5.70
   2   8   3   61.89    6.17
   2   8   4    0.91    4.25
   2   8   5   74.84    4.54
   3  -5 -11   28.45    4.45
   3  -3 -16   51.01    6.08
   3  -3 -15   10.12    4.18
   3  -1 -18    3.99    5.74
   3   1 -19    8.28    5.92
   3   5  14   -0.76    5.69
   3   7  11   14.37    5.75
   3   7  12   52.44    4.38
   3   9  -9   24.30    6.04
   3   9  -8   33.81    6.32
   3   9   5    3.76    5.69
   3   9   6   10.62    4.15
   3   9   7   10.25    4.03
   4  -6 -13    3.54    5.92
   4  -6 -12    8.54    4.13
   4  -6   9    4.76    5.68
   4  -4 -17   16.23    4.15
   4  -2 -20    2.15    5.64
   4  -2  16    7.73    6.85
   4   0 -21   -1.17    5.52
   4   2  18    6.26    4.07
   4   4  17   13.84    5.76
   4   6  15    3.62    5.62
   4   6  16   11.93    4.19
   4   8  12    5.92    5.85
   4   8  13    5.53    4.12
   4  10 -10    5.71    5.89
   4  10  -9    1.55    5.76
   4  10   6    6.28    5.79
   4  10   7    3.58    4.05
   4  10   8   12.09    4.01
   5  -7 -13    8.44    5.82
   5  -7 -12   17.92    4.08
   5  -7   9    1.09    5.51
   5  -5 -18    6.17    5.74
   5  -3 -21   -6.25    5.70
   5  -3  17   -1.65    6.92
   5  -1 -23    8.81    5.70
   5   3  19    3.99    5.74
   5   5  18   -6.50    5.47
   5   7  16   -0.93    5.44
   5   7  17   -0.89    3.83
   5   9  13    3.16    3.95
   5  11 -10    4.75    5.85
   5  11  -9    4.92    5.99
   5  11   5   18.03    5.81
   5  11   6   -2.10    5.68
   5  11   7    3.57    4.00
   5  11   8   -1.44    4.09
   6  -8 -13   23.52    5.91
   6  -8 -12   -0.11    4.11
   6  -8   9   17.14    5.68
   6  -6 -19    4.58    5.86
   6  -6 -18   47.07    4.63
   6  -4 -22   -8.28    5.90
   6  -2 -24    5.68    5.91
   6   0 -25    4.18    5.80
   6   0  21   -1.17    3.88
   6   2  21   10.46    5.77
   6   4 -25    0.58    7.35
   6   4  21   -2.38    4.06
   6   6  19    4.14    5.62
   6   8  17   -2.19    3.99
   6  10  13   -1.00    3.90
   6  12   4    2.75    5.68
   6  12   5    5.45    5.69
   7  -9 -12    7.77    6.06
   7  -9 -11    2.61    4.07
   7  -9   7    2.91    5.72
   7  -9   8   15.03    5.84
   7  -7 -19    4.64    5.82
   7  -7 -18   -0.80    4.16
   7  -5 -22    3.36    4.03
   7  -3 -25   15.97    5.87
   7  -3  20    5.39    6.98
   7  -1 -26    6.72    4.08
   7   1  22    7.71    5.94
   7   3  22    2.12    5.77
   7   5  21    4.62    5.70
   8 -10 -11    1.91    5.92
   8 -10 -10   -5.51    6.04
   8 -10  -9   13.18    4.07
   8 -10  -8    1.00    4.14
   8 -10   4    0.61    4.03
   8 -10   5    2.05    5.81
   8 -10   6    0.97    5.80
   8  -8 -18   -1.02    4.19
   8  -6 -23   15.44    5.80
   8  -6 -22   -3.42    4.17
   8  -4 -25   -1.27    4.27
   8  -2  22    6.28    6.77
   8   0  23    4.53    5.72
   9 -11  -8   -5.07    5.74
   9 -11  -7   -4.58    6.07
   9 -11  -6   -1.32    6.06
   9 -11  -5   10.70    6.00
   9 -11  -4    8.68    4.13
   9 -11  -3   13.10    4.20
   9 -11  -2    7.01    3.98
   9 -11  -1    6.17    4.19
   9 -11   0    5.87    5.77
   9 -11   1    9.07    5.95
   9 -11   2   -6.29    5.91
   9  -9  12    6.02    5.85
   0   0  -3    0.61   12.62
   0   2  -4 2771.33   31.67
   0   2   0   58.63   12.79
   0   2   1 1643.73   16.72
   1  -3  -7  223.74    6.41
   1  -3  -6   40.55    5.77
   1  -1 -11    3.97    6.20
   1   3   8  631.04    8.11
   1   5  -8   15.26    6.26
   1   5   4   44.83    6.90
   1   5   5   46.99    5.12
   2  -4 -11   66.42    6.64
   2  -4 -10   51.89    4.83
   2  -4   7    0.20    6.43
   2  -2 -14  245.05    6.13
   2   0 -16   55.05    6.37
   2   0  12    6.10    6.31
   2   2  12   42.14    6.65
   2   4  11   30.47    6.34
   2   6   8  141.91    6.63
   2   6   9    1.51    4.23
   2   8  -4   18.89    4.39
   2   8  -3   26.67    4.53
   2   8  -2    0.94    3.92
   2   8  -1   35.06    4.22
   2   8   0    4.73    4.18
   2   8   1   60.62    4.41
   3  -7  -2    4.07    5.81
   3  -5 -13   -0.94    6.09
   3  -5 -12   52.30    4.45
   3  -5   9   85.65    8.00
   3  -3 -17    2.29    5.82
   3  -1 -19   11.00    5.62
   3   1  15    8.09    5.87
   3   3 -19   13.25    7.25
   3   3  15   13.60    4.16
   3   5  13   66.15    4.78
   3   7 -14   42.92    6.65
   3   7  10   14.71    4.08
   3   9  -7    7.41    4.07
   3   9  -6    4.59    5.90
   3   9  -5   -5.17    5.55
   3   9  -4   23.87    6.05
   3   9   0   26.03    6.03
   3   9   1    0.99    5.66
   3   9   2   32.83    5.99
   3   9   3   -3.46    4.08
   3   9   4   27.01    4.20
   4  -8  -5   13.21    5.86
   4  -8  -4   25.86    6.07
   4  -8  -3   42.32    5.98
   4  -8  -2   46.16    6.02
   4  -8  -1   52.12    6.15
   4  -8   0   29.25    5.90
   4  -6 -14   -4.02    4.04
   4  -6  10   14.55    6.92
   4  -4 -18   33.87    4.35
   4   0  17    5.49    5.62
   4   2 -22    2.06    5.67
   4   2  17   33.29    6.06
   4   4 -21   18.23    7.76
   4   4  16   17.92    5.56
   4   6  14    0.42    5.69
   4   8 -15    5.44    7.17
   4   8  10   -0.29    5.66
   4   8  11    5.87    4.03
   4  10  -8   11.10    4.51
   4  10  -7    9.00    5.77
   4  10  -6   22.19    6.07
   4  10   1   13.52    5.57
   4  10   2   19.26    5.58
   4  10   3    2.30    5.65
   4  10   4    4.65    4.13
   4  10   5    8.95    4.07
   5  -9  -4    1.32    5.66
   5  -9  -3    5.58    5.74
   5  -9  -2    6.88    5.77
   5  -7 -15    8.21    5.86
   5  -7 -14    4.33    4.20
   5  -7  10   59.45    6.13
   5  -5 -19   22.60    4.23
   5  -3 -22   -0.54    5.87
   5   1 -24    5.87    5.81
   5   1  19   -2.28    4.05
   5   5  17    8.52    5.77
   5   7  15   12.16    4.19
   5   9 -16    4.79    5.92
   5   9  11   -7.74    5.66
   5   9  12   -1.18    4.00
   5  11  -8   -2.39    4.20
   5  11  -7    3.30    5.75
   5  11  -6    5.78    5.78
   5  11  -5    4.71    5.74
   5  11   0   -3.72    5.83
   5  11   1   -4.36    5.57
   5  11   2   28.71    5.73
   5  11   3    7.93    4.05
   5  11   4    6.68    4.05
   6  -8 -15   -3.81    5.63
   6  -8 -14    2.97    4.02
   6  -8  10   -0.12    5.67
   6  -6 -20    9.41    5.78
   6  -4 -23   12.08    6.02
   6  -2 -25   10.91    5.96
   6   0 -26   10.79    6.00
   6   0  20   -1.09    5.53
   6   2 -26    4.63    6.02
   6   2  20    6.91    5.54
   6   4  20    4.00    3.96
   6   6  18   11.21    5.64
   6   8  15   -1.77    5.72
   6   8  16   17.09    3.97
   6  10 -16    2.32    5.83
   6  10  10   15.56    5.43
   6  10  11    2.07    3.97
   6  10  12   -2.44    3.98
   6  12  -7   -1.59    4.12
   6  12  -6    7.19    4.10
   6  12  -5    3.39    5.87
   6  12  -4   -0.33    5.89
   6  12  -3    3.44    5.83
   6  12  -2    3.64    5.82
   6  12  -1   11.00    5.69
   6  12   0    4.81    4.07
   6  12   1    1.82    4.21
   6  12   2   -1.28    4.10
   6  12   3   -0.87    4.13
   7  -9 -15    8.33    5.75
   7  -9 -14    5.64    4.09
   7  -9 -13   -3.19    4.04
   7  -9   9    7.86    5.53
   7  -7 -20   -1.73    3.99
   7  -5 -24    7.10    5.85
   7  -5 -23   -0.10    4.18
   7  -3 -26    6.11    5.95
   7  -1  21    1.39    5.61
   7   3  21    1.93    5.69
   7   5  20   -1.82    5.80
   7   7  18    8.97    5.55
   7   7  19   -6.16    3.98
   7   9  15   21.19    5.75
   8 -10 -14   -4.89    5.76
   8 -10 -13    3.60    4.11
   8 -10 -12   12.07    4.31
   8 -10   7    1.67    5.62
   8  -8 -19    4.39    4.18
   8  -8  14    0.46    5.75
   8   2  23    3.74    4.17
   8   4  22    8.99    5.79
   9 -11   3    1.12    4.20
   9 -11   4   -2.32    5.80
   9  -9  13    4.61    5.77
   0   0  -5    3.58   10.20
   0   0  -4  749.43   15.74
   0   2  -3  117.02   11.62
   0   2  -2  798.46   16.56
   0   2  -1 1686.40   18.47
   1  -3  -9  571.89    9.33
   1  -3  -8  389.66    7.03
   1  -3   4 1477.89   17.75
   1  -1 -12   70.55    6.75
   1   1 -13  714.24   11.78
   1   1   8   67.88    6.31
   1   3   7    0.97    5.17
   1   5  -7  275.23    8.59
   1   5   2  346.98    8.24
   1   5   3  118.09    5.55
   2  -6  -5    5.86    6.42
   2  -6  -4  359.49    7.89
   2  -6  -3    7.46    6.29
   2  -6  -2   55.15    6.56
   2  -6  -1   69.26    6.74
   2  -4 -13   76.74    6.30
   2  -4 -12   10.96    4.37
   2  -2 -15   80.15    4.92
   2   0 -17    2.57    6.04
   2   2  11   85.32    6.79
   2   4  10   84.05    5.31
   2   6 -11    5.74    5.92
   2   6   6   44.62    6.35
   2   6   7    4.78    4.18
   3  -7  -8    5.37    5.98
   3  -7  -7  157.30    5.21
   3  -7  -6   10.21    4.27
   3  -7  -5  258.80    5.90
   3  -7  -4   58.80    4.91
   3  -7  -3   65.40    4.83
   3  -7  -1   75.59    4.95
   3  -7   0   86.36    4.80
   3  -7   1    4.51    4.08
   3  -7   2   15.92    5.96
   3  -5 -15   12.93    5.68
   3  -5 -14    6.58    4.15
   3  -3 -18   24.60    6.04
   3  -1  14   37.65    6.42
   3   1 -20    5.48    5.58
   3   1  14   38.43    6.30
   3   3  14   49.75    4.87
   3   5  12   -0.57    4.31
   3   7 -13    6.86    6.99
   3   7   8    4.61    4.20
   3   7   9    5.03    4.04
   3   9  -3   -2.17    4.05
   3   9  -2   17.61    4.10
   3   9  -1    8.11    3.84
   4  -8  -9   39.69    5.92
   4  -8  -8   -8.60    4.10
   4  -8  -7   24.82    4.27
   4  -8  -6   16.76    4.18
   4  -8   1   52.11    4.58
   4  -8   2   -2.36    4.07
   4  -8   3   62.32    6.01
   4  -6 -16   67.59    6.10
   4  -6 -15   35.83    4.33
   4  -4 -20   11.44    5.79
   4  -4 -19   11.33    4.15
   4  -2 -21    9.46    4.11
   4   0 -22    2.17    3.82
   4   2  16    7.80    5.78
   4   4  15   -4.85    5.70
   4   6  13   97.75    4.92
   4   8   9   24.23    3.94
   4  10  -5    8.09    4.12
   4  10  -4   -2.22    3.91
   4  10  -3   -2.10    4.04
   4  10  -2   -2.38    3.99
   4  10  -1    7.33    3.94
   4  10   0   -2.39    4.04
   5  -9  -9    3.74    5.82
   5  -9  -8   49.08    4.44
   5  -9  -7   -2.02    4.14
   5  -9  -6   25.02    4.21
   5  -9  -5   -0.13    4.16
   5  -9  -1    3.46    4.33
   5  -9   0   15.84    3.98
   5  -9   1    4.54    3.98
   5  -9   2   11.99    5.75
   5  -9   3   -3.38    5.79
   5  -7 -17    3.75    5.80
   5  -7 -16    6.90    4.08
   5  -5 -21   11.03    6.06
   5  -5 -20   -4.99    4.30
   5  -3 -23   16.86    6.09
   5  -1 -24   -0.63    4.18
   5  -1  18    0.37    5.44
   5   1  18   -0.51    5.64
   5   3 -24   11.21    6.08
   5   3  18    5.22    4.01
   5   5  16   -6.29    5.80
   5   7  14    6.55    4.09
   5   9 -15    2.03    5.79
   5   9   9    7.82    5.69
   5   9  10   10.12    4.03
   5  11  -4   -7.39    4.09
   5  11  -3   -4.26    4.19
   5  11  -2   -4.76    4.06
   5  11  -1    5.17    4.07
   6 -10  -8   26.14    5.69
   6 -10  -7    0.85    5.66
   6 -10  -6   14.42    4.29
   6 -10  -5    3.39    4.19
   6 -10  -4   -9.38    4.25
   6 -10  -3    3.90    4.18
   6 -10  -2    6.76    3.84
   6 -10  -1    0.92    4.17
   6 -10   0    5.45    5.65
   6 -10   1   -1.56    5.79
   6  -8 -17    1.28    5.89
   6  -8 -16    5.30    4.22
   6  -6 -21    2.91    4.08
   6  -6  15    4.90    9.74
   6  -4 -24    2.83    4.11
   6  -2 -26    3.00    5.87
   6  -2  19    4.95    5.46
   6   4  19   11.45    3.96
   6   6  17   16.18    3.75
   6   8  14   -0.48    4.19
   6  10 -15    2.11    6.13
   6  10   8    5.43    5.83
   6  10   9   -4.03    3.97
   7  -9 -17    3.88    5.80
   7  -9 -16    2.46    4.08
   7  -9  10    7.04    5.71
   7  -7 -22    3.98    5.85
   7  -7 -21    3.38    4.21
   7  -7  15    0.47    7.78
   7   1  21    5.32    5.68
   7   5  19    1.55    5.67
   7   7  17   -1.80    5.55
   7   9  13   10.60    5.86
   7   9  14    4.93    4.00
   7  11   7   -6.61    5.87
   7  11   8   -4.70    4.10
   7  11   9    6.63    3.99
   8 -10   8   -0.10    3.99
   8 -10   9    6.69    5.75
   8  -4  20    3.16    7.04
   8   0  22   -1.62    5.75
   8   2  22    3.82    5.60
   8   4  21   -1.34    5.69
   9  -5  20    2.97    9.08
   0   0  -6   16.14    9.59
   1  -3 -11   -2.40    6.36
   1  -3 -10  403.58    6.87
   1  -1 -13  705.51   10.21
   1  -1   7   48.95    9.39
   1   1   7   65.67    9.01
   1   3   6  895.27    9.41
   1   5  -6  101.52    7.38
   1   5  -5  352.73    8.85
   1   5  -4  144.79    7.76
   1   5  -3  158.57    7.63
   1   5  -2   68.02    6.98
   1   5  -1    7.74    6.79
   1   5   0   27.38    4.93
   1   5   1   77.31    5.50
   2  -6  -9    5.27    5.99
   2  -6  -8  116.04    6.60
   2  -6  -7    5.55    4.33
   2  -6  -6  240.25    5.79
   2  -6   0  212.71    5.71
   2  -6   1   79.34    5.19
   2  -6   2   40.78    6.08
   2  -4 -14    3.08    4.09
   2  -4   8 1130.04   18.13
   2  -2 -17    7.85    5.90
   2  -2 -16  148.28    5.37
   2  -2  10    3.56    7.77
   2   0  11    0.20    6.75
   2   2 -17   10.08    6.10
   2   4   9 1830.85   11.79
   2   6 -10   67.70    6.92
   2   6   4    6.17    6.34
   2   6   5   36.86    4.62
   3  -7 -11    6.68    5.84
   3  -7 -10   15.85    4.30
   3  -7  -9   25.73    4.28
   3  -7   3   15.68    4.14
   3  -7   4   25.29    5.63
   3  -5 -16   -1.94    4.03
   3  -3 -19   19.48    5.61
   3  -3  12   84.72   11.51
   3  -1 -20    5.11    3.95
   3   3  13   48.55    4.52
   3   5  10   28.86    6.14
   3   5  11  136.11    5.13
   3   7   6   32.00    6.08
   3   7   7    4.15    4.18
   4  -8 -12    6.47    5.64
   4  -8 -11   19.86    4.20
   4  -8 -10    3.04    4.15
   4  -8   4    8.41    4.04
   4  -8   5   80.33    6.29
   4  -6 -18   15.45    5.74
   4  -6 -17    2.20    3.90
   4  -4 -21   15.71    5.93
   4  -2 -22   -4.56    3.99
   4  -2  15   49.17    7.72
   4   0 -23    0.79    5.51
   4   0  16    5.76    4.19
   4   4  14   55.79    6.22
   4   6  12  212.27    5.62
   4   8 -14    2.38    5.80
   4   8   6   16.28    5.68
   4   8   7   34.42    4.26
   4   8   8   -1.67    4.00
   5  -9 -13    8.89    5.74
   5  -9 -12    5.48    5.92
   5  -9 -11   23.33    4.07
   5  -9 -10   15.99    4.34
   5  -9   4   25.71    4.47
   5  -9   5   13.50    5.73
   5  -7 -19    8.11    5.84
   5  -7 -18   -3.37    4.11
   5  -7  11   31.04    5.97
   5  -5 -22   -3.98    5.70
   5  -3 -24   -0.13    5.97
   5  -1 -25    2.88    5.86
   5   1 -25   -0.11    6.03
   5   3  17    1.61    3.98
   5   5  15   39.51    6.01
   5   7  12    3.64    5.66
   5   7  13   20.41    4.12
   5   9 -14    3.08    5.99
   5   9   6   11.34    5.67
   5   9   7   -2.07    4.07
   5   9   8    9.93    4.07
   6 -10 -12   -5.51    5.72
   6 -10 -11   35.85    4.39
   6 -10 -10   40.18    4.84
   6 -10  -9   10.66    4.22
   6 -10   2   -0.36    4.15
   6 -10   3    3.95    4.12
   6 -10   4    5.49    5.64
   6  -8 -19    7.14    5.72
   6  -8 -18    9.60    3.98
   6  -8  11    1.54    5.71
   6  -6 -23    7.72    5.89
   6  -6 -22   -2.37    4.22
   6  -4 -25    3.51    4.11
   6   0 -27   -2.48    5.86
   6   0  19    1.47    5.56
   6   2 -27    1.99    5.98
   6   2  19   -1.11    4.04
   6   4  18    9.94    4.14
   6   6  16   16.03    4.01
   6   8 -20    1.66    7.05
   6   8  12   -3.40    5.70
   6   8  13   -2.89    4.10
   6  10 -14    1.82    6.02
   6  10   6   -0.50    5.66
   6  10   7   -1.86    4.14
   7 -11 -11   10.57    5.86
   7 -11 -10   10.17    5.92
   7 -11  -9   -1.57    3.96
   7 -11  -8   11.40    4.09
   7 -11  -7    4.21    4.00
   7 -11  -6   -3.97    4.10
   7 -11  -5   14.48    4.05
   7 -11  -4    6.32    3.95
   7 -11  -3    8.19    4.17
   7 -11  -2   -3.43    3.91
   7 -11  -1    7.34    4.15
   7 -11   0   -7.43    4.05
   7 -11   1    2.87    5.83
   7 -11   2    1.26    5.74
   7  -9 -18    5.44    4.13
   7  -1  20   -4.11    5.44
   7   3  20   -3.02    4.11
   7   5  18    4.89    5.76
   7   7  16    8.59    4.08
   7   9  12    8.01    4.03
   7  11   4    3.21    5.56
   7  11   5   -3.60    5.53
   7  11   6   -2.07    4.19
   8 -10  10    4.84    5.63
   8  -8  15    2.20    7.86
   8  -2  21   -2.35    5.48
   8   2  21   -1.59    5.71
   8   4  20   -1.32    5.65
   8   6  19    3.47    3.99
   8   8  16    2.40    4.10
   8  10  11   -4.66    5.60
   0  -2  -4 2748.16   19.22
   0  -2  -3  117.95   11.72
   0   0  -7    1.51    8.13
   1  -5  -7  270.25    7.71
   1  -5  -6  106.35    7.00
   1  -5  -5  326.79    6.56
   1  -5  -4  123.60    5.68
   1  -5  -3  155.34    5.82
   1  -5  -2   69.09    5.26
   1  -5  -1   11.90    6.77
   1  -5   0   24.96    6.89
   1  -3 -12  101.39    4.88
   1  -3   5    4.37    8.57
   1  -1 -14  138.65    7.23
   1   1 -14  144.27    7.50
   1   3   5   -0.12    6.06
   2  -6 -11   13.48    5.96
   2  -6 -10   71.22    4.52
   2  -6   3   57.48    5.06
   2  -6   4    5.95    6.28
   2  -4 -16   -0.47    5.69
   2  -4 -15   40.53    4.38
   2  -2 -18   43.20    6.04
   2   0 -18   32.10    6.26
   2   2  10    5.18    4.56
   2   4   7    5.51    6.98
   2   4   8 1076.15    9.49
   2   6  -9    1.91    6.08
   2   6   1   85.39    6.70
   2   6   2   37.92    4.75
   2   6   3   52.69    4.94
   3  -7 -14   52.07    5.90
   3  -7 -13   -1.87    4.11
   3  -7 -12   11.49    4.14
   3  -7   5    3.37    5.66
   3  -5 -18    2.48    5.62
   3  -5 -17    8.11    4.19
   3  -5  10   34.52    7.64
   3  -3 -20   19.92    5.95
   3  -1 -21    5.75    5.61
   3  -1  13    6.17    5.86
   3   1 -21    5.03    5.68
   3   1  13   13.40    6.29
   3   3 -20   26.50    7.73
   3   3  12  102.64    4.97
   3   5   9   76.20    6.49
   3   7 -12   17.54    6.00
   3   7   3   12.78    5.87
   3   7   4   26.71    4.25
   3   7   5    4.26    4.30
   4  -8 -15    1.80    5.61
   4  -8 -14    2.58    4.04
   4  -8 -13   20.39    4.29
   4  -8   6    8.95    5.61
   4  -6 -19    8.83    4.00
   4  -6  11   15.20    7.04
   4  -4 -22    6.90    5.74
   4  -2 -23    9.84    4.21
   4   0 -24   14.47    5.86
   4   2 -23    8.97    5.99
   4   2  15   46.05    4.64
   4   4  13   13.24    5.67
   4   6  10   10.23    6.03
   4   6  11   15.22    4.35
   4   8 -13   16.96    6.40
   4   8   4   -9.68    5.75
   4   8   5   58.75    4.75
   5  -9 -15    2.19    5.76
   5  -9 -14   -3.14    4.18
   5  -9   6   -2.83    5.62
   5  -7 -20    6.03    4.11
   5  -5 -23    2.74    4.09
   5  -3 -25    5.45    5.78
   5  -3  16    8.11    6.98
   5  -1 -26    4.05    5.90
   5  -1  17    5.03    5.53
   5   1 -26    2.26    5.91
   5   1  17    2.13    5.71
   5   3 -25    1.73    7.31
   5   3  16   22.39    5.68
   5   5  14   13.37    5.63
   5   7 -19    8.37    8.44
   5   7  11   20.62    4.13
   5   9 -13    2.76    5.81
   5   9   4   32.04    5.95
   5   9   5   11.01    3.93
   6 -10 -15   -0.55    5.76
   6 -10 -14    2.27    4.24
   6 -10 -13   -1.51    4.10
   6 -10   5    0.78    4.02
   6 -10   6   -3.04    5.66
   6  -8 -21    3.90    5.94
   6  -8 -20    0.55    3.95
   6  -6 -24   -0.11    4.10
   6  -4 -26    0.60    4.13
   6  -4  17    2.01    7.05
   6  -2 -27    2.80    4.07
   6  -2  18    6.19    6.63
   6   2  18    3.02    5.63
   6   4 -26    3.60    7.45
   6   4  17   13.15    4.07
   6   6  15    1.30    4.07
   6   8  11    5.39    4.03
   6  10 -13   -5.19    4.23
   6  10 -12    4.05    5.81
   6  10   3   12.44    5.72
   6  10   4    3.78    3.97
   6  10   5    7.54    3.97
   7 -11 -12    6.37    4.08
   7 -11   3    1.00    4.20
   7 -11   4    4.81    5.85
   7  -9  11    4.92    5.68
   7  -3  19    3.68    6.87
   7   1  20    1.71    3.91
   7   3  19    7.48    5.45
   7   5  17   11.60    5.70
   7   7  15   -1.21    4.04
   7   9  10    2.91    5.79
   7   9  11   -4.44    4.05
   7  11 -11    9.54    5.90
   7  11 -10    5.52    5.87
   7  11   0    1.47    5.63
   7  11   1   -3.76    5.70
   7  11   2   -1.39    3.91
   7  11   3   -2.10    3.97
   8   0  21   -2.52    5.60
   8   6  17   -3.33    5.67
   8   6  18    5.44    4.04
   8   8  14  -11.23    5.76
   8   8  15   -7.78    3.98
   8  10   9    7.07    5.72
   8  10  10    8.40    3.98
   9  -1  22    7.45    5.74
   9   1  22    2.60    4.06
   9   3  21   -7.38    5.91
   9   7  17    4.88    5.62
   0  -2  -8   26.20    7.41
   0  -2  -7  117.65    8.56
   0  -2  -6  685.98    9.88
   0  -2  -5 6159.70   24.27
   0  -2  -2  758.17   12.50
   0  -2  -1 1753.11   19.11
   0   0  -8   71.73    8.09
   1  -5 -10   48.36    6.28
   1  -5  -9  344.53    6.39
   1  -5  -8   14.72    4.67
   1  -5   1   73.98    5.36
   1  -5   2  318.07    8.70
   1  -3 -14   94.54    6.47
   1  -3 -13   -1.47    4.27
   1  -1 -15  320.97    8.16
   1   1   6  125.73   10.21
   1   3   3  138.49    9.82
   1   3   4 1526.37   12.19
   2  -6 -14   96.29    6.53
   2  -6 -13   17.68    4.39
   2  -6 -12   29.24    4.38
   2  -6   5   45.14    6.40
   2  -4 -17   30.20    5.89
   2  -2 -19   12.21    5.71
   2   0 -19    3.34    5.86
   2   0  10   17.64    7.41
   2   2 -18   36.60    7.50
   2   2   9   15.65    7.07
   2   4   6   -3.45    7.02
   2   6  -8  140.08    7.24
   2   6  -7   11.66    6.20
   2   6  -6  266.02    8.01
   2   6  -3    7.45    6.35
   2   6  -2   57.06    6.51
   2   6  -1   73.24    6.41
   2   6   0  253.04    6.01
   3  -7 -16   -3.42    5.81
   3  -7 -15    5.09    4.07
   3  -7   6   21.92    4.18
   3  -5 -19   26.02    4.19
   3  -3 -21   14.48    4.16
   3  -1 -22   10.04    5.62
   3   3  11  118.74    5.35
   3   5   8   51.35    4.59
   3   7 -11    5.60    4.26
   3   7 -10    9.00    5.97
   3   7   1   11.00    6.05
   3   7   2   12.83    4.41
   4 -10  -7   -1.14    5.72
   4 -10  -6   24.28    5.85
   4 -10  -5   12.99    5.78
   4 -10  -4   10.90    5.62
   4 -10  -3    2.74    5.67
   4  -8 -17   14.61    5.68
   4  -8 -16   -6.07    4.13
   4  -8   7   50.70    6.01
   4  -6 -21    4.20    5.79
   4  -6 -20   16.55    4.35
   4  -4 -23    4.73    5.73
   4  -2 -24   -2.81    4.13
   4   0  15    1.29    4.07
   4   2  14   18.84    6.14
   4   4 -22    5.77    8.74
   4   4  12   29.93    5.91
   4   6 -18   12.62    8.57
   4   6   9   12.28    4.15
   4   8 -12    2.74    4.28
   4   8 -11   20.61    6.26
   4   8   1   55.19    6.11
   4   8   2    3.22    5.89
   4   8   3   50.13    4.62
   5  -9 -17    2.04    4.11
   5  -9 -16    1.03    4.05
   5  -9   7    6.21    3.96
   5  -7 -22  -11.66    5.71
   5  -7 -21   -2.41    4.02
   5  -7  12    1.78    6.93
   5  -5 -24    2.47    4.12
   5  -3 -26   -5.46    5.69
   5   3  15    9.46    5.81
   5   5  13   23.34    4.27
   5   7   9    8.43    5.78
   5   7  10   38.70    4.35
   5   9 -12    8.43    4.35
   5   9 -11   19.36    5.99
   5   9   1   -0.23    5.63
   5   9   2    3.68    4.01
   5   9   3   -4.96    3.84
   6 -10 -16   -1.08    3.98
   6 -10   7    5.23    5.72
   6  -8  12    0.27    5.59
   6   0  18    3.41    5.63
   6   4  16   19.20    4.21
   6   6  13   23.57    5.83
   6   6  14   14.61    4.06
   6   8 -19   -1.05    7.33
   6   8   9    3.26    5.81
   6   8  10   -5.47    4.16
   6  10 -11   14.47    4.64
   6  10 -10   36.33    6.37
   6  10  -9    3.01    5.98
   6  10  -8    9.68    6.05
   6  10  -2   10.69    5.78
   6  10  -1    1.29    5.75
   6  10   0    1.10    5.58
   6  10   1    8.55    3.88
   6  10   2   -4.93    3.90
   7 -11   5   -0.57    4.00
   7 -11   6    1.34    5.71
   7  -9  12    2.45    5.73
   7   1  19   -2.95    5.65
   7   3  18    5.92    5.79
   7   5  16    1.23    5.98
   7   7  13    0.19    5.80
   7   7  14   -0.14    3.98
   7   9   8   13.97    5.79
   7   9   9    9.65    4.01
   7  11  -9    4.53    4.07
   7  11  -8    1.91    4.19
   7  11  -7    7.92    4.18
   7  11  -6    7.47    4.22
   7  11  -5   10.54    4.14
   7  11  -4    0.99    3.90
   7  11  -3    6.93    4.12
   7  11  -2   -0.32    3.94
   7  11  -1    4.00    3.90
   8 -10  11    2.78    5.65
   8   2  20    3.40    3.91
   8   4  19   -1.39    4.11
   8   6  16    8.23    5.65
   8   8  13    9.01    4.15
   8  10   7    5.26    5.81
   8  10   8    6.88    4.06
   9  -3  21    0.74    5.68
   9   1  21    3.56    5.79
   9   3  20    7.60    5.83
   9   5  19    2.63    4.13
   9   7  16   14.43    5.65
   9   9  12    2.71    5.81
   0  -2 -10    0.06    6.69
   0  -2  -9   -1.14    4.77
   0  -2   0   50.67    9.08
   0   0  -9   -1.81    7.18
   1  -5 -13   53.13    6.06
   1  -5 -12    3.42    4.26
   1  -5 -11   88.37    4.92
   1  -5   3  121.15    7.84
   1  -3 -15   10.45    4.34
   1  -1 -16   16.20    5.84
   1   1 -15  309.59    9.35
   1   3   2   -2.39    9.47
   2  -8  -9   69.34    6.19
   2  -8  -8   39.14    6.06
   2  -8  -7   40.16    5.99
   2  -8  -6   79.41    4.87
   2  -8  -5   62.09    4.63
   2  -8  -4   13.22    4.36
   2  -8  -3   36.44    5.79
   2  -8  -2   -1.06    5.68
   2  -8  -1   35.48    5.78
   2  -6 -16    9.46    5.78
   2  -6 -15   -1.89    4.18
   2  -4 -19    1.11    5.77
   2  -4 -18    9.18    3.90
   2  -2 -20   -2.57    6.02
   2   0 -20    3.13    5.77
   2   2   8   90.71    7.74
   2   4   5  680.89    9.61
   2   6  -5   -0.61    4.56
   2   6  -4  332.18    7.06
   3  -9 -11    4.63    5.65
   3  -9 -10    9.62    4.20
   3  -9  -9   17.09    4.14
   3  -9  -8   27.28    4.27
   3  -9  -7   -1.81    3.97
   3  -9  -6   -0.91    4.11
   3  -9  -5    6.85    3.97
   3  -9  -4   16.64    4.23
   3  -9  -3    4.69    4.05
   3  -9  -2   14.78    4.29
   3  -9  -1    8.98    4.08
   3  -9   0   36.89    5.78
   3  -9   1   -6.89    5.75
   3  -7 -18   -3.38    5.71
   3  -7 -17    4.82    4.22
   3  -7   7   -0.55    5.81
   3  -5 -21   11.16    5.75
   3  -5 -20   -3.99    4.22
   3  -3 -22    1.41    4.09
   3  -1 -23   -5.55    5.74
   3   1 -22    6.09    5.86
   3   1  12   83.71    5.36
   3   3  10   14.02    6.63
   3   5   7  268.96    5.95
   3   7  -9   30.05    6.32
   3   7  -8   12.94    5.84
   3   7  -7  137.63    6.95
   3   7  -6    6.13    6.00
   3   7  -5  268.86    7.78
   3   7  -4   76.16    6.44
   3   7  -3   78.65    6.51
   3   7  -2   14.36    5.81
   3   7  -1   97.33    4.87
   3   7   0   78.24    5.05
   4 -10 -12    0.42    5.87
   4 -10 -11   10.32    4.03
   4 -10 -10   12.81    3.96
   4 -10  -9    4.64    4.12
   4 -10  -8    8.94    4.18
   4 -10  -2    1.48    4.03
   4 -10  -1    2.44    3.94
   4 -10   0    0.88    3.89
   4 -10   1    0.58    5.69
   4  -8 -19    2.44    5.70
   4  -8 -18   -4.39    4.14
   4  -8   8    5.53    5.63
   4  -6 -22    6.68    4.22
   4  -4 -24   -7.06    4.12
   4  -2 -25    5.93    5.57
   4   0 -25    1.17    5.77
   4   2 -24    1.30    5.92
   4   2  13  109.33    6.69
   4   4  11   69.37    6.49
   4   6   7    6.80    5.94
   4   6   8   27.86    4.30
   4   8 -10   -0.10    3.95
   4   8  -9   27.09    6.13
   4   8  -8    0.84    5.84
   4   8  -7    6.17    5.99
   4   8  -3   31.92    6.04
   4   8  -2   51.65    5.97
   4   8  -1   43.18    4.46
   4   8   0   30.88    4.32
   5 -11 -12   -2.10    6.02
   5 -11 -11   19.15    5.86
   5 -11 -10    6.25    4.06
   5 -11  -9   10.55    4.18
   5 -11  -8   -1.00    4.13
   5 -11  -7    5.10    4.28
   5 -11  -6   -2.10    3.87
   5 -11  -5    8.46    4.08
   5 -11  -4   -0.66    4.12
   5 -11  -3    2.59    4.05
   5 -11  -2    6.13    3.92
   5 -11  -1    5.37    4.13
   5 -11   0   13.90    5.58
   5 -11   1   16.11    5.61
   5  -9 -19    2.65    4.17
   5  -9 -18    6.38    4.04
   5  -9   8   20.14    5.76
   5  -7 -23    0.00    4.01
   5  -5 -25   -2.85    4.05
   5  -3 -27   11.89    6.04
   5  -1 -27   -0.21    4.19
   5  -1  16    2.33    5.76
   5   1 -27    3.97    5.93
   5   1  16    3.69    4.01
   5   3  14   49.21    6.04
   5   5  12   27.01    4.43
   5   7   8   43.50    4.43
   5   9 -10   14.90    4.38
   5   9  -9   -2.71    5.91
   5   9  -8   33.02    6.28
   5   9  -7    5.73    5.68
   5   9  -6   13.69    6.02
   5   9  -5    4.47    5.68
   5   9  -4   -3.33    5.67
   5   9  -3    3.68    5.69
   5   9  -2    3.07    3.97
   5   9  -1    6.42    4.10
   5   9   0   15.36    4.16
   6 -12  -7   -3.67    4.28
   6 -12  -6   -6.92    4.15
   6 -12  -5    9.47    4.16
   6 -12  -4   -2.60    4.13
   6 -12  -3   -5.15    5.83
   6 -12  -2    0.47    5.70
   6 -12  -1    1.72    5.69
   6 -10   8   12.49    5.82
   6   2  17   20.24    4.16
   6   4  15    3.69    3.96
   6   6  12   30.05    5.64
   6   8   7    1.18    5.82
   6   8   8   -2.05    4.04
   6  10  -7   -5.98    4.20
   6  10  -6    6.94    4.05
   6  10  -5   -1.31    4.12
   6  10  -4    1.09    4.14
   6  10  -3    1.40    4.00
   7 -11   7    2.63    5.71
   7  -1  19    1.07    5.59
   7   3  17    6.34    5.64
   7   5  15   12.56    5.43
   7   7  12    4.87    4.02
   7   9 -18    2.90    5.88
   7   9   6   46.50    6.04
   7   9   7    7.44    3.98
   8  -4  19    2.62    6.92
   8  -2  20    2.86    5.52
   8   0  20   -0.07    3.99
   8   2  19   -2.42    5.70
   8   4  18   -5.03    3.99
   8   6  15    0.12    5.41
   8   8  11   17.35    5.88
   8   8  12    1.94    4.11
   8  10   4    2.17    5.70
   8  10   5    3.00    4.07
   8  10   6    3.72    4.11
   9  -1  21   -2.44    5.81
   9   5  18   -3.89    3.91
   9   7  15    5.99    4.06
   9   9  10  -10.09    5.66
   9   9  11    7.10    4.04
   9  11   2  -10.04    5.64
   9  11   3   -5.13    3.86
   9  11   4    3.19    4.09
  10   2  21    3.29    5.78
  10   6  17   -8.02    5.63
   0  -4  -9  221.88    7.65
   0  -4  -8  426.02    7.09
   0  -4  -7  222.15    6.11
   0  -4  -6  317.71    6.57
   0  -4  -5  128.04    5.89
   0  -4  -4   60.35    5.68
   0  -4  -3   14.28    5.46
   0  -4  -2   10.38    7.84
   0  -4  -1    6.58    8.07
   0  -2 -12   57.19    6.47
   0  -2 -11   61.43    4.93
   0  -2   1 1792.54   20.69
   0   0 -11   -0.35    6.62
   0   0 -10    1.68    4.98
   1  -7  -9   37.76    6.15
   1  -7  -8   26.33    6.11
   1  -7  -7  123.13    6.58
   1  -7  -6   14.06    4.18
   1  -7  -5   96.09    4.85
   1  -7  -4    8.09    6.15
   1  -7  -3  406.10    8.00
   1  -7  -2  332.15    7.85
   1  -5 -15    9.34    5.72
   1  -5 -14    3.98    3.95
   1  -5   4   45.82    7.30
   1  -3 -17   11.23    5.85
   1  -3 -16   98.23    4.82
   1  -3   6  924.53   19.03
   1  -1 -17   24.92    5.90
   1   1 -16   16.32    6.34
   1   1   5 2499.78   18.49
   1   3   1  512.50   11.64
   2  -8 -13   -1.03    5.66
   2  -8 -12    2.18    5.75
   2  -8 -11    9.97    4.05
   2  -8 -10   24.23    4.39
   2  -8   0   -1.26    4.27
   2  -8   1   53.29    6.32
   2  -6 -18    7.26    5.77
   2  -6 -17   13.04    4.01
   2  -6   6   42.22    4.66
   2  -4 -20   18.11    5.78
   2  -2 -21    3.78    5.75
   2   0   9    2.58    7.92
   2   2 -19    7.34    7.07
   2   4   4  103.60    5.69
   3  -9 -15   -2.42    5.73
   3  -9 -14    2.97    5.69
   3  -9 -13    0.18    3.95
   3  -9 -12    2.62    3.99
   3  -9   2   43.73    4.28
   3  -9   3   13.05    5.60
   3  -7 -20    8.96    5.66
   3  -7 -19    9.11    3.92
   3  -7   8   -2.48    5.80
   3  -5 -22    8.12    5.72
   3  -3 -23    2.10    4.04
   3  -1  12   74.19    6.77
   3   1 -23    2.97    5.62
   3   1  11  119.27    7.26
   3   3 -21   12.39    7.28
   3   3   9    3.12    6.41
   3   5   5   52.74    6.73
   3   5   6  193.24    5.56
   4 -10 -15   10.17    5.69
   4 -10 -14   -1.06    3.90
   4 -10 -13    5.38    3.95
   4 -10   2   12.61    4.23
   4 -10   3  -10.55    5.76
   4  -8 -21    7.18    5.79
   4  -8 -20   -1.40    3.84
   4  -8   9   20.94    5.76
   4  -6 -24    5.61    5.77
   4  -6 -23    5.48    4.11
   4  -4 -25   -0.19    4.07
   4  -2 -26    7.04    5.76
   4  -2  14   19.56    5.96
   4   0 -26    4.05    6.04
   4   0  14   74.01    5.08
   4   4  10   61.35    6.63
   4   6   6   49.63    4.40
   4   8  -6   21.23    4.16
   4   8  -5    8.85    4.23
   4   8  -4   27.01    4.47
   5 -11 -14   11.78    3.97
   5 -11 -13   11.03    4.19
   5 -11   2   10.48    4.02
   5 -11   3    0.44    5.81
   5  -9   9    8.09    5.57
   5   1  15    9.39    5.91
   5   3 -26    1.17    7.07
   5   5  11   18.12    4.31
   5   7 -18    6.11    7.42
   5   7   6   76.93    6.16
   5   7   7   -0.60    3.95
   6 -12   0   -3.46    3.99
   6 -12   1   -1.05    4.11
   6 -12   2    0.53    5.84
   6 -10   9    2.72    5.68
   6  -8  13    4.12    6.93
   6  -2  17   16.04    5.84
   6   0  17    0.01    5.60
   6   2  16   -5.81    5.64
   6   4  14   18.91    5.87
   6   6  11    4.85    4.15
   6   8 -18    3.31    5.86
   6   8   5   30.88    5.81
   6   8   6    4.93    4.06
   7 -11   8   -1.39    3.91
   7  -9  13    3.73    6.90
   7   1  18    2.34    4.05
   7   5  14    7.96    5.54
   7   7  10   -3.82    5.66
   7   7  11   19.90    4.14
   7   9 -17    2.82    5.88
   7   9   4    2.41    5.68
   7   9   5   -5.27    4.08
   8   4  17    7.66    4.24
   8   6  14    7.87    5.49
   8   8  10   10.77    3.94
   8  10   2   14.48    5.62
   8  10   3    0.42    3.97
   9   1  20    2.91    3.91
   9   3  19    5.14    3.99
   9   5  17    4.30    4.02
   9   7  13    0.00    5.70
   9   7  14   -2.25    3.83
   9   9   8    6.27    5.59
   9   9   9   -1.97    3.94
   9  11  -3   -2.01    5.86
   9  11  -2   10.19    5.90
   9  11  -1   -5.70    4.24
   9  11   0    8.68    4.15
   9  11   1    1.89    4.20
  10   0  21   -1.68    5.99
  10   2  20   -1.98    5.66
  10   4  19    3.48    4.15
  10   6  16   14.87    5.62
  10   8  13   -4.17    4.12
  10  10   7   -2.23    4.02
   0  -4 -12   19.26    6.28
   0  -4 -11  173.53    5.58
   0  -4 -10  281.54    6.38
   0  -4   0  299.10    9.55
   0  -2 -13   22.14    6.01
   0   0 -12   -1.61    6.20
   1  -7 -13   14.12    5.94
   1  -7 -12   74.42    6.25
   1  -7 -11   41.06    4.48
   1  -7 -10   -1.75    4.04
   1  -7  -1    6.51    4.38
   1  -7   0   58.79    6.31
   1  -5 -17    7.78    5.59
   1  -5 -16    0.49    4.01
   1  -3 -18   23.72    5.91
   1  -1 -18   53.55    6.12
   1  -1   6  124.47   11.30
   1   3   0   52.33   10.04
   2  -8 -16    2.85    5.63
   2  -8 -15   11.54    4.20
   2  -8 -14    0.90    3.96
   2  -8   2    1.01    4.13
   2  -8   3   63.82    6.18
   2  -6 -19    5.80    3.84
   2  -6   7   -4.42    5.81
   2  -4 -21   -1.71    4.06
   2  -4   9 1924.39   29.68
   2  -2 -22    5.57    5.68
   2   0 -21   -1.99    5.40
   2   2   7   30.34    6.03
   2   4   3   47.25    5.33
   3  -9 -17    1.43    5.69
   3  -9 -16   -0.69    4.00
   3  -9   4   29.58    6.01
   3  -7 -21    4.06    4.00
   3  -5 -23    3.56    4.19
   3  -3 -24    4.50    4.02
   3  -1 -24   -0.47    4.07
   3   3   8  393.60    8.82
   3   5   4   46.00    4.94
   4 -10 -17   -3.53    4.06
   4 -10 -16    1.75    4.20
   4 -10   4   10.55    4.28
   4 -10   5    9.98    5.81
   4  -8 -22    4.48    4.12
   4  -6  12  215.49   11.18
   4  -4 -26    9.40    4.24
   4  -2 -27    6.57    5.64
   4   2 -25    0.61    5.82
   4   2  12   32.14    4.79
   4   4   9  201.39    7.26
   4   6   4   53.14    6.25
   4   6   5   -3.41    4.30
   5 -11   4    5.16    4.07
   5 -11   5    8.02    5.84
   5  -9  10   10.51    5.69
   5  -7  13   14.03    7.99
   5   3  13   -4.95    4.09
   5   5  10   20.94    4.42
   5   7   4   37.48    6.14
   5   7   5    3.79    4.05
   6 -12   3   -0.72    4.16
   6 -12   4    5.30    5.83
   6 -10  10    7.93    5.70
   6   2  15   28.90    6.00
   6   4  13    7.76    5.74
   6   6  10    2.66    3.99
   6   8 -17   -2.49    5.87
   6   8   3   53.65    6.20
   6   8   4   -0.53    4.06
   7 -11   9    3.18    4.03
   7  -3  18    7.71    5.71
   7  -1  18    2.14    5.55
   7   1  17    3.98    5.68
   7   3  16   13.56    4.11
   7   5  13    9.15    5.60
   7   7   9    1.96    5.67
   7   9 -16    2.35    5.91
   7   9   1   -6.77    5.63
   7   9   2    5.99    5.73
   7   9   3   -3.92    4.14
   8  -8  16    0.79    9.21
   8  -2  19    2.08    5.56
   8   0  19   -4.45    4.07
   8   2  18    4.09    4.05
   8   4  16   -0.82    3.98
   8   6  13    2.76    4.01
   8   8   8   11.90    5.52
   8   8   9    6.29    4.07
   8  10 -14    0.67    5.98
   8  10 -13    5.44    5.92
   8  10  -2    0.26    5.84
   8  10  -1    8.68    5.59
   8  10   0   -1.03    3.89
   8  10   1   -1.70    3.94
   9  -3  20    8.43    5.89
   9  -1  20    0.52    5.75
   9   1  19   -4.89    5.81
   9   3  18   -1.22    4.03
   9   5  16    3.23    3.78
   9   7  12    5.68    5.71
   9   9   7   -0.63    4.03
   9  11  -7    2.89    4.50
   9  11  -6    2.66    4.37
   9  11  -5   10.37    4.27
   9  11  -4    2.68    4.22
  10   4  18   -0.29    4.13
  10   6  15    2.01    5.55
  10   8  11   11.92    5.83
  10   8  12   -2.94    4.11
  10  10   4   -4.99    5.88
  10  10   5    5.52    3.98
  10  10   6    8.37    4.12
  11   5  17   -1.55    5.66
  11   7  14   10.75    6.00
   0  -6 -11    8.66    5.89
   0  -6 -10  380.56    7.66
   0  -6  -9   -0.57    4.28
   0  -6  -8  291.16    6.08
   0  -6  -7    1.24    4.29
   0  -6  -6  187.19    5.51
   0  -6  -5   -0.60    4.41
   0  -6  -4   67.28    5.03
   0  -6  -3   13.89    6.47
   0  -6  -2   63.84    6.72
   0  -4 -14    7.43    5.60
   0  -4 -13  147.91    5.30
   0  -4   1    7.38    5.90
   0  -2 -15    5.64    5.75
   0  -2 -14   67.23    4.83
   0  -2   2  779.19   16.80
   0   0 -13   -0.24    6.00
   1  -7 -16   -2.27    5.59
   1  -7 -15    8.53    5.69
   1  -7 -14    6.66    3.96
   1  -7   1   25.31    4.44
   1  -7   2   23.41    6.27
   1  -5 -18    7.17    3.97
   1  -5   5   50.84    6.73
   1  -3 -19    0.89    4.01
   1  -1 -19   63.43    6.31
   1   1 -17   21.40    6.26
   1   1   4   83.60    9.17
   1   3  -1 1732.52   14.68
   2 -10 -11   15.46    5.59
   2 -10 -10   21.15    5.65
   2 -10  -9    7.07    5.61
   2 -10  -8    2.40    5.58
   2 -10  -7    1.15    5.65
   2 -10  -6   10.09    5.65
   2 -10  -5    2.78    5.70
   2 -10  -4    8.27    5.82
   2 -10  -3    6.83    5.72
   2  -8 -18    8.86    5.71
   2  -8 -17    5.71    4.13
   2  -8   4    8.38    5.74
   2  -6 -21   -1.36    5.69
   2  -6 -20    2.28    4.22
   2  -4 -22   11.02    4.14
   2  -2 -23    1.36    5.69
   2   0 -22    5.38    5.38
   2   2 -20    0.28    6.81
   2   2   6    7.48    8.61
   2   4   1  289.30    8.80
   2   4   2    9.11    5.36
   3 -11 -12   -5.88    5.74
   3 -11 -11   12.81    5.64
   3 -11 -10   -1.85    4.16
   3 -11  -9   14.55    4.06
   3 -11  -8   16.11    4.08
   3 -11  -7   -2.90    3.98
   3 -11  -6    4.85    4.17
   3 -11  -5   -4.54    4.06
   3 -11  -4   10.54    4.14
   3 -11  -3   23.09    5.81
   3 -11  -2    8.08    5.66
   3  -9 -20    6.83    5.63
   3  -9 -19   10.37    3.93
   3  -9 -18   -1.52    4.17
   3  -9   5    0.82    4.19
   3  -7 -23    1.66    5.67
   3  -7 -22   -0.36    4.20
   3  -7   9    4.82    5.57
   3  -5 -25   -6.21    5.79
   3  -5 -24    1.48    3.92
   3  -5  11  143.20   12.24
   3  -3 -25    6.50    4.06
   3  -1 -25   -2.73    4.01
   3   1 -24   -2.80    6.08
   3   1  10   33.37    7.10
   3   5 -16    5.40    8.19
   3   5   3   30.57    5.14
   4 -12 -10   -0.50    4.03
   4 -12  -9   -2.71    3.98
   4 -12  -8  -11.39    3.95
   4 -12  -7    2.26    3.95
   4 -12  -6    1.37    3.81
   4 -12  -5   -0.77    4.08
   4 -12  -4   -3.63    3.94
   4 -12  -3    5.59    5.51
   4 -12  -2    5.71    5.68
   4 -10   6    0.09    5.64
   4  -8  10   -0.13    5.61
   4   0 -27    3.20    5.86
   4   0  13    0.58    4.32
   4   2  11   55.03    6.50
   4   4   8  988.87   10.35
   4   6 -17    1.16    7.02
   4   6   3   -4.32    4.42
   5 -11   6    0.23    5.70
   5  -3  15    4.09    6.84
   5  -1  15    8.81    6.05
   5   1  14   19.37    4.27
   5   3  12   86.08    4.81
   5   5   9   14.38    4.32
   5   7 -17    5.58    5.92
   5   7   2   53.92    6.01
   5   7   3   25.93    4.39
   6 -12   5    3.89    4.11
   6   0  16    3.18    5.63
   6   4  12   10.65    5.68
   6   6 -23    0.47    9.36
   6   6   8   12.74    5.91
   6   6   9    3.45    4.03
   6   8 -16    4.32    6.10
   6   8   1   24.96    5.94
   6   8   2   -1.00    4.17
   7  -5  17    5.88    8.22
   7   3  15   -4.67    4.06
   7   5  12    3.67    5.70
   7   7   8   33.94    4.26
   7   9 -15    2.46    4.05
   7   9 -14    3.39    6.00
   7   9  -2    1.70    5.67
   7   9  -1   -1.98    5.47
   7   9   0    4.65    4.01
   8   0  18    4.92    5.66
   8   2  17    0.72    5.80
   8   4  15    3.44    4.04
   8   6  12    9.62    4.10
   8   8   6   14.43    5.62
   8   8   7   10.31    4.08
   8  10 -12    9.92    4.23
   8  10 -11    2.00    4.06
   8  10 -10    3.56    5.98
   8  10  -9    4.01    5.95
   8  10  -8   -4.11    5.70
   8  10  -7    4.83    5.91
   8  10  -6   -4.19    4.26
   8  10  -5   10.00    4.28
   8  10  -4    2.07    4.20
   8  10  -3    2.54    4.17
   9  -5  19    3.28    6.99
   9   3  17    6.08    5.79
   9   5  15   11.88    4.10
   9   7  11    5.08    3.97
   9   9   5    8.67    4.00
   9   9   6   -1.38    4.04
  10   0  20    1.75    4.09
  10   2  19   -1.90    4.07
  10   4  17   -1.08    3.88
  10   6  14    9.41    3.94
  10   8  10   -4.41    3.97
  10  10   2   -4.39    5.54
  10  10   3    1.96    4.01
  11   1  20   14.29    5.95
  11   3  19    7.11    4.15
  11   5  16   -4.34    5.80
  11   7  13    2.75    3.93
  11   9   8   -5.14    3.99
   0  -6 -14   11.23    5.86
   0  -6 -13   58.58    4.65
   0  -6 -12   95.96    5.16
   0  -6  -1    8.20    4.30
   0  -6   0   24.28    6.08
   0  -4 -16    3.86    5.66
   0  -4 -15   37.03    4.48
   0  -4   2    4.99    8.30
   0  -2 -16   28.42    5.95
   0   0 -14    3.76    5.98
   1  -9 -12    9.22    5.59
   1  -9 -11   13.52    5.70
   1  -9 -10   -0.48    3.96
   1  -9  -9   31.82    4.34
   1  -9  -8    4.38    3.95
   1  -9  -7   38.02    4.37
   1  -9  -6   30.75    4.31
   1  -9  -5    1.33    3.97
   1  -9  -4   53.04    4.51
   1  -9  -3   30.22    5.77
   1  -9  -2   21.80    5.84
   1  -7 -18    6.38    5.52
   1  -7 -17    3.00    3.95
   1  -7   3   12.45    4.21
   1  -5 -20    7.98    5.58
   1  -5 -19    6.48    3.96
   1  -3 -21   -0.79    5.70
   1  -3 -20   24.00    4.35
   1  -1 -20    5.45    5.59
   1   1 -18   57.61    6.91
   1   3  -2    9.22    6.52
   2 -10 -15   12.89    5.58
   2 -10 -14   15.51    4.06
   2 -10 -13   12.21    4.09
   2 -10 -12    8.04    4.13
   2 -10  -2   -2.29    4.11
   2 -10  -1   13.07    4.19
   2 -10   0    1.02    5.72
   2  -8 -20    7.49    5.73
   2  -8 -19    6.71    4.28
   2  -8   5   71.15    4.80
   2  -6 -23   10.10    5.68
   2  -6 -22   -5.12    4.21
   2  -6   8  142.25    7.50
   2  -4 -24    5.12    5.77
   2  -4 -23    0.81    4.12
   2  -2 -24   -0.48    5.71
   2  -2   9   10.65    8.34
   2   0 -23    2.18    5.62
   2   0   8   89.96    8.67
   2   4   0    3.44    7.67
   3 -11 -15    4.69    4.09
   3 -11 -14    5.35    4.03
   3 -11 -13    8.76    3.90
   3 -11  -1    1.75    4.21
   3 -11   0    2.79    4.03
   3 -11   1   21.35    5.90
   3  -9   6    4.79    4.10
   3  -5 -26    5.65    5.73
   3  -3 -26    3.75    4.09
   3  -1 -26    2.95    5.82
   3  -1  11  122.21    7.28
   3   3 -22    6.41    8.31
   3   3   7   77.96    5.51
   3   5   1  801.94    9.94
   3   5   2  416.04    6.95
   4 -12  -1    3.47    3.85
   4 -12   0    4.36    4.12
   4 -12   1    2.76    5.68
   4 -10   7    2.94    5.85
   4  -4  13    6.29    8.93
   4  -2  13  105.40    8.66
   4   0 -28    4.33    6.21
   4   2 -26   -2.49    6.06
   4   4   7  559.55    8.93
   4   6 -16   63.16    8.58
   4   6   1   19.77    6.34
   4   6   2  134.36    5.27
   5 -11   7    1.75    5.81
   5  -9  11   -0.75    5.52
   5   1  13   -0.25    5.91
   5   3 -27    1.69    7.35
   5   3  11   12.83    5.85
   5   5   7   18.45    6.01
   5   5   8   33.83    4.22
   5   7 -16    4.71    5.82
   5   7   0    6.42    5.71
   5   7   1   -0.05    4.12
   6 -10  11    0.96    5.40
   6  -4  16   17.67    7.29
   6  -2  16    3.12    5.63
   6   2  14   14.11    4.29
   6   4  11    7.11    5.67
   6   6   7    6.27    5.88
   6   8 -15    1.42    5.74
   6   8 -14   -2.91    5.92
   6   8  -2    6.98    5.69
   6   8  -1    7.20    3.99
   6   8   0    7.28    4.06
   7  -9  14    2.52    6.89
   7  -1  17    3.96    5.61
   7   1  16    7.24    5.74
   7   3  14   17.04    5.75
   7   5  11    9.36    5.78
   7   7   6    8.76    5.69
   7   7   7   16.15    4.17
   7   9 -13    5.25    4.18
   7   9 -12   13.10    5.98
   7   9 -11   -2.52    5.91
   7   9 -10   19.52    6.39
   7   9  -9   30.64    6.36
   7   9  -8    3.20    5.98
   7   9  -7   -1.53    6.13
   7   9  -6    8.05    5.99
   7   9  -5    4.78    5.94
   7   9  -4    3.01    4.08
   7   9  -3    4.07    4.02
   8   2  16   11.07    5.81
   8   4  14    1.81    4.01
   8   6  10   -5.04    5.87
   8   6  11    5.92    3.86
   8   8   5   19.34    4.05
   9  -3  19   -0.59    5.72
   9  -1  19    3.14    5.73
   9   1  18   -0.18    4.07
   9   3  16   13.65    5.68
   9   5  14   12.45    4.06
   9   7   9   21.55    5.81
   9   7  10   14.28    4.12
   9   9   2   -2.02    5.70
   9   9   3    5.27    4.05
   9   9   4    9.65    4.29
  10  -2  20    5.31    4.14
  10   0  19   -2.71    5.73
  10   2  18    9.48    5.60
  10   4  16   -7.91    3.98
  10   6  13  -10.32    4.06
  10   8   8   -2.81    5.66
  10   8   9    9.74    4.12
  10  10  -1   -1.90    5.96
  10  10   0    7.52    3.88
  10  10   1   -2.18    3.92
  11   3  18    8.73    4.19
  11   5  15    5.96    5.72
  11   7  12   14.35    4.19
  11   9   6    4.01    5.82
  11   9   7    1.66    3.97
  12   6  14    2.22    5.82
  -1  -5 -10   15.71    6.13
  -1  -5  -9  432.91    7.95
  -1  -5  -8   55.90    6.51
  -1  -5  -7  147.01    7.12
  -1  -5  -6   27.55    6.65
  -1  -5  -5   49.55    6.79
  -1  -3 -11  191.86    7.24
  -1  -3 -10  194.49    7.42
  -1  -3  -9   56.28    5.07
  -1  -3  -8  617.41    8.12
  -1  -3  -7   -0.40    5.21
  -1  -3  -6  881.96    9.39
  -1  -3  -5    0.82    5.81
  -1  -3  -4 1598.90   13.71
   0  -8 -12    9.12    5.75
   0  -8 -11   56.07    5.92
   0  -8 -10   51.41    4.50
   0  -8  -9   -0.42    4.18
   0  -8  -8   -2.07    4.17
   0  -8  -7   66.94    4.78
   0  -8  -6   -0.18    4.06
   0  -8  -5   13.74    4.31
   0  -8  -4   25.68    5.70
   0  -8  -3   74.70    6.09
   0  -6 -17    8.39    5.42
   0  -6 -16    7.44    4.01
   0  -6 -15   10.52    3.98
   0  -6   1    8.29    4.28
   0  -4 -18   11.40    5.59
   0  -4 -17   28.68    4.04
   0  -4   3   14.98    8.13
   0  -2 -18   49.16    6.17
   0  -2 -17   12.63    4.30
   0   0 -15    0.59    5.92
   1  -9 -16   -3.53    5.80
   1  -9 -15   -4.06    4.01
   1  -9 -14    6.29    4.04
   1  -9 -13   -1.84    3.90
   1  -9  -1   22.02    4.35
   1  -9   0   34.39    5.78
   1  -7 -20    7.23    5.53
   1  -7 -19    5.84    4.16
   1  -7   4   31.46    4.42
   1  -5 -22    0.77    5.69
   1  -5 -21    9.14    4.02
   1  -5   6   34.83    6.71
   1  -3 -22    7.75    5.68
   1  -1 -21   14.26    5.62
   1   1   3 1196.98   18.26
   1   3  -4   83.30    8.76
   1   3  -3  145.89    7.39
   2 -10 -18   -3.64    5.83
   2 -10 -17    5.05    3.93
   2 -10 -16   10.64    4.04
   2 -10   1   11.23    4.18
   2 -10   2   22.39    5.96
   2  -8 -22   -3.24    5.92
   2  -8 -21   -2.86    3.91
   2  -8   6    5.88    5.42
   2  -6 -24   -1.55    5.89
   2  -4 -25    4.16    5.82
   2  -2 -25    3.93    5.71
   2   2 -21    4.10    7.28
   2   2   5 2900.20   16.53
   2   4 -14    3.76    9.51
   2   4  -1   60.38    5.70
   3 -11   2   -5.17    4.11
   3 -11   3   -3.51    5.80
   3  -9   7    5.57    4.21
   3  -7  10   16.46    6.76
   3  -3 -27    0.70    4.22
   3  -1 -27    6.27    5.72
   3   1 -25    0.11    5.87
   3   1   9  322.60    9.03
   3   3   6 1856.44   11.96
   3   5  -1  227.80    7.62
   3   5   0  153.23    5.83
   4 -12   2   -4.12    4.17
   4 -12   3   -1.59    5.71
   4 -10   8    9.04    5.69
   4  -8  11   -2.28    6.69
   4   0  12   83.01    5.32
   4   2  10   -0.26    4.45
   4   4   6    4.93    6.70
   4   6  -1   85.66    6.78
   4   6   0  247.00    5.95
   5 -11   8    0.85    5.67
   5  -1  14   17.45    6.06
   5   3  10   53.50    6.46
   5   5   6    4.57    6.11
   5   7 -15    7.98    5.92
   5   7  -2    4.89    5.71
   5   7  -1  165.79    5.44
   6  -8  14   -0.98    6.72
   6   0  15   -2.07    4.11
   6   2  13   78.71    6.65
   6   4  10    6.45    5.65
   6   6   6   18.20    4.31
   6   8 -13   21.27    6.11
   6   8 -12    6.52    5.89
   6   8 -11   10.80    5.90
   6   8 -10    2.57    5.83
   6   8  -7   18.75    6.10
   6   8  -6    9.59    5.85
   6   8  -5   89.38    6.20
   6   8  -4   -4.30    4.05
   6   8  -3   21.45    4.52
   7  -3  17    8.36    5.48
   7   3  13    6.03    5.86
   7   5  10    4.97    4.10
   7   7 -22    0.99    7.45
   7   7   4   21.72    5.77
   7   7   5   26.79    4.32
   8  -4  18    1.28    5.53
   8  -2  18   -0.57    3.95
   8   0  17    5.77    5.51
   8   4  13    2.76    5.59
   8   6   9   13.95    5.91
   8   8   3   17.23    5.85
   8   8   4    9.43    4.17
   9   1  17    4.25    5.59
   9   3  15    8.43    5.71
   9   5  12   -2.14    5.53
   9   5  13    4.23    4.06
   9   7   8    3.50    5.83
   9   9   0   15.55    5.98
   9   9   1   -0.25    4.03
  10   2  17   -7.12    5.76
  10   4  15    3.58    4.10
  10   6  12   -1.41    3.97
  10   8   6   13.15    5.81
  10   8   7    6.17    4.07
  10  10  -7    2.82    5.94
  10  10  -6   -2.63    5.84
  10  10  -5  -12.03    5.92
  10  10  -4    9.34    4.18
  10  10  -3    9.64    4.15
  10  10  -2    2.09    4.09
  11   1  19    7.91    4.15
  11   3  17    4.14    4.10
  11   5  14    2.70    5.69
  11   7  10   -7.10    5.75
  11   7  11    3.65    4.11
  11   9   4    7.78    5.84
  11   9   5   -4.51    4.24
  12   4  16   -1.99    5.76
  12   6  13    9.28    5.76
  12   8   8   -7.99    5.79
  12   8   9   -2.32    4.07
  -1  -7  -8   20.35    5.88
  -1  -5 -14   53.74    6.09
  -1  -5 -13  140.18    6.46
  -1  -5 -12    2.13    4.37
  -1  -5 -11  355.50    6.47
  -1  -5  -4   34.93    5.11
  -1  -5  -3  110.80    5.63
  -1  -5  -2  315.64    8.25
  -1  -3 -14  152.54    6.81
  -1  -3 -13   48.50    4.61
  -1  -3 -12  176.81    5.52
  -1  -3  -3  134.52    7.11
  -1  -3  -2    4.99    9.43
  -1  -1  -9    2.73    7.11
  -1  -1  -8   74.78    7.97
  -1  -1  -7   48.42    8.34
   0  -8 -16   -1.59    5.83
   0  -8 -15   12.10    4.20
   0  -8 -14    8.66    4.02
   0  -8 -13    9.78    3.92
   0  -8  -2   10.38    4.10
   0  -8  -1  109.41    6.43
   0  -6 -19   10.57    5.53
   0  -6 -18    8.02    3.94
   0  -6   2   57.01    4.74
   0  -4 -20   -1.80    5.61
   0  -4 -19   -3.45    4.08
   0  -2 -19   12.72    5.71
   0   0 -16   75.19    6.45
   1 -11 -11    2.20    5.60
   1 -11 -10    8.42    5.67
   1 -11  -9   -3.61    5.87
   1 -11  -8    0.92    5.76
   1 -11  -7    9.47    5.67
   1 -11  -6   -3.82    5.44
   1  -9 -19    9.40    5.65
   1  -9 -18    3.62    4.16
   1  -9 -17    7.48    4.10
   1  -9   1   24.07    4.28
   1  -9   2   54.67    6.11
   1  -7 -22    1.33    5.60
   1  -7 -21   -3.19    4.26
   1  -7   5   -3.60    5.84
   1  -5 -23    8.95    5.78
   1  -3 -23    9.19    5.74
   1  -1 -22    0.75    5.61
   1   1 -19   51.81    6.53
   1   3  -5   25.79    8.03
   2 -12 -11   11.79    4.04
   2 -12 -10   -2.24    4.19
   2 -12  -9   -0.12    3.95
   2 -12  -8    8.02    4.21
   2 -12  -7    2.58    4.07
   2 -12  -6   -1.56    4.12
   2 -12  -5    5.94    5.45
   2 -12  -4   -5.44    5.55
   2 -12  -3   -7.16    5.63
   2 -10   3    9.21    4.18
   2 -10   4   30.55    5.94
   2  -8   7   16.61    5.82
   2  -6 -25    0.64    4.08
   2  -4 -26    7.81    4.11
   2  -2 -26    4.44    5.75
   2   0 -24    5.70    5.62
   2   4  -3   -3.01    7.55
   2   4  -2  382.28    7.68
   3 -11   4   -2.01    5.62
   3  -9   8    3.18    5.54
   3  -1 -28    4.13    5.95
   3   1 -26    0.90    6.03
   3   3   5  580.33    9.58
   3   5 -15    9.05    7.31
   3   5  -2   15.08    6.58
   4 -12   4    6.74    4.17
   4 -12   5    8.96    5.59
   4 -10   9    4.02    5.50
   4   2 -27    0.55    7.33
   4   2   9  295.26    7.81
   4   4   5  138.91    7.31
   4   6 -15   34.04    6.58
   4   6  -3   16.10    6.21
   4   6  -2  331.71    6.49
   5 -11   9    4.26    5.83
   5  -9  12    4.51    7.01
   5   1  12   11.65    6.11
   5   5   5   22.28    6.25
   5   7 -14    3.59    5.88
   5   7 -13   -2.19    5.79
   5   7 -12    8.47    5.77
   5   7  -6    7.19    5.93
   5   7  -5   29.60    6.14
   5   7  -4    7.56    4.29
   5   7  -3   39.46    4.34
   6 -10  12    2.37    5.77
   6   4   9   13.31    6.14
   6   6   4   88.84    6.51
   6   6   5    4.75    4.24
   6   8  -9   37.60    4.89
   6   8  -8   11.10    4.26
   7  -1  16    9.73    5.75
   7   1  15    0.95    4.00
   7   5   9   19.79    4.33
   7   7   3   55.69    6.33
   8   2  15   17.70    4.32
   8   4  12    5.99    5.64
   8   6   8    9.42    4.07
   8   8   1   11.15    5.97
   8   8   2   21.09    4.10
   9  -1  18    3.51    3.98
   9   5  11   15.42    5.39
   9   7   7   16.11    4.34
   9   9 -16    4.29    6.05
   9   9  -3   -6.09    5.76
   9   9  -2    4.65    4.36
   9   9  -1    1.13    4.12
  10  -4  19    0.10    5.75
  10  -2  19    2.87    5.76
  10   0  18   -1.92    5.75
  10   4  14   -0.78    5.99
  10   6  10   25.62    5.90
  10   6  11    6.71    4.26
  10   8   5   -0.23    4.10
  10  10 -11    8.76    4.24
  10  10 -10    3.11    4.16
  10  10  -9   -3.32    4.28
  10  10  -8    3.66    4.35
  11  -1  19   -3.41    5.88
  11   1  18    4.94    5.74
  11   3  16   -3.28    5.89
  11   5  13   10.47    5.65
  11   7   9   10.26    4.15
  11   9   2    4.52    5.74
  11   9   3   -0.66    4.08
  12   2  18   -4.99    4.27
  12   4  15    2.35    5.67
  12   6  12   11.61    5.87
  12   8   7   -7.85    5.84
  -1  -7 -14   -3.13    5.65
  -1  -7 -13   37.34    4.39
  -1  -7 -12    6.66    4.06
  -1  -7 -11    5.68    4.28
  -1  -7 -10   36.00    4.30
  -1  -7  -9   32.25    4.28
  -1  -7  -7   28.50    4.43
  -1  -7  -6   14.68    4.26
  -1  -7  -5    6.17    4.27
  -1  -7  -4   30.48    4.47
  -1  -7  -3   12.14    6.12
  -1  -5 -16   32.91    6.14
  -1  -5 -15   49.90    4.77
  -1  -5  -1   74.27    7.58
  -1  -3 -16   61.72    6.34
  -1  -3 -15    4.65    3.91
  -1  -3  -1  529.79   11.85
  -1  -1 -12   98.87    7.15
  -1  -1 -11   16.34    4.84
  -1  -1 -10   87.04    5.73
  -1  -1  -6  124.00    7.26
  -1  -1  -5 2586.18   19.94
   0 -10 -13    2.16    5.61
   0 -10 -12    3.80    5.70
   0 -10 -11   13.03    5.49
   0 -10 -10    1.23    4.02
   0 -10  -9   11.46    4.09
   0 -10  -8   -0.90    4.13
   0 -10  -7   -5.05    4.14
   0 -10  -6    9.02    5.59
   0 -10  -5    9.48    5.60
   0 -10  -4    4.91    5.62
   0  -8 -19   -2.35    5.65
   0  -8 -18   -9.59    4.08
   0  -8 -17   12.20    4.30
   0  -8   0   29.21    4.14
   0  -8   1  116.67    6.57
   0  -6 -21    0.91    5.68
   0  -6 -20   -1.38    4.20
   0  -6   3    3.32    4.41
   0  -4 -21   11.68    5.53
   0  -4   4   67.40    8.27
   0  -2 -20    1.03    5.77
   0  -2   3  120.83   11.92
   0   0 -17   -0.68    5.74
   1 -11 -15    0.70    3.99
   1 -11 -14    3.15    4.15
   1 -11 -13    9.96    4.04
   1 -11 -12    0.08    4.06
   1 -11  -5    5.04    3.87
   1 -11  -4    2.49    4.15
   1 -11  -3    1.46    3.99
   1 -11  -2   -1.10    5.69
   1  -9 -20    5.03    4.00
   1  -9   3   22.93    4.24
   1  -7 -23   13.83    4.02
   1  -7   6   10.62    5.65
   1  -5 -25   -4.23    5.72
   1  -5 -24    2.07    4.03
   1  -5   7  141.01    7.50
   1  -3 -24   -0.24    4.04
   1  -1 -23   -2.62    5.68
   1   1 -20   12.54    5.96
   1   3  -6   42.59    8.05
   2 -12  -2    6.85    3.86
   2 -12  -1   -8.96    5.79
   2 -12   0   -6.99    5.73
   2 -10   5    7.60    5.72
   2  -6   9    4.28    5.92
   2  -2 -27    5.16    5.72
   2   0 -25   -2.28    5.71
   2   0   7   -1.46    6.10
   2   2 -22    3.97    7.03
   2   4  -4  614.60   10.66
   3 -11   5   10.54    4.19
   3  -9   9    0.00    5.52
   3  -3  11  119.74   10.84
   3  -1  10   26.88    6.76
   3   1   8  324.03    7.28
   3   3 -23    0.88    9.39
   3   3   4  389.45    9.40
   3   5 -14   -1.27    7.05
   3   5  -4  238.83    7.72
   3   5  -3  145.18    5.54
   4 -12   6    5.46    5.72
   4   0  11   -3.02    6.90
   4   4   4  196.87    7.77
   4   6 -14   -1.31    5.84
   4   6 -13   -0.97    5.89
   4   6  -6  131.08    6.98
   4   6  -5   76.27    6.45
   4   6  -4  332.47    6.71
   5  -3  14   45.90    7.54
   5   3   9   -3.30    4.57
   5   5   4   39.77    4.84
   5   7 -11    5.33    4.05
   5   7 -10   28.65    4.56
   5   7  -9    6.37    4.12
   5   7  -8   12.68    4.13
   5   7  -7   15.21    4.23
   6  -2  15   31.47    5.94
   6   0  14    6.08    4.23
   6   2  12   10.83    4.42
   6   6 -22    3.65    7.38
   6   6   3    7.64    4.26
   7   1  14   37.55    6.02
   7   3  12   20.84    4.50
   7   5   8   -4.19    4.32
   7   7 -21   -1.85    6.12
   7   7   1  140.34    6.89
   7   7   2    2.89    4.32
   8  -6  17   -1.38    8.16
   8  -2  17   -0.67    5.60
   8   0  16   11.83    4.23
   8   2  14   -1.30    5.82
   8   4  11    9.43    5.79
   8   6   7   -0.19    4.12
   8   8 -19    3.57    6.00
   8   8 -18   -1.37    5.95
   8   8  -2    2.44    5.80
   8   8  -1    7.60    4.02
   8   8   0   10.14    4.10
   9  -5  18    1.37    6.92
   9  -3  18   -1.97    5.80
   9   1  16    0.52    4.17
   9   3  14    5.52    4.16
   9   5  10    6.68    5.83
   9   7   5   31.85    6.01
   9   7   6    7.05    4.19
   9   9 -15    1.30    4.19
   9   9 -14    2.20    6.09
   9   9 -13    3.40    5.97
   9   9 -12   14.37    6.04
   9   9 -11    8.80    5.94
   9   9 -10   -1.20    6.00
   9   9  -9   -3.89    5.92
   9   9  -8    6.44    6.14
   9   9  -7   13.69    5.89
   9   9  -6   -1.40    4.07
   9   9  -5   -0.89    4.01
   9   9  -4    9.18    4.09
  10   2  16   -4.83    4.07
  10   4  13   14.48    5.52
  10   6   9    9.37    5.83
  10   8   3   -3.75    4.18
  10   8   4    1.92    4.12
  11   1  17    3.60    5.86
  11   3  15   -4.42    5.76
  11   5  12   12.61    5.74
  11   7   7   10.63    6.02
  11   7   8    3.51    4.14
  11   9  -1   25.46    5.87
  11   9   0    3.44    4.04
  11   9   1    5.80    4.06
  12   2  17    7.22    4.02
  12   4  14    0.45    5.94
  12   6  11   -2.62    4.03
  12   8   5   18.50    5.70
  12   8   6    3.64    4.05
  13   5  13    7.74    5.71
  13   7   9   -8.45    6.01
  -1  -9 -13    1.57    5.53
  -1  -9 -12    1.75    5.58
  -1  -9 -11   13.60    5.52
  -1  -9 -10   15.15    5.62
  -1  -9  -9    3.06    4.07
  -1  -9  -8    2.77    5.79
  -1  -9  -7   34.07    6.00
  -1  -9  -6   32.64    5.97
  -1  -9  -5   -6.13    5.94
  -1  -7 -17   16.31    5.72
  -1  -7 -16   21.83    4.08
  -1  -7 -15    5.95    3.93
  -1  -7  -2   16.82    4.49
  -1  -7  -1   28.89    6.17
  -1  -5 -19   -1.55    5.64
  -1  -5 -18    4.29    4.11
  -1  -5 -17    2.42    3.99
  -1  -5   0   26.09    4.99
  -1  -3 -18   13.24    5.75
  -1  -3 -17   -1.79    4.11
  -1  -1 -14   17.36    6.26
  -1  -1 -13   16.22    4.53
  -1  -1  -4   82.46    8.68
   0 -10 -17    6.85    5.76
   0 -10 -16    5.50    4.13
   0 -10 -15    0.99    3.92
   0 -10 -14    4.78    3.93
   0 -10  -3   -1.05    3.91
   0 -10  -2   11.40    4.26
   0 -10  -1    8.68    5.86
   0  -8 -21   10.40    5.68
   0  -8 -20   -2.26    3.92
   0  -8   2    4.22    4.35
   0  -6 -23   -0.13    5.64
   0  -6 -22    2.89    4.15
   0  -6   4   80.10    6.97
   0  -4 -23   -3.24    5.74
   0  -4 -22    1.68    3.98
   0  -2 -21   14.57    4.13
   0   0 -18  142.16    7.44
   1 -11  -1    4.62    4.27
   1 -11   0   -0.98    3.95
   1 -11   1   13.12    6.10
   1  -9   4   18.84    4.26
   1  -5 -26   -2.05    5.93
   1  -3 -26   -5.13    5.92
   1  -3 -25    4.58    4.14
   1  -1 -24   -3.79    5.67
   1   1 -21   16.76    7.41
   1   1   2  249.10   11.61
   1   3 -10  468.79   17.27
   1   3  -9  617.80   17.17
   1   3  -8  455.16   13.86
   1   3  -7  238.20   10.33
   2 -12   1    7.42    4.13
   2 -12   2    6.05    5.82
   2 -10   6   16.54    5.80
   2  -8   8    6.21    5.57
   2   0 -26   -2.34    5.81
   2   2   3 5351.67   24.02
   2   4 -13   69.40    8.66
   2   4  -6  782.23   11.99
   2   4  -5    7.25    5.10
   3 -11   6   -3.02    4.08
   3   1 -27    0.80    5.99
   3   5 -13   -1.06    5.76
   3   5  -7  111.08    7.12
   3   5  -6   86.85    7.07
   3   5  -5  741.68    9.20
   4 -12   7    0.04    5.76
   4 -10  10    5.55    5.88
   4  -8  12    5.42    6.79
   4  -2  12   43.19    6.37
   4   2   8  394.07    7.10
   4   4   3  783.45    9.95
   4   6 -12    8.64    4.22
   4   6 -11   19.00    6.17
   4   6 -10    3.92    5.99
   4   6  -9    2.03    6.05
   4   6  -8   28.56    4.51
   4   6  -7    0.64    4.17
   5 -11  10   -1.22    5.63
   5  -5  14   -1.35    9.78
   5  -1  13    7.66    4.18
   5   1  11    2.16    6.47
   5   3   8  224.42    5.83
   5   5   3  168.38    5.29
   6 -10  13   -0.80    6.88
   6  -6  15    3.79   10.81
   6   2  11   70.02    6.52
   6   4   8   -5.70    4.34
   6   6   1   14.88    6.35
   6   6   2  272.44    5.92
   7  -3  16   16.17    5.73
   7  -1  15    1.67    5.80
   7   3  11   32.45    4.57
   7   5   7   20.59    4.34
   7   7 -20    0.28    6.04
   7   7  -1    4.16    6.02
   7   7   0   46.97    4.62
   8  -4  17   10.74    7.30
   8   2  13    8.01    5.84
   8   4  10    6.54    5.88
   8   6   5    3.11    5.82
   8   6   6   25.78    4.21
   8   8 -17   -3.80    6.13
   8   8 -16    4.88    6.21
   8   8  -5   -2.10    5.94
   8   8  -4    2.63    5.95
   8   8  -3   -2.53    4.12
   9  -1  17   -1.50    4.19
   9   1  15   30.49    5.96
   9   3  13    3.44    3.86
   9   5   9   15.94    5.93
   9   7   3   46.26    6.29
   9   7   4   13.56    4.17
  10  -2  18    0.79    5.94
  10   0  17    1.74    4.05
  10   2  15    3.21    4.00
  10   4  12   -7.34    5.54
  10   6   8   14.37    4.29
  10   8   1    3.56    5.81
  10   8   2    6.59    4.06
  11  -3  19    3.13    4.12
  11  -1  18    1.77    5.80
  11   3  14   -2.07    5.85
  11   5  11   -2.39    3.97
  11   7   6   17.13    5.85
  11   9  -4    3.10    6.27
  11   9  -3   -6.23    5.97
  11   9  -2    5.00    4.25
  12   0  18   -4.12    4.17
  12   2  16   -1.91    5.84
  12   4  13   20.84    5.99
  12   6   9   -2.88    6.09
  12   6  10    5.47    4.08
  12   8   3   -3.81    5.71
  12   8   4   -3.20    4.22
  13   3  15    1.77    5.98
  13   5  12    3.38    5.69
  13   7   7    1.51    5.97
  13   7   8   12.98    4.16
  13   9   0    7.15    6.00
  -2  -6 -14  189.08    7.08
  -2  -6 -13   -5.65    5.97
  -2  -6 -12   23.22    4.26
  -2  -6 -11   -8.40    4.22
  -2  -6 -10  175.60    5.44
  -2  -6  -9    6.55    4.19
  -2  -6  -8  134.23    5.09
  -2  -6  -7    3.42    4.17
  -2  -6  -6   38.69    4.67
  -2  -6  -5   53.26    6.37
  -2  -4 -14   69.20    6.17
  -2  -4 -13   32.84    5.97
  -2  -4 -12   37.75    4.54
  -2  -4 -11   28.85    4.68
  -2  -4 -10   72.12    5.05
  -2  -4  -9 1698.38   12.02
  -2  -4  -8  996.33    9.60
  -2  -4  -7   -1.77    4.78
  -2  -4  -6   -1.54    4.84
  -2  -4  -5  678.55    9.54
  -1  -9 -17   -8.13    5.89
  -1  -9 -16    3.29    4.02
  -1  -9 -15   -4.42    3.99
  -1  -9 -14    4.31    4.03
  -1  -9  -4   11.37    4.07
  -1  -9  -3   25.96    4.11
  -1  -9  -2   57.64    6.07
  -1  -7 -20    2.53    5.66
  -1  -7 -19    2.47    3.91
  -1  -7 -18   12.59    4.21
  -1  -7   0   58.53    4.71
  -1  -7   1    5.78    5.94
  -1  -5 -21   -4.82    5.57
  -1  -5 -20    6.53    4.12
  -1  -5   1    9.20    5.06
  -1  -3 -20    0.17    5.73
  -1  -3 -19   17.29    4.21
  -1  -3   0   50.68    7.37
  -1  -1 -16  111.77    6.51
  -1  -1 -15   23.17    4.41
  -1  -1  -3 1180.62   17.83
   0 -12 -11    2.90    5.68
   0 -12 -10   -6.62    5.77
   0 -12  -9    4.79    5.66
   0 -12  -8    6.75    5.51
   0 -12  -7    1.53    5.63
   0 -12  -6   -8.48    5.82
   0 -10 -18    1.52    3.98
   0 -10   0   20.00    4.21
   0 -10   1    8.12    5.68
   0  -8 -22    1.62    3.91
   0  -8   3   72.99    4.75
   0  -6 -24    1.23    5.73
   0  -6   5    3.80    6.07
   0  -4 -24    0.88    5.70
   0  -2 -23    9.65    5.88
   0  -2 -22    2.23    4.14
   0   0 -19   -2.90    5.89
   1 -13  -4   -4.25    5.57
   1 -11   2    2.07    5.68
   1  -9   5    9.75    4.11
   1  -7   7   32.36    5.96
   1  -3 -27    2.02    5.99
   1  -3   7    0.47   10.92
   1  -1 -25    2.83    5.76
   2 -12   3    0.42    5.72
   2 -10   7   -1.50    5.71
   2   4 -12   14.46    7.79
   2   4 -11   62.47    8.17
   2   4  -9  257.66   10.04
   2   4  -8  240.21    8.56
   2   4  -7  260.00    9.01
   3 -11   7    5.86    4.19
   3  -9  10    4.45    5.51
   3  -7  11   13.27    5.88
   3   1   7  510.06   10.26
   3   3   3  134.55    6.57
   3   5 -12   60.22    6.87
   3   5 -11   36.27    6.54
   3   5 -10   13.63    6.31
   3   5  -9  102.75    7.01
   3   5  -8   26.81    4.73
   4 -12   8    0.92    5.74
   4   0  10  340.98    8.92
   4   2   7    8.72    7.45
   4   4   2   18.16    7.26
   5 -11  11    4.62    5.74
   5   3   7  155.94    7.56
   5   5   2   -4.19    4.55
   6  -4  15    6.04    6.87
   6   0  13   -0.62    4.17
   6   4   7   11.07    4.40
   6   6 -21    2.29    7.14
   6   6   0  373.49    6.38
   7  -9  15    0.85    8.23
   7  -5  16    7.76    7.25
   7   1  13   70.60    4.79
   7   3  10   49.89    4.43
   7   5   6   31.20    4.51
   7   7 -19    5.13    6.17
   7   7  -3    3.22    5.79
   7   7  -2   17.51    4.10
   8  -2  16   19.22    5.93
   8   0  15   -1.54    4.16
   8   4   9   11.01    5.89
   8   6   4   52.89    6.20
   8   8 -15    6.12    6.01
   8   8 -14   10.00    6.20
   8   8 -13    5.06    6.16
   8   8 -12   -5.07    5.91
   8   8 -11   37.71    6.52
   8   8 -10    2.68    6.01
   8   8  -9   10.13    6.17
   8   8  -8   16.42    6.11
   8   8  -7  123.54    5.49
   8   8  -6   53.55    4.94
   9   3  12   21.70    5.78
   9   5   8    7.40    5.82
   9   7   2   -3.45    4.24
  10  -4  18   -0.97    5.70
  10   0  16   -1.33    5.57
  10   2  14   11.23    5.91
  10   4  11   -1.96    5.72
  10   6   7   11.73    4.05
  10   8  -2   12.09    5.83
  10   8  -1   19.14    4.22
  10   8   0    4.31    4.22
  11   1  16    8.98    3.99
  11   3  13   14.90    5.73
  11   5  10    4.30    3.99
  11   7   4    3.37    5.83
  11   7   5   -0.85    4.24
  11   9  -9    0.38    6.11
  11   9  -8    5.18    6.17
  11   9  -7    9.15    5.98
  11   9  -6    3.74    4.28
  11   9  -5    2.30    4.18
  12   0  17    4.53    5.82
  12   2  15    0.49    5.78
  12   4  12   -3.97    5.73
  12   6   8   15.49    6.00
  12   8   1    7.73    6.06
  12   8   2    8.22    4.23
  13   3  14    7.54    5.85
  13   5  11   11.67    4.08
  13   7   6   -2.09    5.74
  13   9  -3   10.30    6.00
  14   6   9   -1.34    6.01
  -2  -8 -16   13.39    5.89
  -2  -8 -15   14.57    5.77
  -2  -8 -14   -4.22    4.13
  -2  -8 -13   11.37    4.19
  -2  -8 -12   12.36    4.30
  -2  -8 -11    1.48    4.01
  -2  -8 -10    2.66    3.96
  -2  -8  -9   22.37    4.18
  -2  -8  -8   10.00    4.10
  -2  -8  -7   20.33    4.23
  -2  -8  -6    3.91    4.18
  -2  -8  -5   54.92    6.21
  -2  -8  -4    1.22    5.89
  -2  -6 -18    0.07    5.62
  -2  -6 -17    4.73    5.63
  -2  -6 -16   -0.04    3.97
  -2  -6 -15    3.43    4.09
  -2  -6  -4    3.19    4.44
  -2  -6  -3   52.92    4.82
  -2  -6  -2   36.92    6.50
  -2  -4 -17   16.05    5.80
  -2  -4 -16    6.15    5.91
  -2  -4 -15    1.36    4.22
  -2  -4  -4  111.03    5.64
  -2  -4  -3   49.74    7.32
  -2  -2 -12   32.99    6.08
  -2  -2 -11   83.45    6.46
  -2  -2 -10    3.55    6.22
  -2  -2  -9   11.37    6.67
  -1 -11 -15   18.49    5.49
  -1 -11 -14    0.47    5.58
  -1 -11 -13   -2.01    3.94
  -1 -11 -12   -8.13    4.03
  -1 -11 -11   -5.26    4.00
  -1 -11 -10    9.90    4.00
  -1 -11  -9    1.30    4.01
  -1 -11  -8    5.53    4.06
  -1 -11  -7   12.20    4.12
  -1 -11  -6   -0.69    5.50
  -1 -11  -5    8.93    6.04
  -1  -9 -20    3.11    5.80
  -1  -9 -19    4.11    4.14
  -1  -9 -18    5.71    4.08
  -1  -9  -1   28.31    4.30
  -1  -9   0   36.32    5.86
  -1  -7 -22    6.60    5.77
  -1  -7 -21   11.40    3.87
  -1  -7   2  331.42    8.02
  -1  -5 -22    8.73    5.78
  -1  -5   2   67.44    5.12
  -1  -3 -21   17.92    5.76
  -1  -3   1 1835.40   16.68
  -1  -1 -18    5.97    5.76
  -1  -1 -17  156.43    5.86
   0 -12  -5    3.03    3.95
   0 -12  -4    6.44    3.90
   0 -12  -3   -8.08    5.66
   0 -12  -2   -0.40    5.82
   0 -10   2   21.21    5.86
   0  -8   4   22.18    4.35
   0  -4 -25    1.27    4.07
   0  -4   5  127.29    8.58
   0  -2 -24    8.72    5.67
   0   0 -20   28.83    6.04
   1 -13  -3    1.74    3.97
   1 -13  -2   -3.85    4.21
   1 -13  -1    4.55    5.73
   1 -11   3   18.07    4.30
   1 -11   4    2.65    5.59
   1  -9   6   23.99    4.31
   1  -1 -26   -2.14    6.07
   1  -1   5 2547.77   34.30
   1   1 -22    6.86    5.77
   2 -12   4    6.97    3.98
   2 -12   5    5.65    5.60
   2  -8   9   17.87    5.96
   2   0 -27    1.33    5.89
   2   0   6  390.09   11.71
   2   2 -23    3.10    6.01
   2   2   2   32.39    8.37
   2   4 -10   55.06    6.93
   3 -11   8    7.23    5.67
   3   1 -28    0.23    5.93
   3   3   2  403.77    7.90
   4 -10  11   -1.13    5.66
   5  -9  13    2.38    5.46
   5  -1  12   -0.17    5.95
   5   1  10  288.34    6.67
   5   3   6    0.05    7.13
   5   5 -22    3.99    8.54
   5   5   0   13.01    6.63
   5   5   1  307.04    6.22
   6  -2  14   13.58    6.00
   6   2  10   11.70    4.48
   6   4   6   -0.99    4.60
   6   6  -2  401.69    8.10
   6   6  -1    7.17    4.33
   7  -1  14   29.13    6.19
   7   1  12   24.50    6.34
   7   3   9   27.13    6.38
   7   5   4    1.94    6.16
   7   5   5   88.24    5.03
   7   7 -18   -0.10    6.33
   7   7 -17    3.95    6.14
   7   7  -6   -2.55    5.91
   7   7  -5   24.88    6.09
   7   7  -4   57.55    4.74
   8   0  14   33.14    5.92
   8   2  12   29.43    4.23
   8   4   8    9.33    5.90
   8   6   3    5.12    4.22
   9  -3  17    1.68    5.61
   9  -1  16    5.32    3.91
   9   1  14   10.41    4.16
   9   3  11    9.74    5.58
   9   5   7   31.29    4.29
   9   7   0    3.11    5.68
   9   7   1   32.07    4.37
  10  -2  17    0.85    5.79
  10   4  10    4.62    5.55
  10   6   5    1.58    5.90
  10   6   6   33.71    4.34
  10   8  -4   -4.60    5.79
  10   8  -3    3.76    4.43
  11  -3  18   14.76    6.02
  11  -1  17   -1.85    4.13
  11   1  15   10.73    5.84
  11   5   9   19.48    4.04
  11   7   3    7.66    4.05
  11   9 -12    2.11    4.19
  11   9 -11    2.62    4.18
  11   9 -10   -6.63    4.22
  12  -2  18   -0.44    6.03
  12   4  11    5.21    5.81
  12   6   7   -2.60    4.15
  12   8  -1   13.21    5.86
  12   8   0    7.90    4.21
  13   1  16    1.75    4.26
  13   3  13   10.20    5.91
  13   5  10    3.42    4.04
  13   7   4    7.02    5.89
  13   7   5    3.80    4.21
  13   9  -4    2.90    4.21
  14   4  12   -0.32    6.15
  14   6   8   -2.17    4.25
  14   8   1    7.55    6.07
  -2 -10 -16    3.94    5.79
  -2 -10 -15    2.52    5.76
  -2 -10 -14    4.81    5.54
  -2 -10 -13    3.72    3.86
  -2 -10 -12    1.65    4.03
  -2 -10 -11    5.75    4.15
  -2 -10 -10    8.75    4.00
  -2 -10  -9   -2.25    4.05
  -2 -10  -8   -0.63    3.99
  -2 -10  -7   -6.22    5.75
  -2 -10  -6   16.21    5.85
  -2 -10  -5   14.70    5.65
  -2  -8 -19    0.89    5.66
  -2  -8 -18   -4.88    4.09
  -2  -8 -17    8.35    4.11
  -2  -8  -3   65.46    4.73
  -2  -8  -2    2.07    5.71
  -2  -6 -20   -5.20    5.76
  -2  -6 -19    3.72    4.15
  -2  -6  -1   97.71    6.61
  -2  -4 -19    9.89    5.91
  -2  -4 -18   30.29    4.38
  -2  -4  -2    3.67    5.31
  -2  -2 -15   19.25    5.85
  -2  -2 -14    7.15    5.93
  -2  -2 -13   41.60    4.59
  -2  -2  -8   84.97    5.58
  -2  -2  -7   37.02    5.45
  -2  -2  -6    8.46    8.10
  -1 -11  -4   -5.91    3.95
  -1 -11  -3   15.79    4.22
  -1 -11  -2    4.71    5.71
  -1  -9   1   26.93    4.16
  -1  -7 -23   -0.12    4.01
  -1  -7   3  373.75    8.35
  -1  -5 -24    2.19    5.80
  -1  -5 -23   -2.21    4.12
  -1  -5   3  158.36    7.56
  -1  -3 -23    7.40    5.91
  -1  -3 -22    4.06    4.20
  -1  -1 -19   44.05    6.27
  -1  -1  -2  264.45   14.38
   0 -12  -1    2.11    4.03
   0 -12   0    8.82    5.80
   0 -10   3    2.98    3.88
   0 -10   4    2.77    5.59
   0  -8   5   16.45    4.26
   0  -6   6  197.42    7.63
   0  -4 -26    5.97    4.18
   0  -2 -25    4.80    5.87
   0   0 -21    1.51    5.57
   1 -13   0   -0.82    4.01
   1 -13   1    8.21    5.74
   1 -11   5    9.19    5.78
   1  -9   7   40.43    6.02
   1  -7   8   15.36    5.96
   1  -5   8   59.62    6.72
   1  -1 -27    1.92    5.79
   1   1 -23    2.70    5.76
   1   1   1   32.42   14.05
   2 -12   6    4.36    5.66
   2 -10   8    7.40    5.65
   2  -6  10  180.97    8.96
   2   0 -28    6.30    5.98
   3 -11   9    3.73    5.76
   3  -1   9  320.38    9.64
   3   1   6  433.85   10.58
   3   3 -24    0.98    9.46
   3   3   1   15.90    8.77
   4   2   6  341.89    8.92
   4   4   1  300.85    6.55
   5 -11  12   -0.52    6.91
   5   5  -1  772.78    9.46
   6   0  12  502.35    7.99
   6   2   9   49.80    6.63
   6   4   5   16.91    4.58
   6   6 -20    5.92    6.23
   6   6  -4  100.75    6.38
   6   6  -3    4.69    4.25
   7  -3  15    0.98    5.72
   7   3   8   24.51    6.26
   7   5   3  465.51    7.90
   7   7 -16    4.02    6.00
   7   7 -15   19.25    6.26
   7   7 -14    8.20    6.10
   7   7 -13   32.93    6.23
   7   7 -12    6.87    6.22
   7   7 -11   14.10    6.10
   7   7 -10   21.69    6.40
   7   7  -9    6.18    5.99
   7   7  -8   20.78    5.86
   7   7  -7    3.78    4.16
   8   2  11   66.65    6.59
   8   4   7    1.63    6.21
   8   6   1    9.76    6.13
   8   6   2   39.44    4.57
   9  -7  17    2.37    8.42
   9  -5  17    2.01    7.09
   9   1  13    4.01    5.76
   9   3  10   22.92    5.86
   9   5   6   42.03    4.33
   9   7  -2   23.89    6.00
   9   7  -1   -0.54    4.18
  10   0  15    4.77    5.69
  10   2  13    4.47    3.97
  10   4   9    3.65    5.91
  10   6   4   56.26    4.43
  10   8 -17    5.54    6.13
  10   8  -8    2.16    5.87
  10   8  -7    7.67    5.91
  10   8  -6    6.67    4.08
  10   8  -5   12.31    4.30
  11   3  12    4.07    4.15
  11   5   8    5.12    4.14
  11   7   1   14.10    5.95
  11   7   2   13.02    4.23
  12   0  16    4.77    4.24
  12   2  14   10.05    4.12
  12   4  10    3.83    5.90
  12   6   5   -5.79    5.91
  12   6   6   11.44    4.46
  12   8  -3   -3.07    5.92
  12   8  -2    5.18    4.25
  13   1  15    2.99    5.92
  13   5   9    8.48    4.27
  13   7   3    2.49    4.06
  14   2  14  -10.85    6.10
  14   4  11   -3.04    5.74
  14   6   6    4.92    5.95
  14   6   7   -3.74    4.37
  14   8  -1  -11.05    6.37
  14   8   0   -9.05    4.35
  -3  -9 -14   10.08    5.68
  -3  -9 -13   -0.46    5.59
  -3  -9 -12    8.33    5.63
  -3  -9 -11   -2.12    5.33
  -3  -9 -10   14.25    5.66
  -3  -9  -9   10.98    5.70
  -3  -9  -8    0.54    5.83
  -3  -7 -16   -4.56    5.67
  -3  -7 -15   19.16    4.41
  -3  -7 -14   15.75    4.05
  -3  -7 -13   35.20    4.52
  -3  -7 -12   46.89    4.47
  -3  -7 -11   15.15    4.12
  -3  -7 -10    6.81    4.07
  -3  -7  -9    4.08    4.16
  -3  -7  -8   -0.92    3.99
  -3  -7  -7   -0.39    4.19
  -3  -7  -6   23.38    4.29
  -3  -7  -5   14.72    5.92
  -3  -5 -16   41.11    6.19
  -3  -5 -15   -0.31    5.58
  -3  -5 -14    2.31    3.98
  -3  -5 -13   71.70    4.54
  -3  -5 -12    5.22    3.97
  -3  -5 -11  118.00    5.15
  -3  -5 -10   31.89    4.43
  -3  -5  -9   66.29    4.78
  -3  -5  -8   47.70    4.60
  -3  -5  -7  242.14    5.90
  -3  -5  -6  198.26    7.14
  -2 -12 -10   21.30    5.60
  -2 -10 -17   11.89    4.06
  -2 -10  -4   24.64    4.14
  -2 -10  -3    5.83    3.91
  -2 -10  -2   22.56    5.87
  -2  -8 -21   -0.66    4.15
  -2  -8 -20    8.31    3.99
  -2  -8  -1   47.83    4.38
  -2  -8   0   -1.04    5.59
  -2  -6 -22    2.64    5.59
  -2  -6 -21   -0.06    4.05
  -2  -6   0  245.70    6.20
  -2  -4 -21   -3.38    5.89
  -2  -4 -20    2.98    4.09
  -2  -4  -1  270.53    6.93
  -2  -2 -17   34.35    5.83
  -2  -2 -16    5.06    4.23
  -2  -2  -5 2888.40   16.41
  -1 -11  -1   19.85    4.22
  -1 -11   0   -1.62    5.67
  -1  -9   2   15.88    4.32
  -1  -9   3   13.00    5.99
  -1  -7   4   -1.67    5.89
  -1  -5 -25    3.68    4.20
  -1  -3 -24   -7.43    5.80
  -1  -3   2    1.58    9.47
  -1  -1 -20    8.17    4.22
   0 -12   1   -2.35    4.10
   0 -12   2    3.36    5.67
   0 -10   5    5.81    5.63
   0  -8   6    4.68    5.75
   0  -2 -26   -5.03    5.91
   0   0 -22    7.91    5.91
   1 -13   2   -0.41    4.16
   1 -13   3    3.62    5.81
   1 -11   6    7.81    5.63
   2 -12   7    4.11    5.61
   2 -10   9    1.64    5.53
   2  -8  10    4.27    5.40
   2  -2   8   87.54   10.61
   2   2 -24    2.94    7.08
   2   2   1 1121.51   13.22
   3  -9  11    2.28    5.51
   4  -2  11   51.33    6.28
   4   0   9   -1.33    5.23
   4   4   0  218.25    6.12
   5  -3  13    2.78    5.70
   5   1   9  882.09    9.32
   5   3   5  204.10    6.09
   5   5  -2   80.92    5.23
   6 -10  14    2.73    7.23
   6   4   4    5.53    4.49
   6   6 -19   -2.43    6.19
   6   6 -18   35.32    8.00
   6   6  -6   20.02    6.28
   6   6  -5    6.72    4.07
   7   1  11  229.99    7.33
   7   5   2   27.59    6.29
   8  -4  16    1.29    5.45
   8  -2  15   19.86    5.91
   8   0  13    7.93    5.73
   8   4   6   93.64    6.67
   8   6   0   31.17    4.55
   9  -3  16   10.83    5.91
   9  -1  15   25.52    4.42
   9   5   5  104.67    5.03
   9   7  -4    3.58    5.93
   9   7  -3    2.51    4.17
  10  -4  17    3.36    5.76
  10  -2  16   -3.88    5.76
  10   2  12   18.08    4.38
  10   4   8   40.85    6.16
  10   6   2    8.45    6.08
  10   6   3    4.00    4.30
  10   8 -16   -0.45    4.38
  10   8 -15    7.27    4.41
  10   8 -14    2.68    4.13
  10   8 -13   -3.86    4.48
  10   8 -12   12.85    4.45
  10   8 -11    9.46    4.40
  10   8 -10    7.00    4.32
  10   8  -9   13.45    4.53
  11  -3  17   -0.18    6.02
  11  -1  16   -1.59    4.18
  11   1  14    4.93    4.10
  11   3  11    2.01    4.05
  11   5   6    7.32    6.03
  11   5   7   38.31    4.65
  11   7  -1   -3.74    5.95
  11   7   0   18.43    4.33
  12  -2  17    4.03    4.20
  12   0  15    9.71    5.79
  12   2  13    5.87    4.12
  12   4   9    9.55    5.86
  12   6   4   12.49    5.78
  12   8  -6    4.74    5.83
  12   8  -5    9.36    4.27
  12   8  -4   -3.82    4.11
  13   1  14   10.82    5.81
  13   3  12    6.50    3.93
  13   5   7    6.27    5.93
  13   5   8   -2.55    4.33
  13   7   1   10.22    5.91
  13   7   2   14.13    4.22
  14   2  13    2.28    6.01
  14   4  10    8.45    4.24
  14   6   5    6.00    5.92
  14   8  -4   11.82    5.99
  14   8  -3   10.09    4.21
  14   8  -2    6.72    4.21
  15   5   8   -1.89    4.36
  -3 -11 -13    0.76    5.56
  -3 -11 -12    1.12    5.75
  -3 -11 -11    0.82    5.73
  -3 -11 -10    6.47    5.68
  -3  -9 -19    7.18    5.70
  -3  -9 -18   14.46    5.64
  -3  -9 -17   -0.70    4.16
  -3  -9 -16    6.01    4.15
  -3  -9 -15   -1.64    4.09
  -3  -9  -7   11.56    4.19
  -3  -9  -6   17.64    4.13
  -3  -9  -5    2.97    4.03
  -3  -9  -4   54.10    5.83
  -3  -7 -20    7.74    5.66
  -3  -7 -19    1.43    5.62
  -3  -7 -18    8.42    4.21
  -3  -7 -17   13.38    4.11
  -3  -7  -4   22.96    4.36
  -3  -7  -3    9.13    6.03
  -3  -5 -19   -2.07    5.75
  -3  -5 -18   -5.87    5.75
  -3  -5 -17   40.15    4.40
  -3  -5  -5   45.02    4.77
  -3  -5  -4   47.43    4.90
  -3  -3 -14   56.30    6.05
  -3  -3 -13   57.25    6.29
  -3  -3 -12  100.17    6.54
  -3  -3 -11  127.13    6.81
  -3  -3 -10    3.81    6.04
  -3  -3  -9    7.47    6.11
  -3  -3  -8  384.17    8.55
  -2 -12  -9    2.88    4.10
  -2 -12  -8    3.97    4.00
  -2 -12  -7  -10.24    3.94
  -2 -12  -6    3.35    3.93
  -2 -12  -5   13.19    5.52
  -2 -12  -4   16.51    5.64
  -2 -10  -1   11.21    4.13
  -2 -10   0   13.71    5.80
  -2  -8   1   36.19    4.48
  -2  -6 -24   -1.13    5.79
  -2  -6 -23   -1.49    3.93
  -2  -6   1   60.67    4.88
  -2  -4 -23    0.27    5.75
  -2  -4 -22   -6.16    4.11
  -2  -4   0    3.71    5.50
  -2  -2 -19   36.79    6.06
  -2  -2 -18    2.22    4.17
  -1 -13  -3    3.26    4.17
  -1 -13  -2    1.26    5.71
  -1 -11   1   11.58    4.19
  -1 -11   2   -2.45    5.74
  -1  -9   4   48.15    6.06
  -1  -5   4  129.99    8.00
  -1  -3 -25    3.16    5.90
  -1  -1 -22   -0.74    5.64
  -1  -1 -21   16.24    4.49
   0 -12   3    1.90    5.67
   0  -8   7   67.02    6.41
   0  -6   7    1.88    6.00
   0  -4   6  335.98   10.31
   0  -2 -27   -2.75    5.87
   0   0 -23    3.32    5.53
   1 -11   7    9.25    5.72
   1  -9   8    8.18    4.14
   1  -7   9   34.73    6.35
   1  -1 -28   -1.21    4.36
   1   1 -24   -0.23    5.88
   3 -11  10    0.96    5.50
   3  -7  12   48.26    9.35
   3   3   0  526.72    8.80
   4 -10  12    6.32    5.67
   4  -8  13    8.07    8.23
   4   2   5  204.04    6.82
   4   4  -1  300.39    6.70
   5  -1  11    2.67    6.26
   5   3   4  609.60    9.37
   5   5 -21   14.48    7.88
   5   5  -4   84.67    6.66
   5   5  -3 1089.79    9.62
   6  -2  13   90.55    6.90
   6   0  11   -1.16    4.49
   6   2   8    6.15    4.60
   6   4   3  104.45    5.23
   6   6 -17    2.50    5.92
   6   6 -16    7.58    6.28
   6   6  -9    5.95    5.82
   6   6  -8    7.08    5.99
   6   6  -7    8.55    4.40
   7  -1  13   66.04    5.02
   7   3   7   61.13    4.89
   7   5   1  253.00    5.82
   8  -8  16    3.30   10.16
   8   2  10   20.78    4.39
   8   4   5   -1.48    6.21
   8   6  -2  331.75    7.54
   8   6  -1   38.99    4.68
   9  -1  14   11.14    5.94
   9   1  12    2.39    4.12
   9   3   9    2.98    4.33
   9   5   3   90.21    6.60
   9   5   4   15.10    4.24
   9   7 -20    6.34    6.19
   9   7 -19    2.27    6.10
   9   7  -7   25.18    6.12
   9   7  -6  104.19    5.26
   9   7  -5   54.44    4.80
  10   0  14    6.20    4.13
  10   2  11   12.67    5.88
  10   4   7   11.33    6.02
  10   6   1    8.36    4.28
  11  -1  15    6.45    6.05
  11   1  13   14.29    5.96
  11   3  10   14.15    4.26
  11   5   5   34.99    5.97
  11   7  -3    9.07    5.83
  11   7  -2   -2.14    4.15
  12  -2  16    5.90    6.00
  12   2  12    4.52    4.11
  12   4   8   22.00    6.00
  12   6   2    9.15    5.78
  12   6   3   -2.15    4.16
  12   8 -13    3.12    6.24
  12   8 -12    6.45    5.96
  12   8 -11    9.55    6.09
  12   8 -10    1.61    6.17
  12   8  -9    1.09    4.34
  12   8  -8    7.85    4.27
  12   8  -7    3.34    4.39
  13  -1  16    1.79    4.22
  13   3  11   -4.14    4.39
  13   5   6   -6.06    6.15
  13   7  -1   25.47    6.31
  13   7   0    3.21    4.34
  14   2  12    5.99    5.92
  14   4   9   -0.52    4.11
  14   6   3    7.07    5.95
  14   6   4    9.44    4.16
  14   8  -5    3.28    4.45
  15   3  11   -0.31    4.17
  15   5   7   -5.26    4.24
  15   7   0    0.54    6.08
  -4  -8 -16    1.49    5.84
  -4  -8 -15    1.36    5.74
  -4  -8 -14   10.00    5.58
  -4  -8 -13   18.25    5.78
  -4  -8 -12   10.06    4.18
  -4  -8 -11    1.97    4.04
  -4  -8 -10   -7.81    5.67
  -4  -8  -9   23.49    5.54
  -4  -8  -8   14.01    5.69
  -4  -8  -7   40.26    5.84
  -4  -6 -15   -3.00    5.69
  -4  -6 -14   12.80    5.73
  -4  -6 -13   97.49    6.50
  -4  -6 -12  196.97    7.30
  -4  -6 -11   17.38    6.00
  -4  -6 -10   23.42    5.91
  -4  -6  -9    8.85    5.79
  -4  -6  -8   21.82    6.09
  -3 -11 -14   -3.30    3.92
  -3 -11  -9   20.13    4.09
  -3 -11  -8    4.77    3.94
  -3 -11  -7   10.57    3.98
  -3 -11  -6   -1.20    4.06
  -3 -11  -5    9.64    5.82
  -3 -11  -4   10.46    5.45
  -3  -9  -3    4.10    3.99
  -3  -9  -2   38.53    6.16
  -3  -7 -22   -2.89    5.77
  -3  -7 -21   -2.00    4.12
  -3  -7  -2   19.55    4.33
  -3  -7  -1   11.49    5.72
  -3  -5 -21   -1.91    5.56
  -3  -5 -20   -5.86    4.01
  -3  -5  -3   34.15    5.03
  -3  -5  -2  427.22    8.65
  -3  -3 -18   24.21    5.88
  -3  -3 -17   -3.30    5.62
  -3  -3 -16   15.40    4.30
  -3  -3 -15    7.02    4.12
  -3  -3  -7   83.59    5.51
  -3  -3  -6 1923.16   12.97
  -2 -12  -3   -2.74    4.01
  -2 -12  -2    3.79    5.68
  -2 -12  -1    6.52    5.68
  -2 -10   1   13.46    4.06
  -2  -8   2    3.56    3.88
  -2  -6   2   50.81    4.64
  -2  -4 -24   -4.13    4.18
  -2  -4   1   56.90    8.25
  -2  -2 -21   25.14    5.84
  -2  -2 -20    0.84    4.10
  -2  -2  -3 5295.80   22.67
  -1 -13  -1    2.96    4.01
  -1 -13   0    5.02    5.66
  -1 -11   3   -2.30    5.65
  -1  -9   5   -1.23    5.90
  -1  -7   5  105.57    5.19
  -1  -3 -27   13.58    6.01
  -1  -3 -26   -3.29    4.08
  -1  -1 -23    5.52    5.92
  -1  -1  -1   35.08    9.72
   0 -12   4   -1.84    4.05
   0 -10   6    7.53    4.10
   0   0 -24    1.20    5.66
   0   2 -14   68.08   10.01
   0   2 -13   24.06    9.23
   0   2 -12   51.85    9.99
   0   2 -11   66.03   11.75
   1  -9   9   -3.65    5.59
   1   1 -25    2.51    5.73
   2 -12   8   -0.09    3.96
   2 -10  10    1.25    5.58
   2   0   5   -0.86    7.44
   2   2 -25    3.34    7.32
   2   2   0   18.99    8.41
   3   1   5  664.90   10.03
   3   3  -1    0.83    8.58
   4   0   8  546.42   10.46
   4   2   4  479.91    9.99
   4   4  -2  443.31    7.57
   5   1   8    1.88    4.65
   5   3   3   26.10    7.39
   5   5 -20    3.55    7.47
   5   5  -5    8.93    4.53
   6  -4  14   19.17    6.03
   6   2   7  198.45    7.64
   6   4   2  116.48    5.40
   6   6 -15   12.55    6.25
   6   6 -14   51.31    6.52
   6   6 -13    5.92    5.95
   6   6 -12   16.96    6.16
   6   6 -11   -1.14    5.99
   6   6 -10   -1.62    4.09
   7  -3  14   21.26    5.95
   7   1  10    4.20    4.51
   7   3   6  156.12    5.40
   7   5   0   30.29    4.58
   8  -6  16    3.51    6.97
   8  -2  14    6.22    5.86
   8   0  12   24.31    6.24
   8   2   9   99.93    5.01
   8   4   4  252.63    7.27
   8   6 -23    2.33    7.59
   8   6  -4   30.09    5.97
   8   6  -3   33.66    4.63
   9   1  11   54.38    6.23
   9   3   8    4.08    4.28
   9   5   2    9.83    6.10
   9   7 -18    1.64    6.07
   9   7 -17    3.05    6.11
   9   7 -16   13.17    6.20
   9   7 -15   18.34    6.24
   9   7 -14    2.41    6.12
   9   7 -13   40.60    6.43
   9   7 -12   11.45    6.19
   9   7 -11   24.37    6.28
   9   7 -10   11.44    6.01
   9   7  -9   14.55    4.12
   9   7  -8   10.57    4.29
  10  -6  17    2.86    5.81
  10  -2  15    1.06    5.90
  10   0  13   -0.26    5.88
  10   2  10    6.65    6.06
  10   4   6    3.70    5.90
  10   6  -1   11.77    5.99
  10   6   0    9.42    4.20
  11  -5  17    0.63    5.75
  11  -3  16   -0.17    5.78
  11   1  12    9.71    5.78
  11   3   9    3.59    4.10
  11   5   4   62.63    4.60
  11   7  -6   11.85    5.96
  11   7  -5    8.07    6.14
  11   7  -4   22.29    4.56
  12   0  14   11.64    4.21
  12   2  11    6.05    5.92
  12   4   7   29.59    6.12
  12   6   1    9.82    5.80
  13  -1  15   10.85    5.97
  13   1  13   -3.07    4.32
  13   3  10    4.26    4.23
  13   5   5   -2.00    4.16
  13   7  -3  -10.87    6.20
  13   7  -2   18.03    4.57
  14   0  14   -2.79    6.04
  14   4   8   -0.31    4.15
  14   6   2    7.63    4.05
  15   3  10    7.72    4.08
  15   5   5   10.85    6.20
  15   5   6    2.04    4.19
  15   7  -3   27.36    6.26
  15   7  -2    2.96    6.21
  15   7  -1    0.73    4.38
  -4 -10 -16    9.24    4.19
  -4 -10 -15   -4.05    4.11
  -4 -10 -14   -4.35    4.01
  -4 -10 -13    2.77    3.89
  -4 -10 -12    3.22    4.01
  -4 -10 -11   -4.44    3.97
  -4 -10 -10   -0.53    3.97
  -4 -10  -9   -0.99    3.96
  -4 -10  -8   -1.00    4.23
  -4 -10  -7    0.70    5.60
  -4 -10  -6    4.39    5.72
  -4  -8 -20   11.23    5.63
  -4  -8 -19    7.66    5.49
  -4  -8 -18    1.68    4.08
  -4  -8 -17   11.69    4.13
  -4  -8  -6    6.73    4.17
  -4  -8  -5   67.33    4.52
  -4  -8  -4    7.53    5.64
  -4  -6 -19   15.98    5.66
  -4  -6 -18    2.84    5.93
  -4  -6 -17    7.50    4.15
  -4  -6 -16   14.33    4.29
  -4  -6  -7    1.56    4.31
  -4  -6  -6   45.35    4.47
  -4  -6  -5  -17.21    6.03
  -4  -4 -14   62.39    6.28
  -4  -4 -13    4.50    5.70
  -4  -4 -12   24.80    6.01
  -4  -4 -11   64.41    6.54
  -4  -4 -10   55.66    6.32
  -3 -11  -3    2.71    3.92
  -3 -11  -2    6.32    5.44
  -3  -9  -1   -3.52    3.88
  -3  -9   0   34.78    5.95
  -3  -7   0   84.43    5.03
  -3  -5 -23   10.42    5.64
  -3  -5 -22    4.37    4.03
  -3  -5  -1  757.29    9.81
  -3  -3 -20    4.00    5.68
  -3  -3 -19    6.48    4.36
  -3  -3  -5  544.27    7.81
  -3  -3  -4  379.45    9.23
  -2 -12   0    3.25    3.98
  -2 -10   2    7.84    4.09
  -2 -10   3   11.07    5.65
  -2  -8   3   32.88    4.49
  -2  -6   3   10.42    4.51
  -2  -4 -26   -1.93    6.09
  -2  -4 -25    0.98    4.00
  -2  -2 -23    5.25    5.59
  -2  -2 -22   -1.82    4.07
  -2  -2  -2   33.47    8.10
  -1 -13   1   -1.57    3.98
  -1 -13   2   12.38    5.85
  -1 -11   4    5.58    3.97
  -1  -7   6   14.36    5.84
  -1  -5   5  336.80    9.25
  -1  -3   3  147.63    7.59
  -1  -1 -24    4.76    5.81
  -1   1 -15   26.09    7.54
  -1   1 -14   18.53    6.01
  -1   1 -13   15.34    5.93
  -1   1 -12  100.54    7.27
  -1   1 -11   18.63    6.33
  -1   1 -10   95.81    8.98
   0 -12   5    5.11    3.99
   0 -10   7    4.40    3.95
   0  -8   8    7.15    5.59
   0   0 -25   -1.94    5.88
   0   2 -15    4.95    8.62
   1 -11   8   -0.56    3.93
   1  -5   9  427.17   13.69
   1   1   0  516.25   17.38
   2 -12   9   -2.05    5.67
   2  -8  11    5.79    6.87
   3 -11  11    0.50    5.63
   3  -9  12    3.02    5.56
   3  -1   8  320.39    8.37
   4  -4  12   26.10    7.46
   4   4  -4  481.32    9.05
   4   4  -3  162.12    5.98
   5  -9  14    1.93    8.21
   5   1   7 1017.80   10.92
   5   5 -19   30.43    7.58
   5   5  -7   11.26    6.43
   5   5  -6  101.09    4.97
   6   0  10  188.38    6.10
   6   4   1   80.15    5.22
   7  -5  15    1.76    5.60
   7  -1  12   29.62    6.42
   7   1   9   10.61    6.22
   7   3   5   -4.11    6.66
   7   5  -2   11.60    6.38
   7   5  -1  221.49    5.68
   8  -4  15    4.07    5.84
   8   2   8    5.19    6.12
   8   4   3  107.35    6.76
   8   6 -22    1.93    6.12
   8   6  -6   19.48    6.12
   8   6  -5   51.49    4.33
   9  -5  16    3.09    5.71
   9  -3  15    2.48    5.83
   9  -1  13   16.56    5.81
   9   3   7   40.99    4.60
   9   5   1   42.84    6.19
  10  -4  16    6.13    5.75
  10   4   5   30.44    4.45
  10   6  -3  151.43    7.13
  10   6  -2   60.89    4.67
  11  -1  14    3.82    5.80
  11   3   8   15.55    4.16
  11   5   3    4.10    4.04
  11   7  -9   19.02    6.26
  11   7  -8   24.59    6.22
  11   7  -7    5.85    4.19
  12  -2  15   -0.59    5.96
  12   0  13  -10.35    5.87
  12   2  10   15.48    5.79
  12   4   6   19.88    4.38
  12   6  -1   -1.06    6.02
  12   6   0    1.83    4.24
  13   1  12    4.48    4.24
  13   3   9   -1.79    4.09
  13   5   3    1.71    5.88
  13   5   4    3.77    4.15
  13   7  -6    5.50    6.11
  13   7  -5   17.30    4.48
  13   7  -4    5.09    4.54
  14   0  13   13.72    5.86
  14   2  11   -4.14    4.23
  14   4   6   14.86    6.12
  14   4   7    9.23    4.31
  14   6   0    9.26    5.97
  14   6   1    3.98    4.26
  15   1  12    7.45    6.15
  15   3   9    0.86    4.06
  15   5   4   12.72    4.21
  15   7  -5    3.91    6.24
  15   7  -4   -2.08    4.31
  16   4   6   -5.13    6.19
  -5  -9 -15   15.69    5.69
  -5  -9 -14    6.35    5.62
  -5  -9 -13    5.20    5.71
  -5  -9 -12    9.75    5.88
  -5  -9 -11    6.22    5.67
  -5  -9 -10   16.35    5.59
  -5  -9  -9   -5.94    5.73
  -5  -7 -15   16.22    5.85
  -5  -7 -14    1.17    5.79
  -5  -7 -13    1.94    5.85
  -5  -7 -12   -1.01    5.79
  -5  -7 -11   30.46    5.84
  -5  -7 -10   46.69    5.92
  -5  -7  -9    3.38    5.61
  -4 -12  -8    5.63    4.09
  -4 -12  -7   -4.43    5.80
  -4 -12  -6    2.27    5.68
  -4 -10  -5    7.50    4.13
  -4 -10  -4    3.26    4.14
  -4 -10  -3    4.70    5.76
  -4  -8  -3   40.78    4.52
  -4  -8  -2    4.15    5.89
  -4  -6 -22    6.76    5.73
  -4  -6 -21   -4.76    5.48
  -4  -6 -20    2.41    4.09
  -4  -6  -4   50.68    4.56
  -4  -6  -3   -3.26    6.16
  -4  -4 -18   24.92    6.02
  -4  -4 -17    9.07    4.33
  -4  -4 -16    8.24    4.28
  -4  -4 -15   -0.27    4.01
  -4  -4  -9  173.51    5.62
  -4  -4  -8  898.31    9.09
  -4  -4  -7  518.61    7.09
  -4  -4  -6    2.03    6.64
  -3 -11  -1   13.91    4.15
  -3 -11   0    0.82    5.59
  -3  -9   1   -0.99    4.15
  -3  -7   1   91.52    5.17
  -3  -5 -24    4.54    4.03
  -3  -5   0  148.02    5.81
  -3  -3 -22    4.13    5.82
  -3  -3 -21   26.36    4.77
  -3  -3  -3  133.38    8.52
  -2 -12   1    3.32    3.95
  -2 -12   2    9.93    5.79
  -2 -10   4   10.51    5.73
  -2  -8   4   15.34    4.19
  -2  -6   4  337.64    8.62
  -2  -4   2  380.39    7.74
  -2  -2 -24    0.20    5.98
  -2   0 -15   -1.48    5.89
  -2   0 -14   49.07    6.43
  -2   0 -13   -3.94    6.12
  -2   0 -12    6.86    6.27
  -2   0 -11    2.28    6.51
  -2   0 -10   14.31    7.06
  -1 -13   3   -2.48    5.79
  -1 -11   5    3.20    4.12
  -1  -9   6   32.42    4.37
  -1  -1 -25    0.94    5.91
  -1   1 -17  187.21    9.59
  -1   1 -16   99.14    7.14
  -1   1  -9    5.24    8.41
   0 -12   6   -1.26    4.04
   0 -10   8    5.56    5.56
   0  -6   8  308.94    9.11
   0   0 -26    1.01    5.65
   0   2 -16   23.77    7.77
   1 -11   9    4.85    5.61
   1  -9  10    1.95    7.11
   1   1 -26    2.13    5.83
   2 -10  11    2.97    6.93
   2   2 -26    0.24    8.46
   2   2  -1 1384.39   17.04
   3  -3  10   16.27    7.65
   3   1   4   19.06    6.92
   3   3  -2  533.40    8.91
   4 -10  13   -2.13    6.93
   4  -2  10    3.02    6.11
   4   2   3  128.61    9.31
   4   4  -5  159.70    7.79
   5  -3  12   98.70    7.05
   5  -1  10  267.43    6.84
   5   3   2 1010.10    9.43
   5   5 -18    2.13    7.46
   5   5 -10   -3.26    5.92
   5   5  -9   12.41    6.09
   5   5  -8   49.72    4.76
   6  -2  12   17.44    6.03
   6   2   6  226.52    6.43
   6   4   0  285.16    6.33
   7   3   4  234.27    7.56
   7   5  -3   71.00    4.65
   8  -2  13    5.56    5.94
   8   0  11    1.94    4.29
   8   4   2  168.57    6.97
   8   6 -21   -3.42    5.92
   8   6 -20    0.92    6.25
   8   6  -8   22.02    6.10
   8   6  -7    7.20    4.16
   9   1  10    4.70    4.20
   9   3   6   32.87    4.70
   9   5   0   19.80    4.48
  10  -2  14    3.73    5.91
  10   0  12   32.97    4.56
  10   2   9   15.71    4.40
  10   4   4   20.87    4.42
  10   6  -4   39.53    4.65
  11  -3  15    4.15    5.95
  11   1  11    8.04    4.22
  11   3   7   17.23    4.26
  11   5   1   14.89    6.02
  11   5   2    6.67    4.19
  11   7 -18    0.25    6.28
  11   7 -17    2.51    6.20
  11   7 -16   -2.18    6.29
  11   7 -15   -0.34    6.19
  11   7 -14  -10.46    6.22
  11   7 -13    8.85    6.06
  11   7 -12   -3.09    6.07
  11   7 -11   12.58    4.62
  11   7 -10   10.01    4.27
  12  -4  16    3.31    6.18
  12   2   9   11.40    6.10
  12   4   5   -3.30    4.24
  12   6  -3    2.87    6.15
  12   6  -2    8.13    4.24
  13  -1  14    0.45    4.27
  13   1  11   -2.67    5.86
  13   3   8   35.90    4.50
  13   5   2   13.07    5.85
  13   7  -9   16.26    6.38
  13   7  -8    7.60    4.41
  13   7  -7    5.33    4.41
  14   2  10   -2.30    4.31
  14   4   5    8.35    6.35
  14   6  -2   10.88    6.36
  14   6  -1   11.38    4.20
  15   1  11   -9.38    6.00
  15   3   8   -2.14    4.22
  15   5   2    0.11    5.96
  15   5   3    4.99    4.20
  16   4   5    6.34    6.02
  -5 -11 -12    8.88    4.02
  -5 -11 -11    5.95    3.95
  -5 -11 -10    5.85    4.12
  -5 -11  -9   16.07    5.91
  -5 -11  -8   10.63    5.48
  -5 -11  -7   12.93    5.61
  -5  -9 -17    0.60    4.20
  -5  -9 -16    5.00    4.14
  -5  -9  -8   19.40    4.22
  -5  -9  -7   -2.48    4.02
  -5  -9  -6   -5.06    4.02
  -5  -9  -5   20.56    5.80
  -5  -7 -20    3.38    5.73
  -5  -7 -19    9.07    6.01
  -5  -7 -18   -4.19    3.95
  -5  -7 -17   -9.63    3.90
  -5  -7 -16   -2.20    3.83
  -5  -7  -8   31.65    4.36
  -5  -7  -7    8.28    3.91
  -5  -7  -6   58.31    6.16
  -5  -5 -16   11.17    5.71
  -5  -5 -15   43.89    6.05
  -5  -5 -14    9.90    5.75
  -5  -5 -13   24.93    5.85
  -5  -5 -12   30.34    5.98
  -5  -5 -11   21.59    5.91
  -5  -5 -10   30.83    5.82
  -4 -12  -5    5.93    3.97
  -4 -12  -4    8.55    4.00
  -4 -12  -3    4.63    5.69
  -4 -10  -2    6.67    4.13
  -4 -10  -1    4.74    5.53
  -4  -8  -1   47.41    4.68
  -4  -8   0   26.37    5.77
  -4  -6 -23    6.85    3.97
  -4  -6  -2  129.92    5.25
  -4  -4 -21    1.79    5.84
  -4  -4 -20    6.32    4.10
  -4  -4 -19    3.16    4.17
  -4  -4  -5  129.11    5.36
  -3 -11   1    1.51    4.13
  -3 -11   2   10.43    5.57
  -3  -9   2   10.47    4.10
  -3  -9   3    9.73    5.67
  -3  -7   2    6.18    4.42
  -3  -5   1  229.28    7.57
  -3  -3 -24   -2.72    5.95
  -3  -3 -23    1.77    4.11
  -3  -3  -2  439.09    9.87
  -3  -1 -15    6.96    5.78
  -3  -1 -14   36.65    6.21
  -3  -1 -13    6.99    6.15
  -3  -1 -12   81.75    6.88
  -3  -1 -11  125.20    7.37
  -2 -12   3   -0.16    3.95
  -2 -10   5    6.93    5.76
  -2  -8   5   70.66    6.18
  -2  -2 -25    7.26    6.00
  -2  -2  -1 1148.73   13.28
  -2   0 -18   54.61    6.95
  -2   0 -17   -1.33    6.01
  -2   0 -16   76.45    5.22
  -2   0  -9    1.45    7.04
  -1 -11   6   -0.68    4.07
  -1  -9   7   24.98    6.25
  -1  -7   7  121.92    6.97
  -1  -5   6  103.76    7.33
  -1  -1 -26    1.41    6.04
  -1   1 -18   -1.88    5.73
   0 -12   7    2.49    4.10
   0  -8   9    3.00    5.67
   0   0 -27   -0.81    5.78
   0   2 -17   14.27    7.36
   1  -7  10   26.51    5.92
   1   1 -27   -1.71    7.25
   2 -12  10   -2.48    5.91
   2  -6  11   -0.19    8.07
   3 -11  12    3.00    6.95
   3   3  -3  172.31    9.18
   4   0   7    4.33    7.93
   4   4 -22    8.61    9.01
   4   4  -6  484.48    9.37
   5   1   6   73.72    7.75
   5   3   1  336.41    6.93
   5   5 -17   55.96    6.81
   5   5 -16   11.71    6.16
   5   5 -15   49.76    6.58
   5   5 -14   15.79    6.19
   5   5 -13   60.11    6.88
   5   5 -12    6.40    6.22
   5   5 -11   -0.56    6.02
   6   0   9   -0.74    4.78
   6   2   5  164.22    7.94
   6   4  -1  508.88    7.35
   7  -3  13    0.46    6.03
   7  -1  11  244.68    7.67
   7   1   8   38.39    6.70
   7   5 -24    2.08    7.46
   7   5  -5   63.48    6.37
   7   5  -4   29.17    4.47
   8   2   7  149.83    5.24
   8   4   1  109.39    6.92
   8   6 -19    1.42    6.07
   8   6 -18   17.27    6.16
   8   6 -17    2.12    6.11
   8   6 -16   51.10    6.71
   8   6 -13    0.51    6.10
   8   6 -12   62.38    6.60
   8   6 -11   -8.23    6.03
   8   6 -10   36.17    4.53
   8   6  -9    1.52    4.23
   9  -7  16    3.51    6.99
   9  -3  14   16.70    5.93
   9  -1  12    0.15    6.04
   9   1   9   36.98    6.43
   9   3   5    7.85    4.36
   9   5  -2   34.15    6.30
   9   5  -1  226.80    5.91
  10  -6  16    1.69    5.88
  10  -4  15   11.02    5.86
  10   0  11    7.51    5.95
  10   2   8   31.04    4.45
  10   4   3   21.45    4.53
  10   6  -7   15.21    6.13
  10   6  -6   15.39    4.32
  10   6  -5   -0.76    4.17
  11  -5  16   -0.11    5.93
  11  -1  13   26.08    4.38
  11   1  10    9.18    4.07
  11   3   6   34.59    4.51
  11   5   0   39.93    4.48
  12  -2  14    3.24    6.05
  12   0  12   23.08    4.46
  12   2   8    3.14    5.92
  12   4   4    7.77    4.24
  12   6  -5   15.62    6.18
  12   6  -4   -0.27    4.33
  13  -3  15   -0.87    4.37
  13  -1  13   -5.17    5.94
  13   1  10   -5.86    6.11
  13   3   6   12.77    5.98
  13   3   7    7.89    4.31
  13   5   0   -4.93    5.92
  13   5   1    1.50    4.18
  13   7 -14   -2.21    6.34
  13   7 -13    5.13    6.23
  13   7 -12   -0.39    4.38
  13   7 -11    9.66    4.34
  13   7 -10   10.09    4.39
  14  -2  14    2.66    6.22
  14   0  12    4.96    4.52
  14   2   9   -1.78    4.28
  14   4   4    8.39    4.23
  14   6  -4   27.35    6.18
  14   6  -3   -9.08    4.41
  15   1  10    0.67    6.02
  15   3   6   15.27    6.03
  15   3   7   -0.56    4.10
  15   5   1    4.49    4.16
  16   2   8    4.13    6.00
  16   4   4    2.31    4.44
  -6 -10 -14    6.16    5.75
  -6 -10 -13    1.47    5.64
  -6 -10 -12   -2.17    5.69
  -6 -10 -11   -0.16    5.69
  -6 -10 -10   10.27    5.54
  -6  -8 -16   -6.62    5.68
  -6  -8 -15   11.46    5.80
  -6  -8 -14   -8.93    5.75
  -6  -8 -13   10.54    5.66
  -6  -8 -12   10.72    5.70
  -6  -8 -11    6.32    5.43
  -6  -8 -10   -3.83    5.81
  -5 -11  -6    4.50    4.15
  -5 -11  -5    5.87    4.17
  -5 -11  -4   12.87    5.70
  -5  -9  -4   20.00    4.31
  -5  -9  -3   -4.61    5.36
  -5  -7 -21    3.93    4.09
  -5  -7  -5   13.22    4.14
  -5  -7  -4   38.89    4.48
  -5  -7  -3   19.76    6.08
  -5  -5 -20   11.91    5.74
  -5  -5 -19   -2.72    5.75
  -5  -5 -18   -2.20    3.97
  -5  -5 -17   21.42    4.10
  -5  -5  -9   10.25    4.30
  -5  -5  -8   31.79    4.36
  -5  -5  -7   18.91    4.25
  -5  -5  -6    3.49    6.00
  -4 -12  -2   -2.07    4.04
  -4 -12  -1   11.78    5.66
  -4 -10   0   -0.23    4.09
  -4 -10   1   13.43    5.61
  -4  -8   1   47.97    6.11
  -4  -6  -1   22.02    4.56
  -4  -6   0  235.57    7.57
  -4  -4 -23    3.78    5.77
  -4  -4 -22    2.71    4.02
  -4  -4  -4  176.17    5.93
  -4  -4  -3  793.71    9.86
  -4  -2 -15   53.57    6.15
  -4  -2 -14   22.29    6.04
  -4  -2 -13  113.52    6.62
  -4  -2 -12   35.94    6.29
  -3 -11   3   17.66    5.84
  -3  -9   4   23.31    6.11
  -3  -7   3   78.21    4.87
  -3  -5   2   21.63    6.61
  -3  -3 -25    5.87    5.82
  -3  -1 -18   11.20    6.01
  -3  -1 -17   13.06    5.99
  -3  -1 -16    7.38    4.41
  -3  -1 -10   27.93    4.64
  -3  -1  -9  322.61    8.71
  -2 -12   4   -2.40    4.03
  -2 -10   6    3.84    5.73
  -2  -8   6   78.20    6.46
  -2  -6   5    4.58    6.46
  -2  -4   3    0.77    5.47
  -2  -2 -27   -0.04    6.01
  -2  -2 -26    2.48    4.19
  -2   0 -19   -0.32    5.90
  -2   0  -8   80.65    6.04
  -1 -11   7    2.02    5.67
  -1  -3   4   89.99    9.25
  -1  -1 -27    3.04    5.92
  -1  -1   0  501.21   14.11
  -1   1 -19   41.44    6.72
  -1   1  -8   65.91    8.22
   0 -12   8   -1.82    5.79
   0 -10   9    7.66    5.75
   0  -4   7  233.68    9.43
   0   2 -18   44.59    8.17
   1 -11  10   -6.30    5.75
   2   0   4  681.65   12.95
   3   3  -4  283.18    9.64
   4   2   2  405.39    8.37
   4   4  -7    8.19    6.80
   5  -5  13   24.98    7.33
   5   3   0  365.01    8.76
   6  -4  13   11.17    5.77
   6   4  -2   16.36    5.25
   7  -7  15    0.59    8.10
   7   3   3  134.99    5.51
   7   5  -6    7.43    4.36
   8  -4  14   -1.86    5.78
   8   0  10  212.96    5.96
   8   2   6  -12.79    4.77
   8   4   0   85.88    6.64
   8   6 -15    5.87    4.27
   8   6 -14   52.98    5.07
   9  -5  15   12.78    5.98
   9   3   4  254.79    7.48
   9   5  -3    5.28    4.44
  10  -2  13   -0.10    5.87
  10   2   7  146.81    5.15
  10   4   2  299.52    6.39
  10   6 -10   80.41    6.58
  10   6  -9    1.14    6.22
  10   6  -8   47.75    4.71
  11  -3  14   -3.86    6.04
  11  -1  12    5.97    5.86
  11   1   9   -4.83    5.89
  11   3   5   -6.12    4.31
  11   5  -2   19.11    6.17
  11   5  -1   34.54    4.31
  12  -4  15    1.79    6.01
  12   0  11   -0.96    4.23
  12   4   2   37.18    6.33
  12   4   3   32.50    4.55
  12   6  -7   30.72    6.42
  12   6  -6   29.55    4.54
  13  -1  12   11.72    6.01
  13   3   5    3.24    6.02
  13   5  -1   -1.15    5.97
  14   0  11    1.13    4.37
  14   2   8    3.66    4.36
  14   4   3    5.94    4.47
  14   6  -6   37.80    6.60
  14   6  -5    2.13    4.44
  15  -1  12    6.77    6.39
  15   1   9   -8.43    6.11
  15   3   5    0.82    6.07
  15   5  -1    3.84    6.14
  15   5   0    3.69    4.16
  16   2   7    3.08    6.06
  16   4   2   10.58    6.05
  16   4   3   -0.04    4.23
  -6 -10  -9   -2.79    4.04
  -6 -10  -8    2.04    4.38
  -6 -10  -7    4.78    4.17
  -6 -10  -6    1.64    5.66
  -6  -8 -19    2.17    4.06
  -6  -8 -18   -2.07    4.02
  -6  -8 -17    3.42    4.06
  -6  -8  -9    7.44    4.23
  -6  -8  -8    2.07    3.91
  -6  -8  -7    4.80    4.13
  -6  -8  -6    6.82    5.68
  -6  -6 -18    8.64    5.71
  -6  -6 -17    1.11    5.86
  -6  -6 -16   13.46    5.89
  -6  -6 -15   10.06    4.04
  -6  -6 -14   14.19    4.33
  -6  -6 -13   13.64    4.27
  -6  -6 -12   14.54    4.20
  -6  -6 -11    9.57    4.24
  -6  -6 -10    1.86    5.67
  -6  -6  -9   -0.96    5.85
  -5 -11  -3    8.42    4.12
  -5 -11  -2   10.60    4.05
  -5  -9  -2    8.36    3.92
  -5  -9  -1    8.89    5.59
  -5  -7  -2   52.79    4.44
  -5  -5 -22    6.72    5.66
  -5  -5 -21   -2.30    4.10
  -5  -5  -5   12.07    4.43
  -5  -5  -4   44.70    6.51
  -4 -12   0    4.10    4.25
  -4 -12   1   11.87    5.74
  -4 -10   2   11.20    5.71
  -4  -8   2   25.25    6.17
  -4  -6   1   70.37    6.62
  -4  -4 -25   -0.64    5.99
  -4  -4 -24  -11.12    4.07
  -4  -4  -2   17.31    7.20
  -4  -2 -19    8.84    5.89
  -4  -2 -18   -5.11    6.20
  -4  -2 -17   30.69    4.49
  -4  -2 -16    4.29    4.22
  -4  -2 -11   47.92    4.62
  -4  -2 -10    2.77    4.35
  -4  -2  -9  301.54    7.61
  -4  -2  -8  410.80    8.56
  -3 -11   4    1.48    5.81
  -3  -7   4   74.80    6.45
  -3  -3 -26   -2.15    4.33
  -3  -3  -1   16.92    6.14
  -3  -1 -20    1.22    5.75
  -3  -1 -19   12.75    4.33
  -3  -1  -8  327.68    7.38
  -3  -1  -7  519.82   10.05
  -2 -12   5   -4.12    4.11
  -2  -2   0   16.01    8.37
  -2   0 -21    3.03    5.98
  -2   0 -20   21.41    4.78
  -2   0  -7   -1.05    7.89
  -1 -11   8    5.93    5.57
  -1  -9   8   -0.18    3.95
  -1  -7   8   23.63    6.18
  -1   1 -20    8.93    6.13
   0 -12   9    5.22    5.73
   0   2 -19    6.75    8.41
   1  -9  11   -1.30    5.67
   1   1 -28    2.38    7.37
   2 -10  12    0.72    6.92
   2  -8  12   15.54    7.27
   2   2 -27    0.97    8.39
   2   2  -2   55.54    8.34
   3  -9  13   -1.30    7.94
   3  -1   7  438.12    9.45
   3   1   3 2205.97   16.21
   4   4 -21   19.13    7.99
   4   4  -8   55.77    7.14
   5  -1   9  860.63   10.08
   5   1   5  388.33    9.40
   6  -6  14   17.12    7.23
   6  -2  11   61.92    5.18
   6   0   8 1118.79   11.63
   6   2   4   34.52    5.31
   6   4  -3  445.98    7.23
   7  -5  14   -1.96    5.59
   7  -1  10   14.64    6.25
   7   1   7  193.65    5.89
   7   3   2  457.33    7.02
   7   5 -23    3.92    6.44
   7   5 -22   -4.03    7.61
   7   5  -8   -5.17    6.61
   7   5  -7   28.13    4.38
   8  -6  15    0.81    5.69
   8  -2  12   35.61    4.63
   8   0   9  -12.50    6.50
   8   2   5   84.59    6.95
   8   4  -1  186.30    7.20
   9  -1  11   68.81    6.43
   9   1   8    4.08    4.26
   9   3   3   23.75    6.44
   9   5  -5   17.43    6.06
   9   5  -4    2.55    4.16
  10   0  10   61.68    4.75
  10   2   6    4.31    6.15
  10   4   0   12.31    6.45
  10   4   1  187.42    5.54
  10   6 -21   -0.47    4.56
  10   6 -20    9.67    6.34
  10   6 -19   -1.80    6.26
  10   6 -18   -4.49    6.19
  10   6 -17   -0.84    6.22
  10   6 -16   18.39    6.42
  10   6 -15   -0.96    6.11
  10   6 -14   29.00    6.48
  10   6 -13   -7.07    6.44
  10   6 -12   81.60    6.73
  10   6 -11    3.68    4.18
  11  -5  15   -2.37    6.00
  11   3   4   13.03    4.36
  11   5  -3   60.31    4.60
  12  -2  13    5.80    4.33
  12   0  10   31.09    6.24
  12   2   7   12.34    4.31
  12   4   1   22.12    5.89
  12   6 -10   16.53    6.09
  12   6  -9    3.16    4.33
  12   6  -8   35.56    5.00
  13  -3  14    4.34    4.24
  13   1   9   15.59    4.45
  13   3   4   44.14    6.40
  13   5  -3    9.39    6.22
  13   5  -2    7.66    4.26
  14  -2  13    8.02    4.29
  14   0  10   41.56    6.64
  14   2   7   13.14    4.48
  14   4   1   10.18    6.04
  14   4   2    1.84    4.42
  14   6 -10    0.97    6.22
  14   6  -9    6.82    6.19
  14   6  -8   12.41    4.50
  14   6  -7    2.54    4.37
  15  -1  11   -4.64    6.19
  15   1   8    6.10    6.34
  15   3   4   11.51    4.44
  15   5  -3   24.53    6.34
  15   5  -2    1.44    4.44
  16   2   6    0.35    6.14
  16   4   1   -5.61    4.35
  17   3   3   25.29    6.12
  -7  -9 -15    8.76    5.83
  -7  -9 -14   10.47    5.75
  -7  -9 -13   16.90    5.73
  -7  -9 -12    4.54    5.62
  -7  -9 -11    5.57    5.67
  -7  -9 -10    7.04    5.86
  -7  -9  -9   10.13    5.65
  -6 -12  -5    3.02    5.75
  -6 -12  -4    1.08    5.55
  -6 -10  -5    1.55    4.25
  -6 -10  -4    2.59    3.93
  -6 -10  -3   -3.07    5.61
  -6  -8  -5   32.56    4.26
  -6  -8  -4   10.03    4.00
  -6  -8  -3   47.84    6.03
  -6  -6 -21    3.67    5.81
  -6  -6 -20   -4.23    4.16
  -6  -6 -19    5.42    4.07
  -6  -6  -8   12.48    4.22
  -6  -6  -7    3.24    4.19
  -6  -6  -6   11.19    5.98
  -5 -11  -1   -0.20    4.12
  -5 -11   0   -5.74    5.74
  -5  -9   0   13.51    4.07
  -5  -9   1    6.31    5.78
  -5  -7  -1    3.03    4.14
  -5  -7   0    6.29    5.63
  -5  -5 -23    6.09    4.07
  -5  -5  -3  165.58    5.39
  -5  -3 -19    8.66    5.88
  -5  -3 -18    5.61    5.72
  -5  -3 -17   -1.43    4.02
  -5  -3 -16    6.70    4.14
  -5  -3 -15    4.22    4.11
  -5  -3 -14   35.66    4.47
  -5  -3 -13   -2.50    4.17
  -5  -3 -12   78.89    5.00
  -5  -3 -11   10.03    4.18
  -5  -3 -10   49.76    4.53
  -5  -3  -9   -4.10    6.07
  -4 -12   2    3.66    4.08
  -4 -10   3   10.60    4.00
  -4  -8   3   38.41    6.11
  -4  -6   2  303.73    7.95
  -4  -4  -1  308.61    8.11
  -4  -2 -21   -4.39    6.03
  -4  -2 -20   -3.03    4.09
  -4  -2  -7    6.95    6.96
  -3 -11   5   13.83    5.67
  -3  -9   5    0.79    3.98
  -3  -7   5  282.65    7.84
  -3  -5   3  146.62    5.61
  -3  -3   0  524.54   10.60
  -3  -1 -22    4.60    5.94
  -3  -1 -21   -4.38    4.00
  -3  -1  -6  430.11   10.19
  -2 -12   6   -1.95    4.08
  -2 -10   7    5.22    4.02
  -2  -8   7   34.50    6.02
  -2  -6   6  272.63    8.03
  -2  -4   4  601.22   10.92
  -2   0 -22   18.49    6.36
  -2   0  -6  397.97   11.28
  -1  -9   9   28.62    5.82
  -1  -5   7  270.44    8.53
  -1   1 -22    0.49    7.09
  -1   1 -21   18.37    6.30
  -1   1  -7   50.04   10.57
   0 -10  10   -4.30    5.59
   0  -8  10   42.43    6.43
   0  -6   9   -0.18    5.98
   0   2 -20    1.77    8.22
   1 -11  11    2.23    5.89
   1   1  -1 1261.59   22.33
   3 -11  13    0.21    7.04
   3   3  -5  403.23    8.29
   4   0   6  290.08    7.77
   4   2   1    2.91    6.38
   4   4 -20    7.07    7.51
   4   4 -10  160.87    7.60
   4   4  -9   43.92    4.99
   5  -3  11    9.57    6.07
   5   3  -1  681.42    8.33
   6   2   3   36.86    7.63
   6   4 -26    0.05    7.85
   6   4  -5  234.27    7.42
   6   4  -4   60.75    5.24
   7  -3  12   43.69    6.41
   7   1   6   32.71    6.87
   7   3   1  320.52    6.54
   7   5 -21    1.98    6.26
   7   5 -20    8.60    7.73
   7   5 -11   10.27    6.21
   7   5 -10   12.08    6.12
   7   5  -9    5.67    4.23
   8   4  -2    1.51    4.55
   9  -3  13    4.18    4.16
   9   1   7   15.41    6.08
   9   3   2  132.53    6.96
   9   5  -7   31.34    6.45
   9   5  -6    2.41    4.33
  10  -6  15    1.73    5.81
  10  -4  14   -0.44    5.70
  10  -2  12   26.37    6.18
  10   0   9    5.79    6.06
  10   2   5   66.62    6.64
  10   4  -1    1.22    6.31
  11  -3  13    3.53    5.99
  11  -1  11    1.02    4.12
  11   1   8   41.97    4.73
  11   3   3   30.54    4.65
  11   5  -5  145.98    6.88
  11   5  -4   32.94    4.48
  12  -4  14    5.40    6.15
  12  -2  12   -3.42    6.11
  12   2   6   50.68    4.74
  12   4   0   17.43    4.39
  12   6 -18    5.66    6.32
  12   6 -17   -0.94    6.22
  12   6 -16    9.88    6.29
  12   6 -15    4.68    6.12
  12   6 -14    8.10    6.58
  12   6 -13   -1.85    4.40
  12   6 -12   10.04    4.50
  12   6 -11    1.83    4.45
  13  -3  13   -8.40    6.24
  13  -1  11    5.50    4.37
  13   1   8   -2.98    4.39
  13   3   3   30.06    4.44
  13   5  -5   30.40    6.25
  13   5  -4    4.64    4.13
  14  -2  12    7.58    6.07
  14   0   9    1.97    6.07
  14   2   5   13.57    6.00
  14   2   6   33.40    4.54
  14   4   0    5.19    4.20
  14   6 -14   15.77    6.34
  14   6 -13    8.42    6.26
  14   6 -12    1.93    4.46
  14   6 -11   -0.52    4.39
  15   1   7   17.85    6.23
  15   3   3    5.03    4.47
  15   5  -5   23.79    6.21
  15   5  -4   -1.50    4.53
  16   0   9   -5.20    4.26
  16   2   5    5.33    4.23
  16   4  -1    3.70    6.14
  16   4   0   11.20    4.55
  17   3   2    3.95    4.32
  -7 -11  -9    4.72    4.10
  -7 -11  -8    5.57    3.99
  -7 -11  -7   12.93    3.97
  -7 -11  -6    7.46    5.94
  -7  -9  -8   20.96    4.20
  -7  -9  -7    5.81    3.96
  -7  -9  -6   36.99    6.12
  -7  -9  -5    5.15    5.67
  -7  -7 -19    8.51    5.62
  -7  -7 -18   -0.61    4.05
  -7  -7 -17   -0.22    3.90
  -7  -7 -16   -1.69    3.93
  -7  -7 -15   -0.74    4.07
  -7  -7 -14   -2.21    3.98
  -7  -7 -13   -1.60    4.10
  -7  -7 -12   -0.74    4.12
  -7  -7 -11   19.63    4.13
  -7  -7 -10    9.16    4.00
  -7  -7  -9   -1.55    3.95
  -7  -7  -8   20.84    5.90
  -7  -7  -7   12.40    5.73
  -6 -12  -3    2.60    4.04
  -6 -12  -2   -5.25    5.65
  -6 -10  -2    0.88    3.89
  -6 -10  -1   -4.84    5.61
  -6  -8  -2   -2.22    4.22
  -6  -6  -5   -4.00    4.20
  -6  -6  -4   83.33    4.93
  -6  -4 -19   -1.85    5.88
  -6  -4 -18   10.89    5.77
  -6  -4 -17    6.12    5.80
  -6  -4 -16   11.99    4.46
  -6  -4 -15    6.03    4.17
  -6  -4 -14   18.57    4.15
  -6  -4 -13   -0.30    4.02
  -6  -4 -12    3.92    3.95
  -6  -4 -11    8.07    3.96
  -6  -4 -10    0.14    5.91
  -6  -4  -9   14.08    6.16
  -5 -11   1    5.58    4.11
  -5 -11   2   -4.90    5.61
  -5  -9   2   -3.47    5.72
  -5  -7   1  177.37    6.86
  -5  -5  -2   -0.20    4.46
  -5  -3 -21    5.90    5.86
  -5  -3 -20   16.20    4.50
  -5  -3  -8  215.12    5.84
  -5  -3  -7  143.22    5.64
  -4 -12   3   -1.64    4.10
  -4 -12   4    4.08    5.73
  -4 -10   4   -2.09    3.97
  -4  -8   4   34.38    6.06
  -4  -4   0  214.87    8.14
  -4  -2 -23   11.69    6.08
  -4  -2 -22   13.24    4.53
  -4  -2  -6  330.73    6.98
  -3 -11   6    9.49    5.71
  -3  -9   6    7.16    4.07
  -3  -1 -24    0.32    5.92
  -3  -1 -23    2.41    6.14
  -3  -1  -5  693.33   11.72
  -2 -12   7    1.53    4.13
  -2 -10   8    5.19    5.61
  -2  -2   1 1350.90   16.95
  -2   0 -23    6.68    5.89
  -1 -11   9    6.36    5.57
   0 -12  10    0.68    5.71
   1  -7  11    8.56    7.09
   2   2  -3 1082.23   15.84
   3   1   2  219.20   12.47
   3   3  -6  935.19   12.68
   4 -10  14    1.71    9.11
   4  -2   9  295.52    8.94
   4   4 -19    7.42    7.63
   4   4 -12   57.68    6.83
   4   4 -11  469.18    9.57
   5  -1   8    2.30    7.28
   5   1   4   82.65    8.41
   5   3  -2  407.04    7.38
   6   0   7   10.93    6.75
   6   4  -6    6.15    6.57
   7  -9  15    1.57    9.38
   7   3   0  285.53    6.21
   7   5 -19   24.87    6.63
   7   5 -18    4.57    6.33
   7   5 -17   69.51    6.81
   7   5 -16    6.44    6.44
   7   5 -15   84.09    6.85
   7   5 -14    6.72    6.10
   7   5 -13   37.33    6.37
   7   5 -12    2.42    4.39
   8  -4  13    4.82    5.96
   8  -2  11   79.96    6.72
   8   0   8  389.78    8.22
   8   2   4  235.86    5.94
   8   4  -3  189.95    5.57
   9  -7  15    6.20    7.30
   9  -5  14    6.57    5.96
   9  -1  10    4.00    4.34
   9   3   1   10.20    6.44
   9   5  -9   62.38    6.43
   9   5  -8   -2.70    4.30
  10   2   4   15.93    6.62
  10   4  -2    7.55    4.53
  11  -1  10    1.96    5.97
  11   1   7    6.66    4.34
  11   3   2  116.74    5.16
  11   5  -7   20.65    6.25
  11   5  -6   22.70    4.46
  12   0   9    6.94    4.32
  12   2   5  149.25    5.46
  12   4  -2   11.23    5.99
  12   4  -1   -1.67    4.13
  13  -1  10   -0.78    6.04
  13   1   7    4.16    4.39
  13   3   2   12.73    4.43
  13   5  -7  134.78    7.41
  13   5  -6   59.95    4.95
  14  -2  11    8.97    6.29
  14   0   8   27.17    6.45
  14   2   4   -4.90    6.18
  14   4  -2    4.14    5.98
  14   4  -1    6.80    4.41
  15  -1  10   -1.13    4.35
  15   1   6    2.76    5.99
  15   3   1    1.53    6.11
  15   3   2    1.40    4.57
  15   5  -8   13.66    6.64
  15   5  -7    7.27    4.52
  15   5  -6    5.77    4.31
  16   0   8   -0.79    4.46
  16   2   4   10.47    4.42
  16   4  -3   -3.09    6.22
  16   4  -2   13.65    4.47
  17   1   5   11.14    6.14
  17   3   0   -2.13    6.00
  17   3   1   -4.87    4.46
  -8 -10 -11    0.95    4.04
  -8 -10 -10   10.33    5.52
  -8 -10  -9    4.29    5.75
  -8 -10  -8   11.49    5.75
  -8  -8 -16    2.07    5.82
  -8  -8 -15    9.30    5.69
  -8  -8 -14    6.10    5.77
  -8  -8 -13   14.80    5.64
  -8  -8 -12   -7.62    5.85
  -8  -8 -11    7.31    5.80
  -8  -8 -10    9.23    5.66
  -7 -11  -5   -0.89    3.99
  -7 -11  -4    5.18    4.07
  -7 -11  -3    2.15    5.70
  -7  -9  -4    0.92    4.06
  -7  -9  -3   15.04    5.66
  -7  -7  -6   17.51    4.18
  -7  -7  -5   43.28    5.91
  -7  -5 -18   12.97    5.92
  -7  -5 -17    8.36    5.83
  -7  -5 -16    5.13    6.03
  -7  -5 -15    2.68    5.59
  -7  -5 -14   -0.17    3.92
  -7  -5 -13   12.41    3.99
  -7  -5 -12   12.61    5.70
  -7  -5 -11   13.35    5.82
  -7  -5 -10    0.93    5.72
  -6 -12  -1   -0.39    4.07
  -6 -12   0   -2.87    5.91
  -6 -10   0    0.18    4.09
  -6 -10   1   -0.13    5.89
  -6  -8  -1   22.82    4.21
  -6  -8   0    9.96    5.80
  -6  -6  -3   -5.12    4.17
  -6  -6  -2  266.72    7.28
  -6  -4 -22   -5.21    5.80
  -6  -4 -21   -1.47    5.69
  -6  -4 -20    8.72    4.16
  -6  -4  -8    8.32    4.16
  -6  -4  -7   16.22    6.10
  -5 -11   3   -1.50    5.80
  -5  -9   3    0.88    5.67
  -5  -7   2   -1.88    5.65
  -5  -5  -1  311.70    6.33
  -5  -3 -24    0.68    5.98
  -5  -3 -23   -1.62    5.89
  -5  -3 -22    2.14    4.14
  -5  -3  -6    4.84    4.90
  -5  -3  -5  215.74    7.69
  -4 -12   5    8.03    5.68
  -4 -10   5    6.02    4.05
  -4  -8   5   16.33    5.91
  -4  -6   3    7.43    4.54
  -4  -2 -25   -1.03    6.11
  -4  -2 -24    5.51    6.08
  -4  -2  -5  193.19    6.29
  -3 -11   7   -0.86    5.78
  -3  -9   7   -2.66    5.84
  -3  -7   6    1.69    5.86
  -3  -5   4  215.41    6.50
  -3  -3   1    7.11    6.04
  -3  -1 -25    5.23    5.99
  -2 -12   8    7.41    5.78
  -2  -8   8   32.32    4.49
  -2  -6   7    8.06    6.18
  -2   0 -24    3.91    6.04
  -2   0  -5    2.86    9.58
  -1  -7   9   43.98    6.38
  -1  -3   5   27.83    8.49
  -1   1 -23    5.18    6.01
   0 -10  11    3.71    5.54
   0   2 -21   12.05    8.67
   1 -11  12   -2.01    7.18
   1  -1   4   82.98   15.28
   2  -2   7   26.80    9.34
   2   0   3   -2.85   12.57
   4  -4  11   72.87    8.21
   4   0   5   -0.30    9.16
   4   2   0  143.80    7.46
   4   4 -18   43.50    6.76
   4   4 -17   27.43    7.70
   4   4 -16   24.42    7.34
   4   4 -15   53.16    6.77
   4   4 -14   -3.63    6.38
   4   4 -13   28.22    6.41
   5   3  -3   60.68    7.68
   6  -4  12    7.20    7.26
   6  -2  10   14.33    4.56
   6   2   2    2.20    5.44
   6   4 -25    0.41    7.90
   6   4  -7   29.29    6.83
   7  -1   9   10.31    4.56
   7   1   5   50.48    5.40
   7   3  -1  251.78    8.01
   8  -8  15    0.95    7.16
   8   2   3   13.09    4.86
   8   4  -5   96.14    6.80
   8   4  -4   14.20    4.65
   9  -3  12   13.09    6.20
   9   1   6   10.63    4.65
   9   3   0  303.63    7.48
   9   5 -23    4.36    6.33
   9   5 -22    1.02    6.39
   9   5 -21    0.36    6.36
   9   5 -12   25.47    6.30
   9   5 -11  102.42    6.69
   9   5 -10    6.46    4.35
  10  -4  13   -0.01    6.03
  10  -2  11   12.12    4.46
  10   0   8    3.23    4.37
  10   4  -4   -0.83    6.38
  10   4  -3   74.00    4.96
  11  -5  14   -0.96    4.44
  11  -3  12    5.25    6.35
  11   1   6    6.44    4.37
  11   3   1   18.44    4.56
  11   5 -10   -0.10    6.32
  11   5  -9  128.05    5.29
  11   5  -8    8.95    4.46
  12  -4  13   -1.29    6.11
  12  -2  11    1.20    4.40
  12   0   8   -0.19    4.41
  12   2   4   33.83    4.65
  12   4  -3    4.47    4.25
  13  -3  12   -1.32    4.46
  13  -1   9   26.13    6.31
  13   1   6   33.61    4.55
  13   3   0   25.23    6.29
  13   3   1   -1.75    4.38
  13   5 -10    1.61    6.55
  13   5  -9   36.13    6.68
  13   5  -8    3.93    4.62
  14   2   3    7.61    6.17
  14   4  -4   44.80    6.31
  14   4  -3   -7.02    4.40
  15  -3  11    6.26    6.27
  15  -1   9    0.98    4.39
  15   1   5    5.45    6.15
  15   3   0   19.38    4.43
  15   5 -11    4.42    6.15
  15   5 -10    8.73    6.25
  15   5  -9    6.83    4.46
  16   0   7    2.40    4.29
  16   2   2    4.10    6.27
  16   2   3    3.71    4.28
  16   4  -5   -4.35    6.37
  16   4  -4   14.43    4.62
  17   1   4    4.29    6.13
  17   3  -2   10.06    6.17
  17   3  -1   -4.06    4.34
  -8 -10  -7    4.15    4.04
  -8 -10  -6   -1.78    4.08
  -8 -10  -5    7.12    5.89
  -8  -8  -9   -1.30    4.18
  -8  -8  -8    6.93    3.98
  -8  -8  -7   12.56    4.21
  -8  -8  -6   18.21    5.74
  -8  -6 -17   -4.97    5.96
  -8  -6 -16    1.82    5.73
  -8  -6 -15   -3.47    5.46
  -8  -6 -14    0.39    5.80
  -8  -6 -13   -0.92    5.67
  -8  -6 -12   20.59    5.70
  -8  -6 -11    0.43    5.70
  -7 -11  -2   -3.72    3.91
  -7 -11  -1    4.55    5.59
  -7  -9  -2   12.99    4.06
  -7  -9  -1    8.56    5.46
  -7  -7  -4   20.17    4.28
  -7  -7  -3   65.45    6.16
  -7  -5 -22    6.24    5.86
  -7  -5 -21   -2.37    5.81
  -7  -5 -20    0.58    4.16
  -7  -5 -19    9.64    4.22
  -7  -5  -9   18.95    4.13
  -7  -5  -8   -2.64    4.23
  -7  -5  -7   23.78    6.00
  -6 -12   1   -1.81    4.03
  -6 -12   2   -1.77    5.72
  -6 -10   2   13.61    5.66
  -6  -8   1    6.55    4.07
  -6  -6  -1    6.47    4.28
  -6  -4 -23   -3.17    4.27
  -6  -4  -6   -1.94    4.49
  -6  -4  -5   21.26    6.37
  -5 -11   4   -0.43    4.02
  -5  -9   4   16.10    5.66
  -5  -7   3   45.01    5.92
  -5  -5   0   19.42    4.84
  -5  -3 -25   10.84    5.96
  -5  -3  -4  539.69    7.54
  -4 -12   6    1.15    5.78
  -4 -10   6   18.24    4.39
  -4  -6   4  329.74    8.05
  -4  -4   1  295.40    6.75
  -4  -2 -26    6.80    6.11
  -4  -2  -4  460.45    7.86
  -3 -11   8   -1.80    5.76
  -3  -5   5  757.03   10.68
  -3  -1 -26    5.23    6.05
  -3  -1  -4   24.71    6.84
  -2 -12   9    1.44    5.74
  -2 -10   9    3.44    5.70
  -2  -4   5    6.11    5.52
  -2   0 -26    6.28    7.41
  -2   0 -25    0.46    5.99
  -1 -11  10    1.67    3.95
  -1  -9  10    5.38    5.60
  -1  -1   1 1235.05   22.20
  -1   1 -24    2.65    6.01
   0 -12  11    1.99    5.84
   0  -8  11   34.13    7.70
   1  -9  12    1.95    5.64
   2 -10  13   -0.02    6.88
   3  -1   6  420.67   11.51
   3   3 -24    2.47   10.91
   3   3  -7  361.98    8.31
   4   2  -1  175.09   10.23
   5   1   3 1108.55   12.38
   5   3  -4  215.57    8.30
   6   0   6  420.25    8.78
   6   2   1   48.36    7.72
   6   4 -24    0.88    8.06
   6   4  -9   12.54    6.23
   6   4  -8   17.05    4.77
   7  -5  13    9.35    5.90
   7  -3  11   50.42    6.60
   7   3  -2  412.90    8.62
   8  -6  14   -1.17    5.99
   8  -2  10   22.59    6.40
   8   0   7   -1.31    4.56
   8   2   2  180.10    7.54
   8   4  -6   66.85    6.56
   9  -1   9   42.09    4.71
   9   1   5    7.97    4.37
   9   3  -1    4.44    6.52
   9   5 -20    2.55    6.23
   9   5 -19    8.65    6.26
   9   5 -18    5.72    6.41
   9   5 -17    6.25    6.30
   9   5 -16    7.68    6.39
   9   5 -15   67.73    6.86
   9   5 -14   13.06    4.35
   9   5 -13   65.05    4.98
  10  -6  14    6.47    6.17
  10   0   7    1.21    6.06
  10   2   3  361.55    6.45
  10   4  -5   95.10    6.55
  11  -1   9   -4.34    4.18
  11   1   5   23.57    6.21
  11   3  -1   44.76    6.54
  11   3   0   99.56    5.01
  11   5 -21    5.58    6.55
  11   5 -14   10.54    6.39
  11   5 -13   59.64    6.82
  11   5 -12    9.14    6.24
  11   5 -11   79.89    5.18
  12  -6  14    5.24    6.02
  12  -2  10   10.27    6.17
  12   0   7    2.61    6.03
  12   2   3   29.04    4.60
  12   4  -5   10.14    6.11
  12   4  -4    0.56    4.35
  13  -5  13   -1.20    6.47
  13  -3  11   -2.36    6.16
  13   1   5   17.65    4.63
  13   3  -1   14.05    6.26
  13   5 -14    7.58    6.13
  13   5 -13   -0.24    6.31
  13   5 -12   -0.47    4.33
  13   5 -11   26.91    4.53
  14  -4  12    1.20    6.31
  14  -2  10   -2.80    4.38
  14   0   7    5.80    4.16
  14   2   2   19.24    4.46
  14   4  -6   -2.66    6.43
  14   4  -5   -0.34    4.54
  15  -1   8    5.49    4.29
  15   1   4    3.14    6.13
  15   3  -2   15.52    6.26
  15   3  -1    3.27    4.28
  15   5 -14   -2.82    6.38
  15   5 -13    6.24    4.34
  15   5 -12   -1.05    4.50
  16  -2   9    4.78    4.52
  16   0   6    0.28    4.37
  16   2   1    4.21    4.29
  16   4  -7   -0.34    6.23
  16   4  -6    7.03    4.65
  17   1   3    2.55    4.43
  17   3  -3   -4.96    4.29
  -9  -9 -13   -2.55    3.99
  -9  -9 -12    1.32    4.15
  -9  -9 -11   -6.49    4.04
  -9  -9 -10    0.02    3.95
  -9  -9  -9    5.12    5.54
  -9  -9  -8    7.21    5.58
  -8 -10  -4   -0.74    4.07
  -8 -10  -3    5.25    4.19
  -8 -10  -2    7.52    5.66
  -8  -8  -5    7.66    4.18
  -8  -8  -4    2.43    5.78
  -8  -6 -20    5.98    4.06
  -8  -6 -19    7.39    4.02
  -8  -6 -18    1.52    4.12
  -8  -6 -10    1.22    4.10
  -8  -6  -9   14.30    4.05
  -8  -6  -8    1.59    4.14
  -8  -6  -7   13.95    5.77
  -7 -11   0   -1.63    4.14
  -7 -11   1   -1.19    5.62
  -7  -9   0   -1.33    3.95
  -7  -7  -2    3.70    4.03
  -7  -7  -1  120.15    6.69
  -7  -5  -6   25.36    4.40
  -7  -5  -5   93.54    6.50
  -6 -12   3    7.41    5.66
  -6 -10   3    1.61    3.95
  -6  -8   2    9.33    4.15
  -6  -6   0  407.29    6.71
  -6  -4  -4   -2.47    4.41
  -6  -4  -3  109.12    6.84
  -6  -2 -15   30.69    6.09
  -6  -2 -14    9.01    6.14
  -5 -11   5    6.07    4.21
  -5  -9   5   10.40    5.79
  -5  -7   4    2.44    6.24
  -5  -5   1  707.63    7.85
  -5  -3  -3   20.54    5.13
  -5  -1 -16    0.58    5.75
  -5  -1 -15    9.63    6.09
  -5  -1 -14   18.18    6.06
  -4 -12   7    3.28    5.82
  -4 -10   7   -1.36    5.64
  -4  -8   6   10.48    4.28
  -4  -6   5   62.28    6.73
  -4  -4   2  431.03    8.99
  -4  -2  -3  129.27    6.63
  -3  -9   8   33.35    4.42
  -3  -7   7  139.23    5.54
  -3  -3   2  524.32    8.95
  -3  -1  -3 2283.10   18.12
  -2  -8   9   58.43    6.71
  -1  -5   8   21.99    6.20
  -1   1 -25    0.73    6.03
   0  -6  10  396.18   11.78
   0   2 -22   -0.32    7.34
   1  -5  10    6.65   10.04
   2   2  -4 1277.06   15.03
   3  -3   9    3.06    7.88
   3   1   1  759.10   12.20
   3   3  -8   98.33    8.07
   5  -3  10   57.25    6.59
   5  -1   7 1051.85   12.38
   6  -2   9   61.34    7.03
   6   4 -23   10.85    7.84
   6   4 -10   47.77    6.68
   7  -7  14    2.73    7.31
   7  -1   8   36.46    5.06
   7   1   4   20.67    5.47
   7   3  -3    9.10    7.37
   8  -4  12    5.04    5.86
   8   0   6  163.25    7.28
   8   2   1  352.33    8.17
   8   4  -8    8.35    6.34
   8   4  -7   65.06    4.65
   9  -5  13    1.52    5.86
   9  -3  11    9.88    5.97
   9  -1   8   -4.64    6.55
   9   1   4   27.86    6.88
   9   3  -2  205.26    7.33
  10  -4  12   -3.98    6.28
  10  -2  10   -0.66    4.27
  10   2   2   26.56    4.84
  10   4  -7   49.91    6.41
  10   4  -6   10.58    4.64
  11  -5  13    5.41    6.29
  11  -3  11    1.51    6.04
  11  -1   8   48.88    6.43
  11   1   4   15.88    6.44
  11   3  -2   58.08    6.34
  11   5 -20    2.66    4.58
  11   5 -19   -0.56    4.55
  11   5 -18    2.85    4.43
  11   5 -17    6.17    4.37
  11   5 -16    0.48    4.39
  11   5 -15   -3.77    4.56
  12  -4  12    1.60    4.36
  12   0   6   64.55    6.51
  12   2   1  101.80    6.72
  12   2   2    5.36    4.55
  12   4  -7   66.91    6.62
  12   4  -6   36.48    4.69
  13  -1   8    7.39    4.45
  13   1   4   14.02    4.37
  13   3  -2   11.86    4.54
  13   5 -18    0.41    4.50
  13   5 -17    3.36    4.37
  13   5 -16    4.18    4.30
  13   5 -15    7.27    4.31
  14  -2   9   11.22    6.29
  14   0   6   -0.34    4.43
  14   2   1   38.88    4.60
  14   4  -8   -1.85    5.90
  14   4  -7   10.80    4.35
  15  -3  10    2.18    4.39
  15  -1   7   23.35    6.53
  15   1   3   17.73    4.57
  15   3  -4   29.84    6.28
  15   3  -3   19.60    4.54
  16  -2   8    0.59    6.24
  16   0   5   -4.28    4.37
  16   2  -1    5.92    6.38
  16   2   0   -3.08    4.33
  16   4 -10   10.94    5.99
  16   4  -9    4.37    4.33
  16   4  -8   -6.31    4.21
  17   1   1   20.01    6.11
  17   1   2    9.85    4.23
  17   3  -5    7.51    4.39
  17   3  -4    1.71    4.56
  -9 -11  -4    7.02    5.55
  -9  -9  -7   -3.20    4.07
  -9  -9  -6    8.47    4.27
  -9  -9  -5   -2.40    5.81
  -9  -7 -17    1.94    3.93
  -9  -7 -16   -7.84    3.94
  -9  -7 -15    9.33    4.10
  -9  -7 -14    6.07    4.17
  -9  -7 -13    1.80    3.99
  -9  -7 -12   -0.65    4.14
  -9  -7 -11  -10.01    4.13
  -9  -7 -10   13.52    4.14
  -9  -7  -9   19.28    4.14
  -9  -7  -8   12.83    5.66
  -8 -10  -1   -2.21    3.85
  -8  -8  -3    8.12    4.16
  -8  -8  -2   24.16    5.79
  -8  -6  -6   25.74    4.21
  -8  -6  -5   -2.75    5.81
  -8  -4 -15   14.62    5.81
  -7 -11   2   -0.26    3.89
  -7  -9   1    4.64    4.00
  -7  -9   2    2.49    5.64
  -7  -7   0   46.13    4.62
  -7  -5  -4   11.10    4.40
  -7  -5  -3  445.10    7.87
  -7  -3 -19   11.16    5.80
  -7  -3 -18    0.34    6.08
  -7  -3 -17    7.51    5.80
  -7  -3 -16   11.95    4.18
  -7  -3 -15   -0.52    4.17
  -7  -3 -14   11.89    4.36
  -7  -3 -13    5.36    4.28
  -7  -3 -12   34.56    6.24
  -7  -3 -11   44.67    6.02
  -6 -12   4   -1.00    4.00
  -6 -10   4   -0.16    4.06
  -6  -8   3   27.28    4.41
  -6  -6   1   16.75    4.59
  -6  -4  -2  112.88    7.19
  -6  -2 -20    0.77    5.91
  -6  -2 -19   -4.59    5.90
  -6  -2 -18    1.70    3.91
  -6  -2 -17   11.58    4.45
  -6  -2 -16    4.66    4.43
  -6  -2 -13   72.69    5.04
  -6  -2 -12    7.50    4.46
  -6  -2 -11   60.16    4.72
  -6  -2 -10   22.24    5.99
  -5 -11   6   -0.26    4.15
  -5  -9   6   14.83    6.00
  -5  -5   2   74.99    5.31
  -5  -3  -2  966.51    9.23
  -5  -1 -20   -1.68    5.98
  -5  -1 -19    4.62    5.91
  -5  -1 -18    2.57    4.21
  -5  -1 -17   -1.50    4.06
  -5  -1 -13    4.33    4.17
  -5  -1 -12    2.96    4.31
  -5  -1 -11    8.38    6.34
  -5  -1 -10  294.47    8.13
  -4 -10   8   18.87    6.12
  -4  -8   7   17.18    5.96
  -4  -2  -2  410.81    8.11
  -4   0 -18    8.78    6.05
  -4   0 -17    1.96    5.91
  -4   0 -16    8.85    6.22
  -4   0 -15   -3.72    6.31
  -4   0 -14   97.14    7.04
  -4   0 -13   -0.62    6.19
  -3 -11   9    4.18    5.88
  -3  -9   9   26.29    5.75
  -2 -12  10    4.82    5.94
  -2 -10  10    3.59    5.65
  -2  -6   8  143.17    7.31
  -2  -2   2   59.11    8.14
  -2   0 -27   -1.04    6.11
  -2   0  -4  682.10   12.67
  -1 -11  11    1.42    5.73
  -1  -9  11    1.67    5.87
  -1  -7  10    1.83    5.86
  -1   1 -26    1.68    7.37
  -1   1  -6  104.99   10.78
   0 -10  12    1.11    5.95
   0  -4   8  459.83   13.47
   0   2 -23    3.92   10.02
   3 -11  14    0.69    8.57
   3   3  -9  407.19    9.87
   4  -2   8  425.93   10.25
   4   0   4   71.00    9.83
   4   2  -2  626.90   11.69
   5  -5  12   40.17    7.62
   5   1   2  330.64   10.14
   5   3  -5  109.81    5.80
   6  -6  13   29.05    7.74
   6   0   5    1.68    7.36
   6   2   0   19.39    5.49
   6   4 -22    1.36    6.46
   6   4 -21   14.60    8.02
   6   4 -13   71.90    6.96
   6   4 -12  114.83    7.00
   6   4 -11    2.72    4.45
   7   1   3    3.82    7.51
   7   3  -4  272.45    8.14
   8  -2   9  111.99    6.97
   8   4 -25    4.49    6.70
   8   4 -10   15.74    6.58
   8   4  -9   54.00    4.95
   9  -7  14    2.70    5.82
   9   3  -3   12.79    4.52
  10  -2   9   18.08    6.18
  10   0   6   98.76    5.12
  10   2   1   22.73    4.67
  10   4  -9   31.54    6.41
  10   4  -8   51.61    4.84
  11  -7  14    3.02    6.03
  11   1   3   39.57    6.70
  11   3  -3   21.99    4.61
  12  -6  13    7.48    6.37
  12  -2   9    8.02    4.35
  12   2   0   37.75    6.60
  12   4  -9   39.62    6.64
  12   4  -8  133.02    5.20
  13  -5  12   -8.13    6.49
  13  -3  10   13.90    4.57
  13  -1   7   11.72    4.36
  13   1   3   63.44    4.81
  13   3  -4    8.01    6.29
  13   3  -3   -6.06    4.30
  14  -4  11   -2.48    4.54
  14  -2   8   -5.46    6.29
  14   0   5    4.65    4.54
  14   2  -1    9.10    6.26
  14   2   0    7.33    4.37
  14   4 -11   33.35    6.36
  14   4 -10   16.27    6.32
  14   4  -9   16.72    4.67
  15  -3   9   -2.26    6.25
  15  -1   6   -0.84    6.46
  15   1   2    1.49    4.31
  15   3  -5   -2.27    4.48
  16  -2   7    1.19    6.25
  16   0   3    7.79    6.06
  16   0   4   12.94    4.70
  16   2  -2    8.05    4.27
  16   4 -12   -4.80    4.54
  16   4 -11    9.02    4.30
  17  -1   5    2.63    4.40
  17   1   0   -8.32    6.17
  17   3  -8   -0.11    6.34
  17   3  -7   -1.33    4.34
  17   3  -6    5.46    4.44
 -10 -10  -7    1.95    5.72
 -10 -10  -6   12.70    5.80
 -10  -8 -13   -6.23    4.26
 -10  -8 -12   -1.93    4.26
 -10  -8 -11    8.73    4.05
 -10  -8 -10    5.26    5.57
 -10  -8  -9   -0.48    5.78
  -9 -11  -3    2.83    4.02
  -9 -11  -2    7.55    5.81
  -9  -9  -4   17.80    4.32
  -9  -9  -3    1.05    4.09
  -9  -9  -2   -4.55    5.73
  -9  -7  -7   15.84    4.31
  -9  -7  -6   12.84    4.10
  -9  -7  -5   32.95    6.05
  -9  -5 -17   -1.38    5.86
  -9  -5 -16   -4.36    5.94
  -9  -5 -15    9.87    6.00
  -9  -5 -14   -3.01    5.73
  -9  -5 -13    4.32    5.72
  -9  -5 -12    9.20    5.82
  -8 -10   0    2.74    4.04
  -8 -10   1   13.68    5.85
  -8  -8  -1   16.09    4.22
  -8  -8   0   14.96    5.68
  -8  -6  -4   50.16    4.63
  -8  -6  -3   -2.78    5.94
  -8  -4 -21    2.23    5.89
  -8  -4 -20    7.65    5.90
  -8  -4 -19   11.18    4.15
  -8  -4 -18    4.19    4.11
  -8  -4 -17   14.77    4.10
  -8  -4 -16    7.66    4.20
  -8  -4 -14    2.81    3.98
  -8  -4 -13    2.96    3.94
  -8  -4 -12    1.75    4.09
  -8  -4 -11    3.68    4.28
  -8  -4 -10    2.22    3.90
  -8  -4  -9    6.19    5.94
  -7 -11   3    6.37    4.11
  -7  -9   3    5.65    5.72
  -7  -7   1    1.51    4.05
  -7  -5  -2   18.00    4.55
  -7  -3 -22    3.46    5.88
  -7  -3 -21    3.66    4.18
  -7  -3 -20   -1.22    4.29
  -7  -3 -10   54.25    4.58
  -7  -3  -9   26.52    4.63
  -7  -3  -8   17.51    6.12
  -6 -12   5   -3.27    4.34
  -6 -10   5   -0.78    4.04
  -6  -8   4    6.53    4.03
  -6  -6   2  356.07    6.47
  -6  -4  -1   90.56    6.98
  -6  -2 -23    0.46    6.16
  -6  -2 -22   -8.46    5.99
  -6  -2 -21    0.54    4.28
  -6  -2  -9   46.57    4.82
  -6  -2  -8    9.12    6.33
  -5 -11   7    7.52    5.81
  -5  -7   5   25.20    4.47
  -5  -5   3 1096.09   10.72
  -5  -3  -1  342.82    6.75
  -5  -1 -22   -1.52    5.93
  -5  -1 -21    8.19    4.31
  -5  -1  -9  932.33   10.46
  -4 -12   8    5.19    4.16
  -4  -6   6  135.96    7.11
  -4  -4   3  162.45    6.02
  -4   0 -21    4.56    6.14
  -4   0 -20   20.12    6.43
  -4   0 -19    5.23    5.98
  -4   0 -12   83.26    5.43
  -4   0 -11   -6.35    6.87
  -3  -7   8   10.02    4.37
  -3  -5   6   85.51    5.46
  -3  -3   3  163.54    9.52
  -3  -1  -2  225.78   12.18
  -2  -8  10   19.35    6.05
  -2  -4   6  806.94   12.45
   1 -11  13    1.17    5.76
   1   1  -2 1119.93   21.96
   2  -8  13   12.91   10.42
   2   2  -5 1823.13   18.89
   3   3 -10  362.98    9.64
   5   3  -6  220.33    6.36
   6  -8  14    2.48    8.36
   6  -4  11    4.15    6.03
   6   2  -1   53.10    5.62
   6   4 -20   67.90    7.13
   6   4 -19   50.57    7.03
   6   4 -18   83.26    7.24
   6   4 -17   21.45    6.63
   6   4 -16   72.83    6.94
   6   4 -15   36.51    6.81
   6   4 -14   62.75    6.78
   7  -3  10   66.16    7.02
   7  -1   7  189.35    5.88
   7   3  -5   77.70    7.07
   8  -6  13    3.59    5.99
   8   0   5    7.69    6.84
   8   2   0    0.49    4.94
   8   4 -24    3.33    6.51
   8   4 -23    6.52    6.42
   8   4 -12   71.35    6.66
   8   4 -11    9.11    6.45
   9  -3  10   40.87    6.36
   9  -1   7   10.34    6.44
   9   1   3    5.48    4.81
   9   3  -4  215.67    5.79
  10  -8  14   -1.12    6.20
  10  -6  13    2.58    5.99
  10  -4  11    6.67    6.14
  10   0   5    6.93    4.33
  10   2   0  146.40    5.46
  10   4 -11   23.63    6.32
  10   4 -10  104.04    5.18
  11  -5  12    3.96    6.19
  11  -3  10   17.38    4.54
  11  -1   7    4.84    4.48
  11   3  -5   14.29    6.47
  11   3  -4   57.46    4.80
  12  -4  11   13.43    4.51
  12  -2   8   17.61    6.20
  12   0   5    4.25    4.53
  12   2  -1   62.77    6.49
  12   4 -12   52.02    6.58
  12   4 -11   26.64    4.68
  12   4 -10   59.19    4.91
  13  -3   9    6.29    6.13
  13  -1   6   31.52    6.50
  13   1   2   -3.41    4.56
  13   3  -6   17.54    6.41
  13   3  -5   43.61    4.84
  14  -4  10   12.44    6.32
  14  -2   7   14.91    6.53
  14   0   4   28.72    4.61
  14   2  -2    2.90    6.12
  14   4 -15    4.47    6.27
  14   4 -14   -6.41    6.01
  14   4 -13    8.12    4.60
  14   4 -12    7.72    4.28
  15  -3   8   13.85    6.23
  15  -1   5    4.70    6.45
  15   1   0   -0.99    6.20
  15   1   1   31.13    4.44
  15   3  -8   12.67    6.16
  15   3  -7    1.07    4.38
  15   3  -6    6.06    4.51
  16  -2   6    8.29    6.26
  16   0   2    5.42    6.16
  16   2  -4    7.95    5.99
  16   2  -3    6.96    4.36
  17  -1   4    8.56    4.41
  17   1  -1   -1.39    4.46
  17   3  -9    6.22    4.54
 -10 -10  -5    4.34    3.96
 -10 -10  -4  -18.40    4.28
 -10 -10  -3    9.41    5.81
 -10  -8  -8    5.82    4.06
 -10  -8  -7    4.05    4.10
 -10  -8  -6   -0.01    5.76
 -10  -8  -5   -0.09    5.79
 -10  -6 -17    8.13    5.86
 -10  -6 -16    9.98    5.69
 -10  -6 -15   -3.22    5.94
 -10  -6 -14   10.26    6.02
 -10  -6 -13    0.06    5.72
 -10  -6 -12   -6.01    5.79
 -10  -6 -11   -7.47    5.90
  -9 -11  -1    2.80    4.11
  -9 -11   0   -1.43    5.79
  -9  -9  -1    3.34    4.16
  -9  -7  -4    7.31    4.11
  -9  -7  -3   54.66    6.30
  -9  -5 -20    6.23    4.19
  -9  -5 -19    4.37    4.25
  -9  -5 -18    2.24    3.99
  -9  -5 -11    5.48    4.14
  -9  -5 -10    4.52    4.06
  -9  -5  -9    8.09    4.24
  -9  -5  -8   -0.49    5.86
  -8 -10   2    7.20    4.09
  -8  -8   1   11.47    4.03
  -8  -6  -2   34.50    4.56
  -8  -6  -1    8.15    6.10
  -8  -4 -22    3.92    4.30
  -8  -4  -8    2.36    4.37
  -8  -4  -7    6.70    4.36
  -8  -4  -6   96.74    6.51
  -7 -11   4    1.88    3.99
  -7 -11   5    3.27    5.91
  -7  -9   4    5.81    5.71
  -7  -7   2   20.70    4.47
  -7  -5  -1  263.91    5.97
  -7  -3 -23    0.40    4.31
  -7  -3  -7   60.80    4.87
  -7  -3  -6  178.67    7.07
  -6 -12   6   -0.80    4.13
  -6 -10   6    6.74    4.22
  -6  -8   5   74.63    4.91
  -6  -6   3    4.26    4.33
  -6  -4   0  275.01    8.08
  -6  -2 -24    6.42    6.11
  -6  -2  -7  201.46    5.98
  -6  -2  -6  231.68    7.45
  -5 -11   8   11.07    5.70
  -5  -9   7   -0.51    4.18
  -5  -7   6   18.49    5.96
  -5  -3   0  355.19    8.62
  -5  -1 -24    0.84    6.31
  -5  -1 -23   -0.01    4.28
  -5  -1  -8    6.48    4.63
  -5  -1  -7 1024.89   10.97
  -4 -12   9    2.46    5.94
  -4 -10   9    3.54    5.83
  -4  -8   8    1.82    4.10
  -4  -2  -1    2.45    6.26
  -4   0 -22    3.08    6.27
  -4   0 -10  317.48    7.24
  -4   0  -9    4.51    7.05
  -3 -11  10   -1.10    4.06
  -3  -9  10    4.49    5.73
  -3   1 -18    5.43    7.72
  -3   1 -17   10.63    6.15
  -3   1 -16   11.28    6.51
  -3   1 -15    2.69    6.22
  -3   1 -14   42.28    6.69
  -2 -12  11    2.66    5.78
  -2 -10  11    4.62    5.85
  -1 -11  12    0.34    5.59
  -1   1 -27    3.81    7.56
   0  -8  12   -1.64    6.92
   1  -9  13    1.38    7.03
   3  -5  11  132.25   11.35
   3   1   0    1.98    8.71
   3   3 -23    1.09    9.00
   3   3 -11  139.93    9.01
   4   2  -3  525.00    9.19
   5  -1   6   86.08    8.29
   5   1   1   81.51    9.61
   5   3 -27   -0.15    7.80
   5   3  -7   13.63    4.85
   6  -2   8   15.61    7.01
   6   0   4  105.56    8.37
   6   2  -2   32.23    7.85
   7  -5  12   17.82    6.08
   7   1   2   11.06    5.48
   7   3  -6   81.30    7.02
   8  -8  14   -1.03    7.53
   8  -4  11    3.47    6.03
   8  -2   8   10.33    6.58
   8   2  -1  101.04    5.47
   8   4 -22   -0.14    6.64
   8   4 -21    8.52    6.59
   8   4 -20    5.17    6.39
   8   4 -19    6.10    6.50
   8   4 -16   62.87    7.09
   8   4 -15   12.25    6.66
   8   4 -14  115.58    7.02
   8   4 -13   21.66    4.62
   9  -5  12    8.28    6.13
   9   1   2   43.01    5.09
   9   3  -6  192.97    7.18
   9   3  -5   89.68    5.32
  10  -2   8   43.47    6.47
  10   0   4   75.88    6.71
  10   2  -1  101.79    5.25
  10   4 -23    6.88    6.42
  10   4 -22    1.60    6.40
  10   4 -21    2.74    6.39
  10   4 -15   43.08    6.48
  10   4 -14   36.98    6.66
  10   4 -13   14.29    4.63
  10   4 -12   25.40    4.56
  11  -7  13    9.09    6.32
  11  -3   9   -5.45    6.26
  11  -1   6   16.23    6.32
  11   1   2   22.69    4.75
  11   3  -6   92.55    6.74
  12  -6  12   11.35    6.62
  12  -4  10   16.04    6.45
  12   0   4   94.31    5.14
  12   2  -2   29.74    4.62
  12   4 -21    1.06    6.42
  12   4 -20   -0.03    6.27
  12   4 -19   10.20    6.36
  12   4 -18  -11.18    6.29
  12   4 -17   12.09    6.38
  12   4 -16   18.39    6.34
  12   4 -15   11.16    6.51
  12   4 -14    4.35    4.48
  12   4 -13   49.93    4.99
  13  -5  11    8.95    4.53
  13  -1   5   14.39    6.40
  13   1   1   78.34    4.90
  13   3  -8   32.71    6.59
  13   3  -7    8.25    4.55
  14  -4   9    8.04    6.33
  14   0   3   14.86    4.42
  14   2  -4    6.01    6.23
  14   2  -3   23.81    4.64
  14   4 -17    3.84    4.58
  14   4 -16    2.93    4.33
  15  -1   4    5.16    6.05
  15   1  -1    5.69    6.24
  15   3 -10    3.77    6.25
  15   3  -9  -12.65    4.50
  16  -2   5   17.04    6.35
  16   0   1   10.10    4.42
  16   2  -6   15.28    6.23
  16   2  -5    3.33    4.34
  17  -1   2   16.42    6.21
  17  -1   3   -4.14    4.49
  17   1  -3   -0.57    6.14
  17   1  -2   -2.95    4.44
 -11  -9  -9    6.31    4.13
 -11  -9  -8   -5.03    3.95
 -11  -9  -7    1.72    4.18
 -11  -9  -6    3.04    5.75
 -11  -7 -14    4.04    5.75
 -11  -7 -13    4.61    5.69
 -11  -7 -12   -2.95    5.95
 -11  -7 -11   -2.42    5.84
 -10 -10  -2    2.10    4.17
 -10 -10  -1    8.03    5.67
 -10  -8  -4   -3.57    4.16
 -10  -8  -3   -0.42    5.71
 -10  -6 -10    8.34    4.46
 -10  -6  -9   -3.74    4.23
 -10  -6  -8   13.30    5.93
 -10  -6  -7    8.15    5.98
  -9 -11   1   -0.16    4.11
  -9 -11   2    2.01    5.85
  -9  -9   0    8.56    4.07
  -9  -9   1   -1.87    5.53
  -9  -7  -2    9.40    3.98
  -9  -7  -1   26.43    5.91
  -9  -5  -7   38.68    4.49
  -9  -5  -6   30.32    4.42
  -9  -5  -5   93.53    6.59
  -8 -10   3    6.47    4.11
  -8 -10   4    3.54    5.93
  -8  -8   2    7.05    4.06
  -8  -6   0   29.95    6.28
  -8  -4  -5   -1.24    4.42
  -7 -11   6    6.03    5.91
  -7  -9   5   14.23    5.92
  -7  -7   3   -5.31    4.10
  -7  -5   0   19.71    4.52
  -7  -3  -5   10.43    4.62
  -6 -12   7   -1.51    4.21
  -6 -10   7   -0.69    6.03
  -6  -8   6   17.67    5.87
  -6  -6   4   96.79    6.45
  -6  -4   1  520.80    8.89
  -6  -2  -5  149.59    7.66
  -5  -9   8   36.04    6.27
  -5  -5   4   88.86    5.06
  -5  -1 -25    4.94    6.18
  -5  -1  -6   75.37    7.51
  -4 -12  10    1.31    6.04
  -4  -6   7   -2.44    6.02
  -4  -4   4  458.16    7.60
  -4  -2   0  134.94    9.65
  -4   0 -24    2.11    6.15
  -4   0 -23    7.88    6.09
  -4   0  -8  575.87   10.52
  -3 -11  11    4.32    5.91
  -3  -7   9   40.12    6.38
  -3  -5   7  118.08    7.47
  -3   1 -20    1.27    6.15
  -3   1 -19   16.37    6.23
  -3   1 -13    7.81    6.40
  -3   1 -12   83.13    7.21
  -2  -6   9    3.57    5.91
  -2  -2   3 1057.05   16.06
  -2   0  -3    1.46    8.54
  -1  -9  12    7.86    6.02
  -1  -3   6   46.25    8.95
   0 -10  13    2.31    7.15
   1  -7  12    9.86    8.54
   3  -1   5  603.54   11.13
   3   3 -22    9.77    9.06
   3   3 -12   35.54    8.10
   4   0   3    4.80    9.97
   5  -3   9    0.56    6.40
   5   3 -26    0.44    7.75
   5   3  -8 1026.10   10.32
   7  -1   6   36.94    4.91
   7   1   1  170.09    8.42
   7   3  -7  110.07    5.31
   8   0   4   55.05    5.17
   8   2  -2  173.07    5.82
   8   4 -18   17.68    4.65
   8   4 -17   26.37    4.64
   9  -7  13   -0.03    5.97
   9  -3   9    7.35    6.32
   9  -1   6   12.96    4.78
   9   1   1   21.04    6.85
   9   3  -7    7.77    6.58
  10  -6  12    4.43    6.02
  10  -4  10    6.73    6.39
  10   2  -3   61.19    6.78
  10   2  -2  250.78    5.71
  10   4 -20    1.12    4.66
  10   4 -19    4.87    4.64
  10   4 -18    1.11    4.67
  10   4 -17   10.13    4.74
  10   4 -16   -4.02    4.45
  11  -5  11   19.30    6.23
  11  -1   5   21.87    6.44
  11   1   1   91.94    5.14
  11   3  -8   63.03    6.55
  11   3  -7   14.17    4.44
  12  -2   7    3.27    4.31
  12   0   3   11.40    4.41
  12   2  -4   14.50    6.46
  12   2  -3   41.65    4.96
  13  -5  10    2.48    6.46
  13  -3   8   50.38    4.87
  13  -1   4   19.52    6.35
  13   1  -1   52.98    6.50
  13   1   0   18.15    4.44
  13   3 -10   79.33    6.70
  13   3  -9   25.03    4.77
  14  -2   6   49.47    4.97
  14   0   1  -11.67    6.37
  14   0   2   55.66    4.68
  14   2  -5   42.15    4.78
  15  -3   7   -1.95    4.49
  15  -1   3   22.72    4.63
  15   1  -2   16.94    4.36
  15   3 -14   21.09    6.26
  15   3 -13    4.48    6.13
  15   3 -12   17.52    4.50
  15   3 -11    4.43    4.48
  16  -2   4   -1.27    6.33
  16   0   0    5.17    4.35
  16   2  -8   -3.71    6.26
  16   2  -7    9.42    4.47
  17  -1   1   10.25    6.23
  17   1  -5   10.32    6.06
  17   1  -4    7.22    4.41
 -11  -9  -5   -0.53    4.14
 -11  -9  -4    5.91    4.03
 -11  -9  -3   14.34    5.83
 -11  -7 -10    3.37    4.18
 -11  -7  -9    8.22    4.16
 -11  -7  -8   -4.38    4.20
 -11  -7  -7   14.55    5.99
 -10 -10   0   -5.66    4.01
 -10  -8  -2    6.96    4.17
 -10  -8  -1    3.12    5.81
 -10  -6  -6   30.87    4.51
 -10  -6  -5   15.82    5.94
  -9 -11   3   -9.86    5.91
  -9  -9   2   11.29    4.19
  -9  -7   0   14.19    4.03
  -9  -5  -4   26.40    4.44
  -9  -3 -17    2.12    6.05
  -9  -3 -16   10.65    5.98
  -9  -3 -15    9.75    5.92
  -9  -3 -14   11.65    6.00
  -9  -3 -13   -1.38    5.83
  -8 -10   5    7.10    5.90
  -8  -8   3    8.24    4.22
  -8  -6   1   44.16    4.40
  -8  -4  -4  219.29    5.63
  -8  -4  -3  101.90    6.64
  -8  -2 -17   -2.16    5.95
  -8  -2 -16   10.20    6.01
  -8  -2 -15   24.58    6.03
  -8  -2 -14    1.59    5.81
  -7 -11   7   17.02    5.80
  -7  -9   6   16.38    6.04
  -7  -7   4   59.52    4.70
  -7  -5   1  209.17    5.70
  -7  -3  -4  200.81    5.75
  -7  -3  -3  136.43    7.13
  -6 -10   8   14.11    6.15
  -6  -8   7    7.77    6.07
  -6  -6   5    0.46    6.27
  -6  -2  -4   26.09    5.10
  -5 -11   9    3.15    4.26
  -5  -7   7   18.87    4.21
  -5  -5   5    6.14    6.47
  -5  -3   1  652.01    8.29
  -5  -1  -5  392.91    8.92
  -4 -10  10    2.94    4.13
  -4  -8   9   32.41    4.58
  -4   0 -25   -0.18    6.06
  -4   0  -7    7.09    7.60
  -3  -3   4  273.91    7.77
  -3  -1  -1  828.65   12.54
  -3   1 -22    2.47    7.65
  -3   1 -21    6.88    6.15
  -3   1 -11  124.26    7.80
  -2 -10  12    3.64    5.77
  -2  -8  11   -0.82    5.94
  -2  -4   7  252.17    8.94
  -1  -7  11   34.12    6.43
  -1  -5   9  402.02   10.13
   2 -10  14    0.83    8.64
   2   2  -6  208.62   10.10
   3   3 -21   19.39    8.94
   3   3 -13   56.48    7.21
   4  -4  10   55.56    6.91
   4  -2   7   14.36    8.10
   4   2  -4  103.41    7.11
   5  -9  14    2.68    9.91
   5  -7  13   14.60    7.48
   5   1   0  443.09   10.99
   5   3 -10   15.11    7.16
   5   3  -9   42.86    5.49
   6   0   3    5.02    7.95
   6   2  -3  102.51    5.94
   7  -9  14    5.00    7.63
   7  -7  13   -0.41    5.91
   7  -3   9   37.38    6.91
   7   3  -9   -4.58    6.66
   7   3  -8   59.53    5.08
   8  -4  10    4.90    6.34
   8   0   3    7.10    7.28
   8   2  -3   31.93    5.12
   9  -5  11    4.08    6.01
   9  -1   5    5.75    6.79
   9   1   0    5.55    7.01
   9   3  -9   88.74    7.12
   9   3  -8  156.45    5.39
  10  -8  13    0.36    6.31
  10  -2   7  168.63    5.66
  10   0   3    4.45    4.69
  10   2  -4  191.37    7.32
  11  -7  12   11.63    6.36
  11  -3   8   20.84    6.52
  11   1   0   39.27    4.95
  11   3 -10  367.46    8.40
  11   3  -9    9.08    4.51
  12  -6  11   11.08    6.46
  12  -4   9    8.02    6.42
  12  -2   6   89.07    6.81
  12   0   2  232.85    5.63
  12   2  -5   68.07    6.66
  13  -3   7    0.40    6.22
  13   1  -2    9.75    6.35
  13   3 -13   -1.47    6.28
  13   3 -12   75.48    6.75
  13   3 -11   20.71    4.63
  14  -4   8    6.55    4.54
  14  -2   5   -2.51    4.69
  14   0   0   82.92    6.78
  14   2  -7   38.74    6.51
  14   2  -6    0.80    4.51
  15  -5   8    2.57    6.47
  15  -3   6    7.50    4.47
  15  -1   2    9.37    4.26
  15   1  -4    7.10    6.03
  15   1  -3    1.71    4.30
  15   3 -16    3.01    4.37
  15   3 -15    0.40    4.50
  16  -4   6   -1.97    6.33
  16  -2   3   13.40    6.23
  16   0  -2   25.59    6.28
  16   0  -1   -3.96    4.44
  16   2 -11    8.97    6.24
  16   2 -10    3.57    6.03
  16   2  -9    4.31    4.30
  17  -1   0   -1.74    4.34
  17   1  -7   12.22    6.22
  17   1  -6    3.62    4.52
 -12  -8  -9    1.23    4.15
 -12  -8  -8   -7.40    4.15
 -12  -8  -7    2.56    5.72
 -11  -9  -2    3.15    4.01
 -11  -9  -1    5.55    5.75
 -11  -7  -6    5.33    4.27
 -11  -7  -5    6.90    4.24
 -11  -7  -4   -1.75    5.87
 -11  -5 -17    7.05    5.92
 -11  -5 -16   12.62    5.99
 -11  -5 -15    7.79    5.82
 -11  -5 -14   -1.44    5.94
 -11  -5 -13   14.30    6.08
 -11  -5 -12   -5.59    5.60
 -11  -5 -11   -9.82    5.64
 -10 -10   1   -4.03    4.17
 -10 -10   2   -2.83    6.04
 -10  -8   0    2.21    4.13
 -10  -6  -4   38.92    4.47
 -10  -6  -3   12.15    5.95
 -10  -4 -19    4.50    4.44
 -10  -4 -18   -7.09    4.30
 -10  -4 -17   -1.17    4.13
 -10  -4 -16   -3.68    4.18
 -10  -4 -15   -7.27    4.38
 -10  -4 -14    5.81    4.35
 -10  -4 -13    2.00    4.07
 -10  -4 -12   -7.94    4.05
 -10  -4 -11    4.30    4.13
 -10  -4 -10   21.23    5.78
 -10  -4  -9   17.56    5.94
  -9 -11   4    2.82    4.09
  -9  -9   3    5.24    4.07
  -9  -7   1   -6.49    4.11
  -9  -5  -3   72.39    4.83
  -9  -5  -2    4.60    6.20
  -9  -3 -21   -5.99    6.19
  -9  -3 -20    7.27    4.35
  -9  -3 -19    5.23    4.21
  -9  -3 -18   10.03    4.23
  -9  -3 -12   10.83    4.31
  -9  -3 -11   -1.18    4.03
  -9  -3 -10   20.32    5.95
  -9  -3  -9   -5.35    6.08
  -8 -10   6    7.58    5.89
  -8  -8   4    7.59    4.12
  -8  -6   2  280.03    6.11
  -8  -4  -2  150.30    5.18
  -8  -2 -21   12.65    6.11
  -8  -2 -20    2.69    5.97
  -8  -2 -19    2.08    4.27
  -8  -2 -18    1.06    4.18
  -8  -2 -13    3.08    4.18
  -8  -2 -12   35.32    4.58
  -8  -2 -11   63.35    4.83
  -8  -2 -10   16.82    6.05
  -7  -9   7   10.05    5.93
  -7  -7   5   22.60    4.27
  -7  -5   2    1.80    4.52
  -7  -3  -2  466.12    8.41
  -7  -1 -19    1.63    6.02
  -7  -1 -18    9.77    5.97
  -7  -1 -17    5.33    5.97
  -7  -1 -16   17.42    6.04
  -7  -1 -15    2.95    5.99
  -7  -1 -14   45.30    6.26
  -7  -1 -13   79.76    6.64
  -7  -1 -12   25.47    6.24
  -6  -4   2   12.00    5.01
  -6  -2  -3   39.02    5.22
  -5 -11  10    4.01    5.99
  -5  -9   9    4.45    4.16
  -5  -7   8    4.59    6.06
  -5  -3   2  406.96    9.14
  -5  -1  -4   81.21    8.12
  -4  -6   8   31.38    6.22
  -4  -4   5  160.11    6.26
  -4  -2   1  162.94   10.17
  -4   0 -26    0.20    6.35
  -3 -11  12    4.85    5.87
  -3  -9  11    5.02    5.92
  -3   1 -23    5.84    8.10
  -3   1 -10   37.54    7.07
  -1 -11  13    2.63    6.16
  -1  -1   2 1115.05   22.28
   1 -11  14   -1.11    7.16
   3   1  -1 1545.58   16.06
   3   3 -20   42.66    8.41
   3   3 -15   17.14    7.98
   3   3 -14   57.53    7.17
   4  -6  12  230.46   11.15
   4   2  -5 1851.95   15.49
   5  -5  11   24.84    7.66
   5  -1   5  329.58    7.95
   5   3 -25    0.87    6.57
   5   3 -11   66.08    7.18
   6  -6  12   40.98    7.89
   6  -4  10    1.01    6.43
   6  -2   7  222.50    8.62
   6   2  -4   78.09    5.79
   7  -5  11   -2.77    6.28
   7  -1   5   45.74    5.17
   7   1   0   75.26    5.78
   7   3 -26    2.84    6.85
   7   3 -10  112.93    7.27
   8  -6  12   10.56    6.11
   8  -2   7  155.35    5.77
   8   2  -4  173.63    5.88
   9  -3   8    2.44    6.41
   9   1  -1  464.22    8.90
   9   3 -11    6.58    6.31
   9   3 -10   -3.54    4.59
  10  -4   9   22.48    6.37
  10  -2   6    9.53    6.48
  10   0   2  176.08    5.63
  10   2  -5   25.54    6.81
  11  -5  10   -4.50    6.40
  11  -1   4   10.59    4.67
  11   1  -2   15.02    6.48
  11   1  -1  198.78    5.70
  11   3 -13   18.02    6.20
  11   3 -12   30.20    6.40
  11   3 -11  269.61    6.16
  12  -4   8   31.74    6.45
  12  -2   5  220.61    7.31
  12   0   1    3.35    4.72
  12   2  -7   24.65    6.29
  12   2  -6   -3.74    4.46
  13  -5   9    4.88    4.41
  13  -3   6    9.25    6.42
  13  -1   3   79.62    4.85
  13   1  -3   24.97    4.56
  13   3 -20    4.61    6.24
  13   3 -19    1.41    6.11
  13   3 -18    8.35    6.31
  13   3 -17   12.87    6.09
  13   3 -16    3.28    6.30
  13   3 -15    5.26    4.54
  13   3 -14   51.62    4.58
  14  -6   9   -2.85    6.28
  14  -4   7   -0.23    6.37
  14  -2   4    1.88    4.37
  14   0  -1   -2.11    6.21
  14   2  -9   53.91    6.47
  14   2  -8   16.98    4.41
  15  -3   5   -3.10    4.51
  15  -1   1   23.77    4.49
  15   1  -6   37.06    6.40
  15   1  -5   -4.75    4.49
  16  -4   5   16.49    6.41
  16  -2   2    7.60    4.47
  16   0  -3   -3.52    4.40
  16   2 -14   18.96    6.29
  16   2 -13    3.63    4.28
  16   2 -12   24.20    4.48
  17  -1  -2    6.35    6.21
  17  -1  -1    4.89    4.45
  17   1 -10   15.87    6.18
  17   1  -9   25.84    6.17
  17   1  -8   17.12    4.48
 -12  -8  -6   -2.56    4.09
 -12  -8  -5    1.58    4.05
 -12  -8  -4   -1.57    5.88
 -12  -6 -14    7.59    4.09
 -12  -6 -13   -0.51    4.17
 -12  -6 -12   -0.55    4.13
 -12  -6 -11    6.62    5.75
 -12  -6 -10    1.10    5.87
 -12  -6  -9    2.58    6.07
 -11  -9   0   10.09    4.04
 -11  -7  -3   11.13    4.20
 -11  -7  -2   15.49    5.89
 -11  -5 -10   -8.54    4.16
 -11  -5  -9   11.50    4.06
 -11  -5  -8    3.46    5.92
 -11  -5  -7   45.74    6.30
 -10 -10   3    5.55    4.29
 -10  -8   1   11.72    4.31
 -10  -8   2   11.52    5.81
 -10  -6  -2   13.74    4.26
 -10  -6  -1    4.18    5.93
 -10  -4  -8   54.84    4.54
 -10  -4  -7    1.37    6.02
  -9 -11   5    4.34    4.29
  -9 -11   6   -1.11    6.05
  -9  -9   4    5.01    4.14
  -9  -9   5   11.46    5.82
  -9  -7   2   27.30    4.26
  -9  -7   3    7.28    5.81
  -9  -5  -1   42.49    4.68
  -9  -3  -8   -1.23    4.15
  -9  -3  -7   43.28    6.24
  -8 -10   7   -1.26    5.93
  -8  -8   5    3.16    4.28
  -8  -6   3   33.55    4.54
  -8  -4  -1  108.31    5.05
  -8  -2 -23    5.03    6.27
  -8  -2 -22   -1.82    4.19
  -8  -2  -9   85.80    5.01
  -8  -2  -8    9.89    6.08
  -7 -11   8   -3.89    4.22
  -7  -7   6    9.22    5.91
  -7  -5   3   72.13    5.01
  -7  -3  -1  337.56    8.17
  -7  -1 -22  -10.32    6.06
  -7  -1 -21   -0.22    6.07
  -7  -1 -20    2.11    4.31
  -7  -1 -11  205.55    5.88
  -7  -1 -10   16.10    6.15
  -6 -10   9   -0.03    4.31
  -6  -8   8    6.22    4.35
  -6  -6   6   25.92    4.44
  -6  -4   3  439.52    8.76
  -6  -2  -2    5.49    5.07
  -6   0 -18   -3.63    5.88
  -6   0 -17    4.55    6.04
  -6   0 -16    6.05    6.16
  -6   0 -15    5.09    5.97
  -6   0 -14    9.75    6.28
  -5  -9  10   19.45    6.08
  -5  -5   6   98.83    7.23
  -4 -10  11    2.83    4.03
  -4  -8  10    0.18    4.00
  -4   0  -6  281.82    7.54
  -3  -7  10    6.58    4.47
  -3  -5   8   24.80    6.64
  -3  -1   0    4.40   12.23
  -3   1 -24    4.08    7.69
  -3   1  -9  301.08    9.89
  -2  -6  10   87.98    7.13
  -1   1  -5 2387.72   34.56
   0  -6  11    2.00    7.34
   2  -2   6    6.71   11.97
   2   2  -7  889.09   14.54
   3  -3   8  400.61   12.34
   3   3 -19   11.49    6.53
   3   3 -18   53.85    8.16
   3   3 -17    0.40    6.28
   3   3 -16   62.40    7.12
   4   0   2  554.62   10.54
   5   1  -1  108.56    9.88
   5   3 -24   13.89    6.72
   5   3 -23   35.24    8.26
   5   3 -13   87.29    7.27
   5   3 -12   33.51    6.92
   6   0   2  290.78    9.53
   6   2  -5    8.18    7.84
   7  -3   8   27.02    6.79
   7   1  -1  -13.70    8.07
   7   3 -25    0.09    6.54
   7   3 -24    4.82    8.03
   7   3 -12  106.47    7.38
   7   3 -11    0.76    4.59
   8  -8  13    4.17    6.16
   8   0   2    2.37    5.22
   8   2  -5   48.24    5.17
   9  -7  12    8.16    6.21
   9  -1   4   24.79    5.00
   9   3 -25    7.11    6.70
   9   3 -24    7.07    6.66
   9   3 -13  109.35    6.87
   9   3 -12   98.30    5.16
  10  -6  11    6.12    6.26
  10   0   1   -5.87    6.78
  10   2  -6  173.38    5.41
  11  -3   7   13.84    4.76
  11  -1   3   34.65    4.84
  11   1  -3  179.62    7.20
  11   3 -23   -1.65    6.50
  11   3 -22   11.80    6.18
  11   3 -21   -1.74    6.45
  11   3 -20    5.67    6.36
  11   3 -19    0.85    6.37
  11   3 -18    5.11    6.47
  11   3 -17    0.53    6.27
  11   3 -16   23.44    6.51
  11   3 -15   -2.13    4.36
  11   3 -14   24.53    4.69
  12  -6  10    8.31    6.47
  12   0   0  250.36    5.91
  12   2  -9   16.45    6.29
  12   2  -8   -3.46    4.48
  13  -5   8    7.46    6.35
  13  -1   2   -0.19    4.39
  13   1  -5   23.61    6.36
  13   1  -4   25.36    4.56
  14  -4   6    8.94    6.32
  14  -2   3   14.90    4.57
  14   0  -2   45.25    4.63
  14   2 -12   24.44    6.05
  14   2 -11    7.56    4.31
  14   2 -10   19.00    4.49
  15  -5   7   -4.23    4.57
  15  -3   4   18.53    4.62
  15  -1  -1   10.05    6.33
  15  -1   0   -1.00    4.41
  15   1  -8   -6.29    6.62
  15   1  -7   14.69    4.43
  16  -4   4    1.46    6.23
  16  -2   1    5.74    4.62
  16   0  -5  -11.41    6.10
  16   0  -4    4.31    4.46
  17  -3   1    0.42    6.30
  17  -3   2    8.17    4.40
  17  -1  -3   -2.53    4.37
  17   1 -12    0.55    6.13
  17   1 -11   24.74    4.41
 -13  -7  -9   17.34    5.91
 -13  -7  -8    8.72    6.06
 -12  -8  -3   -4.27    4.15
 -12  -8  -2    1.46    5.80
 -12  -6  -8   14.48    4.25
 -12  -6  -7    2.30    4.14
 -12  -6  -6   24.21    5.96
 -11  -9   1   -0.99    4.22
 -11  -9   2    0.58    5.88
 -11  -7  -1    4.56    4.33
 -11  -7   0   14.56    6.16
 -11  -5  -6    0.06    4.36
 -11  -5  -5   39.26    6.13
 -10 -10   4    5.96    4.23
 -10 -10   5   -6.51    5.84
 -10  -8   3   -4.10    5.84
 -10  -6   0    2.31    4.18
 -10  -4  -6    1.35    4.23
 -10  -4  -5   40.68    4.56
  -9 -11   7    9.43    6.05
  -9  -9   6    5.59    5.79
  -9  -7   4    8.25    5.97
  -9  -5   0   11.80    4.62
  -9  -3  -6   40.24    4.68
  -9  -3  -5    5.64    6.30
  -8 -10   8    9.58    5.96
  -8  -8   6   52.05    5.01
  -8  -6   4    4.83    4.32
  -8  -4   0   77.86    4.94
  -8  -2  -7  138.96    5.49
  -8  -2  -6    2.21    6.18
  -7 -11   9   -4.10    4.23
  -7  -9   8   11.40    4.15
  -7  -7   7   -0.04    5.85
  -7  -5   4   36.51    4.38
  -7  -3   0  321.76    8.04
  -7  -1 -24    1.76    6.57
  -7  -1 -23   -4.24    4.54
  -7  -1  -9   10.55    4.39
  -7  -1  -8   43.26    6.64
  -6 -10  10   37.22    6.59
  -6  -8   9   55.17    6.46
  -6  -6   7    8.68    6.43
  -6  -2  -1   46.11    7.59
  -6   0 -21   -2.33    6.04
  -6   0 -20    2.86    6.13
  -6   0 -19    1.33    4.25
  -6   0 -13    3.42    4.34
  -6   0 -12  617.91    9.67
  -6   0 -11   -2.13    6.51
  -5 -11  11    8.44    4.29
  -5  -7   9    4.83    5.95
  -5  -3   3   68.83    7.69
  -5  -1  -3 1071.35   10.47
  -4  -4   6  478.89    9.41
  -4  -2   2  621.21   11.80
  -4   0  -5   -0.06    8.52
  -3  -9  12    4.19    5.76
  -3  -3   5  451.85    8.92
  -3   1 -25    1.41    7.72
  -2 -10  13    4.29    6.04
  -2  -8  12    2.84    5.96
  -2   0  -2 5124.93   31.42
  -1  -9  13    1.61    5.84
   1   1  -3  169.64   14.62
   3  -1   4   24.06   10.59
   3   1  -2  187.20   13.37
   4   2  -6  317.98    9.98
   5  -3   8  255.80    8.42
   5   3 -22   -1.22    6.52
   5   3 -21    3.36    6.22
   5   3 -15    5.44    6.67
   5   3 -14   66.42    6.98
   6 -10  14    1.33    9.00
   6   2  -6  105.80    7.78
   7  -1   4   14.18    5.08
   7   1  -2   65.76    8.12
   7   3 -23   36.84    7.07
   7   3 -22   59.45    7.17
   7   3 -15   40.54    6.71
   7   3 -14   35.26    7.02
   7   3 -13    5.12    4.55
   8  -4   9    8.07    6.17
   8  -2   6   -0.58    4.75
   8   0   1   -8.28    7.94
   8   2  -6  479.70    7.01
   9  -9  13   -0.17    6.30
   9  -5  10    8.04    4.59
   9  -3   7   52.74    6.86
   9  -1   3   23.83    6.72
   9   1  -2   26.49    5.16
   9   3 -23    2.07    4.57
   9   3 -22   17.50    6.65
   9   3 -21    9.42    6.59
   9   3 -20   23.82    6.50
   9   3 -19   -4.62    6.49
   9   3 -18    6.14    6.45
   9   3 -17    4.76    6.44
   9   3 -16   28.16    6.64
   9   3 -15   11.39    4.79
   9   3 -14   31.00    4.87
  10  -8  12    1.66    6.28
  10  -4   8   76.50    6.85
  10  -2   5   68.82    5.23
  10   0   0  236.80    7.62
  10   2  -8   30.22    6.63
  10   2  -7    3.60    4.80
  11  -7  11   -0.34    4.56
  11  -5   9    8.65    4.77
  11  -3   6   43.32    6.55
  11  -1   2   19.98    6.73
  11   1  -4   -3.46    6.64
  12  -4   7   56.48    6.73
  12  -2   4   36.68    4.81
  12   0  -1   -1.22    4.68
  12   2 -11   25.53    6.27
  12   2 -10   -5.92    4.36
  13  -3   5   -2.42    4.53
  13  -1   0   31.40    6.44
  13  -1   1   81.34    4.80
  13   1  -6    6.69    4.41
  14  -6   8   -0.19    4.68
  14  -4   5   12.64    6.42
  14  -2   2    5.91    4.47
  14   0  -4   71.63    6.63
  14   0  -3    1.66    4.39
  14   2 -19   -2.45    6.17
  14   2 -18   -3.88    6.15
  14   2 -17   -3.25    6.20
  14   2 -16   36.26    6.47
  14   2 -15    3.15    6.18
  14   2 -14   31.70    4.60
  14   2 -13    5.14    4.52
  15  -5   6   -4.01    4.43
  15  -3   3   14.50    4.29
  15  -1  -2   29.38    6.22
  15   1 -10   14.05    6.35
  15   1  -9   21.00    4.39
  16  -4   3    3.30    6.25
  16  -2  -1   23.85    6.16
  16  -2   0    0.89    4.27
  16   0  -7   -6.06    6.10
  16   0  -6   39.03    4.62
  17  -3   0   14.22    6.23
  17  -1  -5   -3.10    6.15
  17  -1  -4    3.68    4.51
 -13  -7  -7   -4.51    4.20
 -13  -7  -6   -5.22    4.13
 -13  -7  -5    9.65    5.91
 -12  -8  -1   14.92    4.12
 -12  -8   0    5.30    5.94
 -12  -6  -5   -0.52    4.18
 -12  -6  -4   13.80    4.07
 -12  -4 -16    7.75    5.86
 -12  -4 -15    3.51    5.96
 -12  -4 -14   -6.84    6.01
 -12  -4 -13    8.68    6.10
 -11  -9   3    6.39    4.17
 -11  -7   1   15.43    5.67
 -11  -5  -4   60.80    4.70
 -11  -5  -3  -13.15    6.24
 -11  -3 -18   -1.12    5.96
 -11  -3 -17    2.30    6.05
 -11  -3 -16    3.15    6.13
 -11  -3 -15    7.45    5.98
 -11  -3 -14    3.88    5.74
 -11  -3 -13    8.12    5.96
 -10 -10   6    3.02    5.91
 -10  -8   4    7.29    4.16
 -10  -6   1    3.75    4.17
 -10  -6   2   55.06    6.32
 -10  -4  -4   25.34    4.54
 -10  -4  -3   15.09    6.18
  -9  -9   7    9.41    6.01
  -9  -7   5   53.16    6.36
  -9  -5   1  218.02    5.86
  -9  -5   2   29.43    6.36
  -9  -3  -4  218.94    5.73
  -9  -3  -3   15.31    6.40
  -8  -8   7  136.29    5.81
  -8  -6   5   45.64    6.35
  -8  -4   1  177.20    5.49
  -8  -2  -5   76.84    4.98
  -7 -11  10   -1.49    6.01
  -7  -9   9   43.51    4.72
  -7  -5   5   65.19    6.50
  -7  -3   1  232.55    8.01
  -7  -1  -7  187.10    5.92
  -7  -1  -6   47.24    6.70
  -6  -4   4   60.74    5.23
  -6   0 -23    0.81    6.37
  -6   0 -22   -0.92    4.43
  -6   0 -10  185.86    5.85
  -6   0  -9    3.44    6.75
  -5 -11  12    3.50    5.98
  -5  -9  11   24.56    6.08
  -5  -5   7   16.62    6.71
  -5  -1  -2  310.70    9.70
  -4 -10  12    5.09    6.13
  -4  -8  11   27.69    6.25
  -4  -6   9    2.53    4.23
  -3 -11  13    8.07    5.97
  -3  -7  11    7.23    5.90
  -3   1 -26    1.19    8.00
  -3   1  -8  363.15   10.58
  -2  -2   4 1265.42   15.14
  -1 -11  14    0.81    7.35
   0 -10  14    3.13    7.50
   0  -8  13    2.37    8.59
   2   0   1   -2.33   10.81
   4  -2   6  349.75   10.78
   4   2  -7  855.91   12.18
   5  -1   4   76.35    6.61
   5   1  -2  610.64    9.58
   5   3 -20   34.09    6.68
   5   3 -19   18.20    6.68
   5   3 -18   64.77    7.27
   5   3 -17   15.45    6.66
   5   3 -16   45.10    7.03
   6  -8  13    6.65    7.66
   6  -4   9   13.54    6.45
   6  -2   6  219.94    6.88
   6   0   1    0.21    8.43
   6   2  -7 1260.47   11.73
   7  -7  12    3.60    6.10
   7  -5  10    2.21    6.40
   7   3 -21    5.19    4.72
   7   3 -20   26.34    6.77
   7   3 -19    5.08    6.48
   7   3 -18   85.82    7.08
   7   3 -17   43.13    6.79
   7   3 -16   31.81    4.77
   8  -6  11    2.68    6.14
   8  -2   5   91.36    7.43
   8   2  -8   84.87    7.20
   8   2  -7    7.39    4.86
   9   1  -3  572.94    7.34
  10  -6  10   40.95    6.93
  10  -2   4   11.94    6.70
  10   0  -1   -0.83    6.77
  10   2 -10   -1.79    6.36
  10   2  -9   61.53    4.75
  11  -1   1  110.45    6.89
  11   1  -5  135.78    5.44
  12  -6   9   -0.26    4.69
  12  -4   6   20.01    6.49
  12  -2   3   34.20    4.55
  12   0  -3   -1.45    6.53
  12   0  -2  269.92    6.00
  12   2 -14   37.96    6.45
  12   2 -13   79.49    6.49
  12   2 -12   37.40    4.49
  13  -7   9   13.25    6.52
  13  -5   7    5.93    4.66
  13  -3   4   53.19    4.85
  13  -1  -1   63.47    6.66
  13   1  -8   33.76    6.23
  13   1  -7   -4.59    4.62
  14  -6   7    3.83    6.37
  14  -2   1   40.29    4.56
  14   0  -5    1.91    4.35
  15  -5   5    1.74    4.41
  15  -3   2   16.08    4.32
  15  -1  -3    3.58    4.38
  15   1 -13   52.64    6.53
  15   1 -12   -3.25    4.37
  15   1 -11   23.86    4.71
  16  -4   2    0.87    6.26
  16  -2  -2    4.96    6.23
  16   0  -9    4.78    6.22
  16   0  -8   25.58    4.58
  17  -3  -1    8.22    4.50
  17  -1  -7   10.96    6.16
  17  -1  -6    9.52    4.41
 -13  -9   0    4.56    4.21
 -13  -7  -4    4.78    4.06
 -13  -7  -3   -1.97    4.05
 -13  -5 -13    3.70    4.08
 -13  -5 -12    6.82    4.01
 -13  -5 -11    6.95    4.16
 -13  -5 -10    3.16    4.19
 -13  -5  -9   19.63    6.03
 -12  -8   1    6.16    4.45
 -12  -8   2   -3.97    6.02
 -12  -6  -3    9.62    4.05
 -12  -6  -2    1.89    4.13
 -12  -4 -12    4.93    4.29
 -12  -4 -11    7.21    4.26
 -12  -4 -10    7.68    4.51
 -12  -4  -9   -1.83    5.98
 -12  -4  -8   18.69    6.04
 -11  -9   4   15.03    4.43
 -11  -9   5   20.95    5.85
 -11  -7   2  -10.24    4.19
 -11  -5  -2    6.48    4.27
 -11  -5  -1    3.17    6.04
 -11  -3 -19    5.72    4.32
 -11  -3 -12    8.01    4.40
 -11  -3 -11   -0.34    4.22
 -11  -3 -10   15.38    4.15
 -11  -3  -9    4.99    5.93
 -11  -3  -8    5.39    6.01
 -10 -10   7    9.34    6.05
 -10  -8   5    8.98    4.24
 -10  -6   3  172.29    7.06
 -10  -4  -2  290.63    6.00
 -10  -2 -20   13.80    6.27
 -10  -2 -19    3.13    4.29
 -10  -2 -18    2.56    4.28
 -10  -2 -17    3.61    4.40
 -10  -2 -16    6.48    4.27
 -10  -2 -15   -2.08    4.26
 -10  -2 -14   -0.27    4.37
 -10  -2 -13    4.81    4.37
 -10  -2 -12   14.97    4.52
 -10  -2 -11   14.43    6.03
 -10  -2 -10    5.13    6.13
  -9  -7   6  132.44    6.85
  -9  -5   3   16.18    6.08
  -9  -3  -2  134.46    6.78
  -9  -1 -18   -0.71    6.08
  -9  -1 -17   -7.54    5.95
  -9  -1 -16   13.67    5.93
  -9  -1 -15   24.43    6.30
  -9  -1 -14    2.98    6.19
  -8 -10   9    3.62    4.30
  -8  -8   8   16.74    6.16
  -8  -6   6   19.88    6.07
  -8  -4   2    3.48    4.47
  -8  -2  -4  221.70    5.85
  -8  -2  -3   19.56    6.70
  -7 -11  11    7.84    6.10
  -7  -9  10   40.13    6.56
  -7  -7   8   20.24    4.34
  -7  -1  -5   66.48    6.92
  -6 -10  11   13.30    4.60
  -6  -8  10    3.92    5.96
  -6  -6   8    1.09    6.35
  -6  -4   5  227.43    7.61
  -6  -2   0   16.63    5.40
  -6   0 -25    2.59    6.29
  -6   0 -24    1.59    6.43
  -6   0  -8 1118.10   11.83
  -5  -7  10   40.43    6.26
  -5  -3   4  219.09    8.29
  -5   1 -19   -0.28    6.41
  -5   1 -18   -1.92    6.28
  -5   1 -17   -0.49    6.25
  -5   1 -16    1.11    6.40
  -5   1 -15   10.49    6.59
  -5   1 -14   20.75    6.53
  -4   0  -4   65.53    6.83
  -3  -5   9  117.64    7.32
  -3  -1   1 1548.68   18.02
  -2  -4   8  258.92    8.91
  -2   2 -19   34.31    9.91
  -2   2 -18    2.91    7.95
  -2   2 -17   22.30    8.29
  -2   2 -16    7.56    7.86
  -2   2 -15   19.25    9.53
  -1  -7  12   80.23    7.35
   2   2 -27    0.63    9.32
   2   2  -8  100.25    8.92
   4   0   1    0.44    7.90
   6   2  -8  919.47   10.62
   7  -9  13    2.91    7.80
   7  -3   7   54.40    5.31
   7  -1   3    1.98    5.18
   7   1  -3  303.45    7.04
   8  -8  12    3.61    7.71
   8  -4   8    5.67    6.53
   8   0   0  142.26    6.24
   8   2  -9  262.08    7.70
   9  -7  11   -3.95    6.27
   9  -5   9   22.77    6.57
   9  -3   6   59.30    6.90
   9  -1   2   43.16    5.05
   9   1  -5  331.90    8.18
   9   1  -4   17.74    5.05
  10  -8  11    6.58    6.42
  10  -4   7   -0.04    6.61
  10   0  -2  396.47    8.15
  10   2 -12   42.31    6.61
  10   2 -11  118.07    5.31
  11  -7  10    1.37    4.50
  11  -5   8    4.32    4.58
  11  -3   5   -4.34    4.48
  11  -1   0   36.74    7.03
  11   1  -7   47.92    6.72
  11   1  -6   37.52    4.84
  12  -8  10   -0.31    6.69
  12  -6   8   26.06    6.65
  12  -2   2   12.84    4.38
  12   0  -4   61.70    6.76
  12   2 -22   11.50    6.14
  12   2 -21    5.74    6.48
  12   2 -20    4.63    6.41
  12   2 -19    8.04    6.36
  12   2 -18   22.67    6.39
  12   2 -17    6.46    4.37
  12   2 -16    9.45    4.45
  12   2 -15   43.70    4.63
  13  -7   8    0.98    6.49
  13  -5   6    7.53    6.41
  13  -3   3   31.74    4.74
  13  -1  -2   19.71    6.31
  13   1 -11    6.96    6.12
  13   1 -10   11.02    6.16
  13   1  -9   10.04    4.34
  14  -6   6   -4.49    6.41
  14  -4   4    2.42    4.48
  14  -2   0   10.79    4.38
  14   0  -7    3.86    6.19
  14   0  -6    0.16    4.36
  15  -5   4    1.31    6.35
  15  -3   1    3.56    4.51
  15  -1  -5    5.35    6.21
  15  -1  -4    9.32    4.22
  15   1 -17   10.44    6.37
  15   1 -16    5.72    4.25
  15   1 -15   17.13    4.59
  15   1 -14    2.09    4.16
  16  -4   1    1.74    6.27
  16  -2  -4   -5.20    6.18
  16  -2  -3   13.80    4.61
  16   0 -12   37.64    6.14
  16   0 -11   -5.99    4.41
  16   0 -10   35.51    4.56
  17  -3  -3   17.89    6.16
  17  -3  -2   12.16    4.57
  17  -1 -10    7.61    6.10
  17  -1  -9   10.24    4.52
  17  -1  -8    6.76    4.24
 -14  -6  -9   12.67    4.05
 -14  -6  -8   -0.61    4.24
 -14  -6  -7  -10.36    6.17
 -14  -6  -6    5.16    5.99
 -13  -9   1   -5.10    4.16
 -13  -9   2    6.67    5.96
 -13  -7  -2    8.91    4.32
 -13  -7  -1   -2.07    4.17
 -13  -5  -8   -0.19    4.30
 -13  -5  -7    1.50    4.30
 -13  -5  -6    7.78    6.17
 -12  -8   3    5.31    5.92
 -12  -6  -1    4.91    4.10
 -12  -6   0   -6.54    5.90
 -12  -4  -7   27.42    4.59
 -12  -4  -6   20.71    4.38
 -12  -4  -5   13.95    5.99
 -11  -9   6    4.40    6.02
 -11  -7   3    4.98    4.20
 -11  -7   4   27.50    6.13
 -11  -5   0   33.22    4.56
 -11  -3  -7   13.39    4.34
 -11  -3  -6   27.16    6.17
 -10 -10   8    5.88    5.95
 -10  -8   6    2.22    4.07
 -10  -6   4   41.81    6.20
 -10  -4  -1  177.35    5.60
 -10  -4   0    3.95    6.45
 -10  -2  -9   10.02    4.42
 -10  -2  -8   20.83    4.56
 -10  -2  -7  167.90    7.19
  -9  -9   8    2.77    4.39
  -9  -5   4    3.11    6.25
  -9  -3  -1    5.34    4.54
  -9  -1 -22    5.17    6.21
  -9  -1 -21    3.16    6.31
  -9  -1 -20   10.02    4.27
  -9  -1 -19   -1.71    4.49
  -9  -1 -13    6.80    4.32
  -9  -1 -12    1.00    4.28
  -9  -1 -11   58.43    4.80
  -9  -1 -10   -3.94    6.36
  -8 -10  10   -8.46    6.08
  -8  -8   9    8.70    6.22
  -8  -4   3  181.58    5.62
  -8  -2  -2  167.97    7.35
  -7  -7   9    4.69    5.82
  -7  -5   6    5.09    4.37
  -7  -3   2  383.80    6.83
  -7  -1  -4   13.39    6.92
  -6 -10  12    0.11    5.99
  -6  -2   1   54.98    5.55
  -6   0  -7   -0.45    4.57
  -5 -11  13   -0.43    6.24
  -5  -9  12   10.32    6.03
  -5  -5   8   56.03    6.53
  -5  -1  -1   91.62    6.63
  -5   1 -22   -0.38    8.08
  -5   1 -21    8.05    6.39
  -5   1 -20    5.74    6.39
  -5   1 -13    1.29    4.45
  -5   1 -12   -4.54    6.55
  -4 -10  13    6.31    6.05
  -4  -8  12   -0.97    6.04
  -4  -6  10    4.39    6.05
  -4  -4   7    3.50    5.25
  -4  -2   3  614.76    9.69
  -3  -9  13    4.70    5.90
  -3  -3   6  932.04   13.07
  -3   1  -7  514.04   11.74
  -2  -6  11    8.12    7.52
  -2   2 -20    1.40    9.41
  -2   2 -14    9.53    9.36
  -1  -5  10   45.38    7.09
  -1  -3   7  251.63   12.74
   2  -4   9 1575.59   27.77
   3   1  -3  686.80   15.01
   4  -8  13   12.92    9.30
   4  -4   9  179.25    8.71
   4   2  -8    8.49    8.10
   5  -7  12    5.40    7.74
   5  -5  10   27.20    6.52
   5  -1   3 1144.90   13.46
   5   1  -3   18.71    6.72
   6  -6  11   14.97    6.39
   6  -2   5  166.08    8.83
   6   0   0  569.92    8.76
   6   2  -9  181.85    8.14
   7   1  -4  891.82    9.20
   8  -6  10   -1.98    6.28
   8  -2   4  260.06    8.18
   8   0  -1    0.90    5.41
   8   2 -11  121.52    7.27
   8   2 -10    7.52    4.84
   9  -9  12    5.58    6.65
   9  -1   1   31.28    7.17
   9   1  -6   61.84    7.26
  10  -6   9    7.31    6.26
  10  -2   3  380.71    6.42
  10   0  -3    2.62    6.76
  10   2 -24   -0.63    6.62
  10   2 -23    8.95    6.30
  10   2 -16   15.30    6.38
  10   2 -15   42.77    6.48
  10   2 -14    1.47    6.48
  10   2 -13   60.75    4.79
  11  -7   9    3.45    6.68
  11  -5   7   63.58    6.83
  11  -3   4   13.41    4.64
  11  -1  -1  205.29    7.57
  11   1  -9    7.23    6.34
  11   1  -8   17.44    4.75
  12  -4   5    2.08    4.53
  12  -2   1  100.94    5.09
  12   0  -5    2.79    4.50
  13  -5   5    7.42    6.56
  13  -3   2    6.78    4.43
  13  -1  -3   34.53    4.53
  13   1 -14    0.14    6.10
  13   1 -13   60.79    6.32
  13   1 -12    6.73    4.42
  14  -4   3    9.44    4.33
  14  -2  -2    5.11    6.14
  14  -2  -1   12.26    4.34
  14   0  -9    0.27    6.22
  14   0  -8    2.91    4.45
  15  -5   3   -2.29    6.33
  15  -3  -1    7.54    6.05
  15  -3   0    9.19    4.62
  15  -1  -7   10.19    6.21
  15  -1  -6   39.89    4.54
  16  -4   0    3.89    4.63
  16  -2  -5    4.90    4.47
  16   0 -15    8.52    4.35
  16   0 -14    5.36    4.26
  16   0 -13   -2.16    4.26
  17  -3  -4   16.48    4.51
  17  -1 -11   18.57    4.62
 -14  -8  -1   -0.32    4.47
 -14  -8   0   11.85    6.06
 -14  -6  -5   -0.05    4.15
 -14  -6  -4   10.65    5.89
 -13  -9   3    7.10    4.15
 -13  -9   4    0.40    6.14
 -13  -7   0    0.87    4.35
 -13  -7   1   26.37    6.25
 -13  -5  -5   -2.28    4.27
 -13  -5  -4    7.45    4.22
 -13  -5  -3    6.11    5.99
 -12  -8   4    2.62    4.40
 -12  -6   1    5.91    4.25
 -12  -4  -4   -4.22    4.31
 -12  -4  -3   38.72    6.34
 -11  -9   7    2.33    5.85
 -11  -7   5    6.80    5.86
 -11  -5   1   22.40    4.25
 -11  -3  -5   -1.68    4.31
 -11  -3  -4   18.24    6.29
 -10 -10   9    5.64    5.97
 -10  -8   7    0.11    4.13
 -10  -6   5   -9.23    5.90
 -10  -4   1    2.53    6.26
 -10  -2  -6   10.49    4.30
 -10  -2  -5   64.31    6.65
  -9  -9   9    4.58    4.23
  -9  -7   7   22.70    4.32
  -9  -3   0  272.29    5.84
  -9  -1  -9   39.67    4.74
  -9  -1  -8   14.60    6.46
  -8 -10  11    2.09    6.07
  -8  -6   7   -0.54    4.33
  -8  -4   4   19.24    6.51
  -8  -2  -1  334.17    8.01
  -8   0 -20    3.49    6.31
  -8   0 -19    4.43    6.31
  -8   0 -18    0.52    6.39
  -8   0 -17    4.08    4.36
  -8   0 -16   12.40    4.41
  -8   0 -15    4.61    4.53
  -8   0 -14   34.36    4.73
  -8   0 -13    7.41    6.17
  -8   0 -12   38.22    6.24
  -7 -11  12    7.67    6.10
  -7  -9  11    3.23    6.18
  -7  -5   7   20.55    6.41
  -7  -3   3    5.97    5.14
  -7  -1  -3   13.77    7.19
  -6  -8  11   18.00    6.11
  -6  -6   9   -2.03    5.99
  -6  -4   6   -3.14    4.57
  -6   0  -6  366.34    6.97
  -5  -7  11    4.21    5.99
  -5  -3   5   99.52    7.82
  -5  -1   0  423.93   10.68
  -5   1 -23    1.75    6.47
  -5   1 -11   -1.52    4.84
  -5   1 -10  298.24    8.97
  -4   0  -3    3.62    6.76
  -3 -11  14    0.79    6.29
  -2 -10  14    3.02    5.94
  -2  -8  13    0.08    7.38
  -2   0  -1   -0.01   10.05
  -2   2 -21   16.30    9.72
  -2   2 -13   51.38   10.72
   0  -4   9  219.94   14.70
   2   2  -9  769.01   13.59
   4 -10  14    1.62    8.94
   4   0   0  235.53   13.05
   4   2 -27    4.27    7.96
   4   2  -9  656.87   11.42
   5  -3   7  138.83    6.18
   5   1  -4   63.64    9.43
   6  -4   8    3.97    6.67
   6   2 -27   -2.73    6.34
   6   2 -10  387.75    8.89
   7  -5   9   22.37    6.88
   7  -3   6  187.80    8.12
   7  -1   2   14.20    5.40
   7   1  -5 1036.67   11.26
   8  -4   7   18.45    6.64
   8   0  -2  654.72    9.65
   8   2 -26    2.92    6.55
   8   2 -25    4.95    6.45
   8   2 -13   60.61    6.82
   8   2 -12   10.26    4.81
   9  -7  10   15.83    6.55
   9  -5   8    8.36    6.76
   9  -3   5   10.46    5.13
   9   1  -7  240.96    7.78
  10  -4   6    3.05    4.63
  10  -2   2   16.00    4.72
  10   0  -4  128.62    7.19
  10   2 -22   12.04    4.65
  10   2 -21   28.60    4.67
  10   2 -20   19.42    4.58
  10   2 -19   30.65    4.66
  10   2 -18    3.75    4.60
  10   2 -17   24.21    4.54
  11  -3   3   52.71    6.73
  11  -1  -2   18.39    6.78
  11   1 -11   25.12    6.32
  11   1 -10    2.98    4.29
  12  -8   9    6.39    4.60
  12  -6   7   -4.43    4.63
  12  -4   4    4.88    6.45
  12  -2   0   39.74    4.84
  12   0  -7   -7.52    6.37
  12   0  -6   29.20    4.73
  13  -7   7    4.39    4.56
  13  -3   1    5.07    4.29
  13  -1  -5   38.94    6.24
  13  -1  -4   22.83    4.67
  13   1 -21    5.65    6.13
  13   1 -20   14.03    6.09
  13   1 -19   11.84    6.50
  13   1 -18   14.02    6.11
  13   1 -17   55.03    6.57
  13   1 -16    7.97    4.46
  13   1 -15   54.78    4.70
  14  -6   5    9.04    4.43
  14  -4   2    0.84    4.57
  14  -2  -3   33.35    6.47
  14   0 -12   38.62    6.15
  14   0 -11   -0.75    4.37
  14   0 -10   32.79    4.42
  15  -5   2    1.41    6.16
  15  -3  -2   16.66    6.17
  15  -1  -9   26.04    6.20
  15  -1  -8    4.49    4.35
  16  -4  -2   10.68    6.27
  16  -4  -1    8.57    4.28
  16  -2  -7   31.85    6.10
  16  -2  -6    9.15    4.39
  17  -3  -6   15.64    6.39
  17  -3  -5   -4.05    4.34
 -14  -8   1    8.34    4.32
 -14  -8   2  -14.35    6.06
 -14  -6  -3   -3.97    4.15
 -14  -6  -2    6.20    4.10
 -14  -4 -12    5.24    4.12
 -14  -4 -11    3.57    4.25
 -14  -4 -10    1.28    6.00
 -14  -4  -9    9.11    6.13
 -13  -9   5   11.12    5.95
 -13  -7   2   16.62    4.51
 -13  -7   3  -12.80    6.20
 -13  -5  -2    1.91    4.17
 -13  -5  -1   -4.24    5.89
 -13  -3 -15    3.45    4.38
 -13  -3 -14    3.43    4.35
 -13  -3 -13   -0.75    4.31
 -13  -3 -12    8.43    4.24
 -13  -3 -11    3.04    4.39
 -13  -3 -10   -1.19    6.23
 -13  -3  -9   16.36    6.11
 -12  -8   5   13.76    4.43
 -12  -8   6    8.90    5.65
 -12  -6   2   14.27    4.27
 -12  -6   3    0.15    6.14
 -12  -4  -2   36.65    4.60
 -12  -2 -18    2.89    6.30
 -12  -2 -17   -1.19    6.10
 -12  -2 -16   14.92    6.11
 -12  -2 -15    3.75    6.06
 -12  -2 -14    1.35    6.33
 -12  -2 -13   11.33    6.27
 -12  -2 -12    5.73    6.02
 -12  -2 -11   10.91    6.10
 -11  -9   8   10.71    6.07
 -11  -7   6    3.66    5.98
 -11  -5   2    8.47    4.29
 -11  -5   3   51.34    6.29
 -11  -3  -3   26.86    4.63
 -11  -3  -2  119.64    6.93
 -10 -10  10    1.22    6.11
 -10  -8   8    6.87    4.29
 -10  -6   6   23.13    5.91
 -10  -4   2    5.35    4.48
 -10  -2  -4   16.49    4.50
  -9  -9  10    7.03    6.23
  -9  -7   8   20.30    4.43
  -9  -5   5   -0.70    4.34
  -9  -3   1   11.08    4.45
  -9  -1  -7    7.29    4.39
  -9  -1  -6   10.33    6.31
  -8  -8  10    5.76    4.35
  -8  -6   8   11.53    6.19
  -8  -4   5   82.38    6.56
  -8  -2   0    8.55    6.74
  -8   0 -23   -3.52    6.42
  -8   0 -22    6.64    6.33
  -8   0 -21   -0.14    4.43
  -8   0 -11    4.43    4.67
  -8   0 -10  264.80    7.70
  -8   0  -9    7.40    6.32
  -7  -7  10   27.92    6.46
  -7  -3   4  255.81    8.08
  -7  -1  -2   10.23    7.32
  -6 -10  13    1.84    5.93
  -6  -2   2   36.97    5.49
  -6   0  -5    2.08    5.03
  -5  -9  13    1.90    6.01
  -5  -5   9   13.05    6.24
  -5   1 -24    0.30    6.88
  -5   1  -9  965.78   12.20
  -4  -4   8   54.79    7.32
  -4  -2   4  111.99    9.73
  -3  -7  12   21.08    6.27
  -3   1  -6  433.78   11.39
  -2   2 -22    0.76   11.72
  -1  -9  14    6.84    7.68
   1  -1   3 1147.33   28.92
   2   2 -26    1.29    8.11
   3  -1   3 2080.09   18.71
   4  -6  11   24.60    7.98
   4  -2   5  211.55   10.59
   4   2 -26   -1.25    8.05
   4   2 -10  204.64    8.96
   6  -2   4   33.63    7.80
   6   0  -1   -6.44    6.55
   6   2 -26    7.71    6.34
   6   2 -25    6.98    6.51
   6   2 -12  123.92    7.37
   6   2 -11  279.69    6.69
   7  -7  11   17.82    6.46
   7  -1   1  170.99    8.80
   7   1  -6  143.89    8.26
   8  -8  11   16.70    6.80
   8  -2   3   13.62    5.18
   8   0  -3    9.43    7.58
   8   2 -24    6.60    4.73
   8   2 -23    5.60    6.28
   8   2 -22   27.78    6.46
   8   2 -21    2.03    6.35
   8   2 -20   48.21    6.77
   8   2 -19   61.18    6.77
   8   2 -18   16.34    6.42
   8   2 -17  142.07    7.38
   8   2 -16    9.11    6.54
   8   2 -15   52.71    4.80
   8   2 -14   84.89    4.91
   9  -9  11    8.46    6.54
   9  -3   4  277.55    8.05
   9  -1   0    9.09    5.08
   9   1  -9  190.78    7.25
   9   1  -8   62.33    5.13
  10  -8  10    3.44    4.65
  10  -6   8   25.30    6.77
  10  -4   5   58.49    6.80
  10  -2   1   13.91    7.05
  10   0  -5    5.74    6.75
  11  -7   8    5.01    6.55
  11  -5   6   16.79    4.70
  11  -3   2  155.25    7.23
  11  -1  -3  202.74    7.40
  11   1 -13    1.68    6.26
  11   1 -12   15.95    4.48
  12  -8   8    4.83    6.63
  12  -6   6   35.16    6.83
  12  -4   3   62.95    6.56
  12  -2  -1   71.36    4.79
  12   0  -9    1.06    6.25
  12   0  -8    1.01    4.51
  13  -7   6   10.70    6.52
  13  -5   4    7.31    4.58
  13  -3   0   25.20    4.54
  13  -1  -6   -5.47    6.59
  14  -6   4   -1.10    4.50
  14  -4   1   -1.71    4.69
  14  -2  -5   72.65    6.39
  14  -2  -4   12.93    4.54
  14   0 -16   48.83    6.58
  14   0 -15   12.62    6.08
  14   0 -14   40.29    4.58
  14   0 -13    5.89    4.24
  15  -5   1   -3.98    4.43
  15  -3  -4   26.05    6.33
  15  -3  -3    3.32    4.30
  15  -1 -12    3.43    6.33
  15  -1 -11   29.36    6.46
  15  -1 -10   -1.12    4.55
  16  -4  -3   10.53    6.00
  16  -2 -10   14.83    6.09
  16  -2  -9   14.56    4.32
  16  -2  -8    2.50    4.16
  17  -3  -9    1.51    6.12
  17  -3  -8   -1.63    4.41
  17  -3  -7    2.08    4.30
 -15  -7  -1   -2.05    4.29
 -15  -7   0    8.63    6.10
 -15  -5  -8   12.20    4.36
 -15  -5  -7    1.48    4.21
 -15  -5  -6   -6.15    5.93
 -15  -5  -5    1.43    6.26
 -14  -8   3   12.89    4.50
 -14  -6  -1    5.32    4.28
 -14  -6   0   -1.77    4.22
 -14  -4  -8   -2.16    4.29
 -14  -4  -7    5.03    4.36
 -14  -4  -6   -0.89    6.21
 -14  -4  -5    4.17    6.30
 -13  -7   4   19.01    6.30
 -13  -5   0   -1.91    4.27
 -13  -3  -8   28.66    4.66
 -13  -3  -7    3.53    4.18
 -13  -3  -6    1.75    6.30
 -12  -8   7    5.87    6.09
 -12  -6   4   -2.14    6.08
 -12  -4  -1   23.66    4.30
 -12  -4   0   30.43    6.07
 -12  -2 -10   -4.79    4.40
 -12  -2  -9   12.27    4.36
 -12  -2  -8    4.74    6.01
 -11  -9   9    7.64    6.09
 -11  -7   7   -8.65    6.29
 -11  -5   4   21.42    6.25
 -11  -3  -1   17.74    6.28
 -11  -1 -19    7.93    6.54
 -11  -1 -18   -7.82    6.39
 -11  -1 -17    9.03    6.35
 -11  -1 -16   -3.91    4.46
 -11  -1 -15   10.45    4.47
 -11  -1 -14    4.53    4.33
 -11  -1 -13   14.06    6.33
 -11  -1 -12    8.05    6.15
 -11  -1 -11   -3.19    6.26
 -10  -8   9   21.31    6.12
 -10  -6   7   11.57    6.06
 -10  -4   3   77.84    4.87
 -10  -2  -3  346.10    6.56
 -10  -2  -2   34.84    6.61
  -9  -9  11   -2.54    6.07
  -9  -7   9   17.01    6.12
  -9  -5   6   -2.31    4.14
  -9  -3   2  194.32    5.62
  -9  -1  -5    8.60    4.26
  -8 -10  12   -2.73    4.30
  -8  -8  11   37.68    6.70
  -8  -2   1   90.51    7.32
  -8   0  -8  396.28    8.20
  -7  -9  12    2.16    4.37
  -7  -5   8   -5.90    6.78
  -7  -1  -1  175.95    8.06
  -7   1 -17    0.12    6.43
  -7   1 -16   18.56    6.55
  -7   1 -15    2.55    6.29
  -6  -8  12    2.67    6.06
  -6  -6  10   -3.09    5.83
  -6  -4   7   29.74    5.08
  -6  -2   3  106.85    8.23
  -6   0  -4  104.75    8.15
  -5 -11  14    2.32    6.31
  -5  -3   6  218.34    8.39
  -5  -1   1  107.19    9.77
  -5   1 -25    1.55    6.66
  -5   1  -8    7.08    7.46
  -4 -10  14    4.95    6.15
  -4  -8  13   25.25    6.52
  -4  -6  11   30.75    6.48
  -4   0  -2  665.22   10.73
  -3  -9  14    8.25    7.60
  -3  -5  10   18.90    6.65
  -3  -1   2  186.12    9.95
  -2  -2   5 1742.41   17.86
  -2   2 -12   37.24   10.39
  -1 -11  15    3.15    7.91
   0   2 -24    0.99   11.62
   2   0   0  379.60   13.96
   2   2 -25    2.31    9.64
   2   2 -10    2.04    7.28
   3  -5  10   32.81    8.44
   3  -3   7   77.45    8.69
   3   1  -4   64.16    8.44
   4   2 -25    1.72    7.95
   4   2 -11  254.65    8.86
   5  -9  13    3.28    7.79
   5  -1   2  321.41    8.48
   5   1  -5   22.14    6.50
   6 -10  13    5.30    8.02
   6  -8  12    0.72    6.49
   6  -6  10   10.11    6.31
   6   0  -2 1692.29   14.24
   6   2 -24   -4.85    6.51
   6   2 -23    2.74    6.30
   6   2 -14    6.07    6.50
   6   2 -13  260.55    8.00
   7  -9  12    6.62    6.50
   7  -3   5    0.45    7.66
   7   1  -7  634.56   10.01
   8  -6   9    5.25    6.29
   8  -4   6  117.88    7.27
   8   0  -4 1404.54   11.72
   9  -7   9   30.08    6.74
   9  -5   7   44.21    4.98
   9  -1  -1  478.88    7.26
   9   1 -10   27.17    6.48
  10  -2   0  156.14    7.43
  10   0  -6  121.01    5.17
  11  -5   5   38.77    6.67
  11  -1  -4    3.91    6.73
  11   1 -24    4.46    4.50
  11   1 -23    3.47    6.25
  11   1 -22    1.55    6.21
  11   1 -21   40.01    6.44
  11   1 -20    9.16    6.35
  11   1 -19   41.37    6.38
  11   1 -18   41.38    6.50
  11   1 -17   29.84    6.47
  11   1 -16   86.01    4.91
  11   1 -15   84.12    4.97
  11   1 -14    5.19    4.41
  12  -6   5    1.57    6.47
  12  -4   2   51.40    6.64
  12  -2  -2   37.71    4.84
  12   0 -11    3.35    6.24
  12   0 -10    2.07    4.51
  13  -7   5   -4.11    6.32
  13  -5   3    5.64    4.77
  13  -3  -1    6.78    4.36
  13  -1  -8   37.74    6.36
  13  -1  -7   -4.25    4.32
  14  -6   3   17.38    4.33
  14  -4  -1    3.08    6.27
  14  -4   0    3.08    4.32
  14  -2  -6    4.53    4.33
  14   0 -20    9.18    4.41
  14   0 -19    2.95    4.28
  14   0 -18    9.65    4.55
  14   0 -17    0.62    4.51
  15  -5   0    3.70    4.32
  15  -3  -5  -11.05    6.52
  15  -1 -16   15.66    6.15
  15  -1 -15   30.73    6.36
  15  -1 -14    5.83    4.46
  15  -1 -13   43.50    4.60
  16  -4  -5   13.48    6.20
  16  -4  -4   24.08    4.48
  16  -2 -13   22.63    6.12
  16  -2 -12   18.18    6.31
  16  -2 -11   16.10    4.46
 -15  -7   1   14.58    4.35
 -15  -7   2    0.14    6.21
 -15  -5  -4   -0.22    4.32
 -15  -5  -3   -6.27    5.95
 -14  -8   4   11.18    4.21
 -14  -8   5   17.43    6.23
 -14  -6   1    8.28    4.30
 -14  -6   2    9.67    5.98
 -14  -4  -4    8.57    4.36
 -14  -4  -3    6.27    6.08
 -13  -7   5   21.77    4.38
 -13  -5   1   -5.95    4.16
 -13  -5   2   13.81    6.12
 -13  -3  -5   -6.21    4.43
 -13  -3  -4   42.61    6.34
 -12  -8   8   14.14    6.03
 -12  -6   5    8.21    4.47
 -12  -4   1    9.02    4.53
 -12  -2  -7   12.56    4.24
 -12  -2  -6   57.30    4.81
 -12  -2  -5  160.69    7.16
 -11  -9  10    1.46    6.05
 -11  -7   8   25.42    6.24
 -11  -5   5  127.60    6.73
 -11  -3   0   91.80    4.92
 -11  -1 -10    3.58    4.44
 -11  -1  -9   -1.72    4.38
 -11  -1  -8   49.93    6.52
 -10 -10  11    2.96    4.39
 -10  -8  10    1.86    6.12
 -10  -4   4   14.89    4.34
 -10  -2  -1   24.93    6.47
 -10   0 -18   -0.15    6.23
 -10   0 -17    1.35    6.33
 -10   0 -16    8.79    6.39
 -10   0 -15    2.40    6.27
 -10   0 -14    6.73    6.42
  -9  -7  10    7.40    6.11
  -9  -5   7   27.71    4.57
  -9  -3   3    3.25    4.67
  -9  -1  -4   32.30    5.03
  -9  -1  -3   18.84    6.75
  -8 -10  13    6.17    6.04
  -8  -6   9    2.47    4.21
  -8  -4   6   63.94    4.72
  -8   0  -7    2.67    4.57
  -8   0  -6  158.85    7.15
  -7  -9  13   -3.28    6.10
  -7  -7  11    9.21    4.52
  -7  -3   5   65.16    5.14
  -7   1 -21   -2.11    6.70
  -7   1 -20   -4.70    6.39
  -7   1 -19    4.49    6.35
  -7   1 -18    2.67    4.56
  -7   1 -14   30.26    4.89
  -7   1 -13   78.30    7.08
  -7   1 -12   43.11    6.91
  -6 -10  14    4.18    6.19
  -6   0  -3   -0.50    7.73
  -5  -7  12   18.39    6.14
  -5   1  -7 1043.68   12.57
  -3 -11  15    3.72    6.16
  -3  -3   7  363.75    8.63
  -3   1  -5  706.27   13.64
  -2  -4   9  263.80    9.22
  -1  -1   3  178.94   15.72
   1   1  -4  106.37   13.06
   3  -7  12   67.59   10.34
   4  -4   8 1147.73   15.35
   4   0  -1   -5.54    8.54
   4   2 -24    4.49    6.59
   4   2 -12  101.46    7.82
   5  -5   9   16.09    6.70
   5  -3   6   14.72    7.95
   5   1  -6   84.86    8.70
   6  -4   7   14.80    7.17
   6   2 -22    4.44    4.44
   6   2 -21   14.61    6.50
   6   2 -20   -2.97    6.27
   6   2 -19   17.37    6.67
   6   2 -18   -9.42    6.50
   6   2 -17   61.26    6.72
   6   2 -16    5.31    6.54
   6   2 -15   71.09    5.08
   7  -5   8    4.36    6.63
   7  -1   0   65.18    6.09
   7   1  -8   56.45    5.20
   8  -2   2  172.16    6.04
   9  -3   3   18.18    5.04
   9  -1  -2   19.52    4.97
   9   1 -25    6.57    6.25
   9   1 -13   25.12    6.57
   9   1 -12    9.97    6.38
   9   1 -11   11.26    4.53
  10  -8   9   10.36    4.62
  10  -6   7    6.09    4.57
  10  -4   4   21.73    4.83
  10   0  -8   38.06    6.88
  10   0  -7    6.76    4.74
  11  -7   7   13.60    4.68
  11  -5   4   95.14    6.84
  11  -3   1   19.90    4.74
  11  -1  -5  126.14    5.35
  12  -8   7   -0.58    4.61
  12  -4   1   42.84    6.53
  12  -2  -4    9.19    6.38
  12  -2  -3   63.49    4.86
  12   0 -14    9.51    6.22
  12   0 -13    8.68    4.33
  12   0 -12   10.61    4.31
  13  -5   2   11.81    4.57
  13  -3  -3   10.90    6.11
  13  -3  -2   26.20    4.54
  13  -1 -10    8.83    6.23
  13  -1  -9    4.36    4.43
  14  -6   2   -1.79    4.42
  14  -4  -2    6.23    6.20
  14  -2  -8   12.33    6.25
  14  -2  -7   32.26    4.65
  15  -5  -2    5.04    6.21
  15  -5  -1   16.82    4.45
  15  -3  -7   -4.29    6.22
  15  -3  -6    8.27    4.51
  15  -1 -18    2.75    4.25
  15  -1 -17    5.35    4.31
  16  -6  -2    8.56    6.54
  16  -4  -7    8.21    6.35
  16  -4  -6    7.68    4.20
  16  -2 -15    7.86    4.29
  16  -2 -14   15.24    4.40
 -15  -7   3   14.59    6.18
 -15  -5  -2   12.20    4.17
 -15  -5  -1   -7.88    5.87
 -15  -3 -11    8.08    4.25
 -15  -3 -10    2.12    6.23
 -15  -3  -9   15.01    6.04
 -14  -8   6   -0.98    4.43
 -14  -6   3   -4.64    4.49
 -14  -4  -2   -0.32    4.26
 -14  -4  -1    3.09    6.05
 -14  -2 -14   16.58    6.14
 -14  -2 -13   -1.56    6.46
 -14  -2 -12    6.84    6.20
 -14  -2 -11    4.19    6.24
 -13  -7   6   -1.93    4.33
 -13  -5   3   12.06    4.28
 -13  -3  -3   28.85    4.58
 -13  -3  -2   -1.09    6.02
 -12  -8   9    4.88    6.01
 -12  -6   6   31.60    4.68
 -12  -4   2    1.03    4.38
 -12  -4   3   16.78    6.09
 -12  -2  -4   26.40    4.59
 -11  -7   9   18.55    6.37
 -11  -5   6   17.85    6.27
 -11  -3   1   38.34    4.75
 -11  -1  -7    9.90    4.48
 -11  -1  -6   15.17    6.45
 -10  -6   8   59.58    4.67
 -10  -4   5   77.34    4.85
 -10  -2   0  127.77    5.36
 -10   0 -21    0.05    6.49
 -10   0 -20    5.84    6.35
 -10   0 -19   -3.95    4.49
 -10   0 -13    6.26    4.20
 -10   0 -12   40.71    4.90
 -10   0 -11    8.33    6.17
 -10   0 -10   76.65    6.82
  -9  -9  12    8.37    4.46
  -9  -5   8    2.32    6.12
  -9  -3   4  226.60    7.47
  -9  -1  -2   55.64    6.83
  -8  -8  12    7.94    6.15
  -8  -6  10   53.45    6.25
  -8  -4   7   65.44    6.61
  -8  -2   2  164.06    5.73
  -8   0  -5   -4.19    6.79
  -7  -5   9    1.69    4.45
  -7  -1   0   74.20    5.83
  -7   1 -23    2.90    6.72
  -7   1 -22    3.09    6.55
  -7   1 -11  206.48    6.32
  -7   1 -10    1.85    6.61
  -6  -8  13   18.48    6.42
  -6  -6  11    8.57    6.07
  -6  -4   8    8.12    4.94
  -6  -2   4   78.66    5.83
  -5  -9  14    4.11    6.16
  -5  -5  10   -6.80    6.17
  -5  -1   2  657.88   11.76
  -4  -4   9   52.39    7.35
  -4  -2   5 1847.04   15.88
  -4   0  -1    8.59    7.83
  -4   2 -18    1.48    8.01
  -4   2 -17   53.22    8.74
  -4   2 -16   11.89    8.31
  -4   2 -15   65.04    8.96
  -3  -7  13   11.58    7.59
  -2 -10  15   -2.38    7.79
  -2  -6  12   43.72    8.17
  -2   2 -11   87.59   11.61
  -1  -7  13   16.36    9.16
  -1   1  -4   79.45   16.21
   0   2 -11   68.88   14.35
   2  -2   5 2619.55   27.78
   2   2 -24    2.16    8.17
   2   2 -11   47.61    7.82
   3   1  -5  869.36   14.46
   4   2 -23   18.69    6.53
   4   2 -22   -0.56    6.55
   4   2 -14  149.22    8.12
   4   2 -13   59.91    5.41
   5  -7  11   34.63    8.36
   5  -1   1   80.12   10.25
   5   1  -7  797.69   11.29
   6  -2   3   37.41    5.87
   6   0  -3   -4.36    6.21
   7  -7  10    3.46    4.59
   7  -3   4  258.48    8.57
   7  -1  -1    5.36    8.06
   7   1 -10   88.13    7.20
   7   1  -9  544.74    7.56
   8  -8  10    5.69    6.45
   8  -6   8   13.34    6.80
   8  -4   5   -2.20    6.91
   8  -2   1  373.24    8.82
   8   0  -6  752.68    9.83
   8   0  -5    3.84    5.35
   9  -9  10    7.02    6.72
   9  -7   8   11.39    6.67
   9  -5   6   44.23    4.84
   9  -3   2  142.50    7.39
   9  -1  -3  523.29    7.18
   9   1 -24    1.66    4.61
   9   1 -23   10.35    6.30
   9   1 -22   -1.31    6.43
   9   1 -21   20.14    6.35
   9   1 -20   18.11    6.48
   9   1 -19  141.71    7.05
   9   1 -18   68.77    6.65
   9   1 -17   20.86    6.42
   9   1 -16    5.18    6.30
   9   1 -15   61.12    6.78
   9   1 -14  462.95    6.87
  10  -8   8    6.44    6.65
  10  -6   6   74.92    6.96
  10  -4   3   32.19    6.74
  10  -2  -1  116.93    5.28
  10   0 -10   42.93    6.57
  10   0  -9    4.03    4.66
  11  -9   8    4.94    6.67
  11  -7   6    7.90    6.47
  11  -3   0  119.83    5.29
  11  -1  -7   41.37    6.45
  11  -1  -6   29.43    4.66
  12  -8   6    0.46    6.46
  12  -6   4   15.08    4.49
  12  -4   0   34.13    6.34
  12  -2  -5   66.27    6.65
  12   0 -23    4.44    4.46
  12   0 -22    7.51    4.55
  12   0 -21   -2.09    4.49
  12   0 -20   81.97    6.70
  12   0 -19    3.49    4.40
  12   0 -18   82.67    5.10
  12   0 -17    1.57    4.25
  12   0 -16   63.08    4.92
  12   0 -15   -0.83    4.36
  13  -7   4    2.29    4.53
  13  -5   1   -5.73    4.66
  13  -3  -4    4.27    6.40
  13  -1 -13   39.11    6.33
  13  -1 -12   11.28    4.28
  13  -1 -11   12.48    4.29
  14  -6   1   -1.99    4.45
  14  -4  -3    0.83    4.18
  14  -2 -11   35.68    6.16
  14  -2 -10   17.55    4.36
  14  -2  -9   55.97    4.67
  15  -7   0   14.02    6.40
  15  -5  -3   10.09    4.54
  15  -3  -9   -7.00    6.12
  15  -3  -8   16.97    4.43
  16  -6  -3    4.47    4.27
  16  -4  -9   13.84    6.13
  16  -4  -8    5.25    4.33
 -16  -4  -6    6.62    4.22
 -16  -4  -5   -7.63    6.21
 -15  -7   4    8.47    4.33
 -15  -7   5   14.78    6.27
 -15  -5   0    3.14    4.16
 -15  -5   1   17.21    6.18
 -15  -3  -8   -1.87    4.21
 -15  -3  -7   -0.14    4.16
 -15  -3  -6    0.28    6.17
 -14  -6   4   23.65    4.87
 -14  -6   5   -2.49    6.19
 -14  -4   0    5.14    4.20
 -14  -4   1   -0.79    6.09
 -14  -2 -10    4.05    4.38
 -14  -2  -9    7.93    4.37
 -14  -2  -8   14.93    6.19
 -14  -2  -7   13.64    6.41
 -13  -7   7   10.92    4.35
 -13  -5   4    7.29    4.17
 -13  -3  -1    6.83    4.41
 -13  -3   0   20.84    6.20
 -13  -1 -16    0.99    6.63
 -13  -1 -15    0.37    6.27
 -13  -1 -14   -6.47    6.26
 -13  -1 -13   -7.57    6.38
 -13  -1 -12    3.17    6.24
 -13  -1 -11   11.49    6.44
 -12  -8  10    9.13    6.18
 -12  -6   7   28.40    4.44
 -12  -4   4   -1.61    6.12
 -12  -2  -3   22.15    4.69
 -12  -2  -2    3.81    6.32
 -11  -9  11    1.30    4.27
 -11  -5   7   10.90    6.20
 -11  -3   2   40.31    4.79
 -11  -3   3    3.93    6.38
 -11  -1  -5   30.94    4.71
 -11  -1  -4   13.72    6.48
 -10  -8  11   12.36    4.41
 -10  -6   9    4.97    4.48
 -10  -4   6   13.16    6.50
 -10  -2   1  104.12    5.14
 -10   0  -9    7.07    4.36
 -10   0  -8   19.92    6.32
  -9  -9  13    6.40    6.04
  -9  -7  11   34.08    6.35
  -9  -3   5  107.36    6.98
  -9  -1  -1   26.53    4.74
  -8 -10  14    0.54    6.25
  -8  -2   3   30.24    5.21
  -8   0  -4   55.43    5.11
  -7  -9  14    9.84    6.13
  -7  -7  12   15.41    4.54
  -7  -3   6   82.88    5.02
  -7  -1   1   -1.23    5.54
  -7   1 -24   -0.09    6.92
  -7   1  -9   12.71    4.81
  -7   1  -8   46.83    7.09
  -6   0  -2  274.30    7.09
  -5  -3   7   12.38    5.61
  -5   1  -6   64.62    6.22
  -4 -10  15   -2.65    6.60
  -4  -8  14    5.12    7.65
  -4  -6  12    6.17    6.53
  -4   2 -20    0.32    8.11
  -4   2 -19    7.55    6.77
  -4   2 -14   23.19    6.96
  -4   2 -13  139.23    9.83
  -3  -1   3  662.95   12.41
  -2  -8  14    2.64    7.38
  -2   0   0  414.92   13.73
   0   2 -23    7.45   10.82
   2  -8  13   16.22   11.50
   2   2 -23    2.18    8.26
   2   2 -12   82.86    8.01
   3  -1   2  206.34   10.38
   4  -2   4  406.23    9.70
   4   0  -2  242.76   12.81
   4   2 -21   22.16    6.48
   4   2 -20    3.97    6.33
   4   2 -19   21.13    6.56
   4   2 -18   -1.35    6.37
   4   2 -17   22.67    6.75
   4   2 -16   39.26    6.88
   4   2 -15   79.42    7.19
   6  -8  11    6.64    6.59
   6  -6   9    5.62    6.62
   6   0  -4   45.57    8.62
   7  -9  11   -5.30    6.56
   7  -5   7   18.22    6.84
   7   1 -26    9.80    6.27
   7   1 -11  114.09    7.33
   8 -10  11    8.98    6.61
   8  -2   0    3.06    7.37
   8   0  -7    2.85    7.35
   9  -5   5  150.95    7.48
   9  -1  -4   19.17    5.11
  10  -4   2  399.48    8.47
  10  -2  -2  253.40    5.89
  10   0 -12    4.06    6.25
  10   0 -11    1.56    4.48
  11  -9   7   10.17    6.55
  11  -5   3    6.64    4.49
  11  -3  -1   40.21    4.91
  11  -1  -9    8.02    6.38
  11  -1  -8   30.54    4.56
  12  -8   5    4.44    6.46
  12  -6   3   -0.29    4.58
  12  -4  -1   16.60    6.28
  12  -2  -7   27.59    6.35
  12  -2  -6   10.09    4.44
  13  -7   3   -1.86    4.56
  13  -5   0    1.29    4.27
  13  -3  -6   28.17    6.39
  13  -3  -5   40.16    4.69
  13  -1 -21    7.06    6.18
  13  -1 -20   15.47    6.17
  13  -1 -19   23.96    6.29
  13  -1 -18    4.74    6.43
  13  -1 -17   54.97    6.53
  13  -1 -16    3.79    4.52
  13  -1 -15   64.57    4.98
  13  -1 -14    1.05    4.27
  14  -6  -1   -1.14    6.39
  14  -6   0   -4.90    4.58
  14  -4  -5   30.09    6.20
  14  -4  -4   54.12    4.68
  14  -2 -14   36.60    6.50
  14  -2 -13   -4.06    4.49
  14  -2 -12   31.24    4.52
  15  -7  -1    4.76    6.29
  15  -5  -5   29.95    6.27
  15  -5  -4   -0.55    4.44
  15  -3 -13   11.01    6.22
  15  -3 -12   30.63    6.46
  15  -3 -11   -0.90    4.35
  15  -3 -10   11.49    4.31
  16  -4 -12   11.83    6.07
  16  -4 -11    8.76    4.28
  16  -4 -10    4.59    4.28
 -16  -6   3    2.55    6.28
 -16  -4  -4    6.84    4.21
 -16  -4  -3    0.91    4.34
 -16  -4  -2    2.80    6.19
 -15  -7   6    4.97    6.01
 -15  -5   2    2.83    4.10
 -15  -5   3   23.85    6.21
 -15  -3  -5   -3.65    4.44
 -15  -3  -4    7.84    4.55
 -15  -3  -3    3.43    6.27
 -14  -6   6   39.92    6.50
 -14  -4   2   10.83    6.04
 -14  -2  -6   34.48    4.60
 -14  -2  -5    5.61    6.09
 -13  -7   8   -0.35    4.33
 -13  -5   5   11.19    4.49
 -13  -5   6   59.99    6.40
 -13  -3   1   12.33    6.08
 -13  -1 -10   11.86    4.30
 -13  -1  -9   12.32    4.80
 -13  -1  -8    5.11    6.38
 -13  -1  -7   14.48    6.36
 -12  -6   8   30.67    4.90
 -12  -4   5   21.17    6.33
 -12  -2  -1   93.03    5.09
 -12  -2   0   27.20    6.54
 -12   0 -17   -0.36    6.41
 -12   0 -16    1.58    6.53
 -12   0 -15    2.64    6.41
 -12   0 -14   -1.82    6.52
 -12   0 -13   -3.84    6.25
 -11  -9  12    1.74    4.49
 -11  -7  10   -1.72    4.24
 -11  -5   8    1.61    6.21
 -11  -3   4   47.70    6.61
 -11  -1  -3   36.44    4.85
 -10  -8  12   21.37    6.52
 -10  -6  10   85.17    6.70
 -10  -4   7   57.01    6.66
 -10  -2   2  245.37    5.62
 -10   0  -7    1.96    4.42
 -10   0  -6   98.08    6.68
  -9  -7  12   15.37    6.31
  -9  -5   9   55.17    4.80
  -9  -1   0    5.49    4.87
  -9   1 -20    8.46    6.84
  -9   1 -19   -2.98    6.71
  -9   1 -18    1.80    6.53
  -9   1 -17    2.45    4.71
  -9   1 -16   -2.24    4.80
  -9   1 -15   30.49    4.90
  -9   1 -14    7.41    4.59
  -9   1 -13   10.59    6.54
  -9   1 -12    7.21    6.34
  -9   1 -11   69.90    7.00
  -8  -8  13    4.32    4.47
  -8  -6  11   -5.47    4.48
  -8  -4   8   13.23    4.78
  -8  -2   4  175.46    7.71
  -8   0  -3   -8.80    5.09
  -7  -5  10    7.28    4.37
  -7  -3   7  120.78    7.25
  -7  -1   2   67.57    7.88
  -7   1  -7  227.53    8.12
  -6 -10  15   -1.72    6.47
  -6  -8  14   -5.23    6.11
  -6  -6  12   28.05    6.20
  -6  -4   9    7.82    4.94
  -6  -2   5    6.00    5.44
  -6   0  -1   -0.93    5.70
  -5  -7  13    2.67    4.42
  -5  -5  11    4.19    6.29
  -5  -1   3   13.14    9.44
  -5   1  -5  353.49    8.03
  -4   0   0  243.79   12.55
  -4   2 -21    1.30    8.10
  -4   2 -12   38.81    7.32
  -3  -9  15   -2.92    7.73
  -3  -5  11   38.33    6.71
  -3  -3   8   93.82    8.94
  -3   1  -4   28.73   10.33
  -1  -5  11  115.53   10.96
   2   2 -22    5.58    6.53
   2   2 -13   39.51    7.37
   3   1  -6   -2.47    9.70
   4  -8  12    8.89    7.93
   5  -3   5  227.79    9.57
   5  -1   0  454.76   11.80
   5   1  -8   40.01    5.80
   6 -10  12    3.40    6.75
   6  -4   6    4.18    7.30
   6  -2   2    3.73    5.71
   7  -7   9   -4.55    6.39
   7  -3   3  165.68    8.04
   7  -1  -2   58.05    6.08
   7   1 -25    7.03    4.53
   7   1 -24    9.91    6.31
   7   1 -23   12.93    6.49
   7   1 -14    7.67    6.62
   7   1 -13   -4.38    6.71
   7   1 -12   36.89    4.86
   8  -8   9   14.17    6.51
   8  -6   7    8.60    6.54
   8  -4   4  311.68    8.27
   8   0  -8  405.50    6.81
   9  -9   9   -3.45    6.60
   9  -7   7   34.74    6.71
   9  -3   1    5.30    4.99
   9  -1  -5  325.71    6.45
  10  -8   7   14.33    6.65
  10  -6   5    2.49    4.73
  10  -2  -4  203.68    7.33
  10  -2  -3   55.92    5.03
  10   0 -25   -5.33    4.51
  10   0 -24   10.44    6.13
  10   0 -23    1.13    6.32
  10   0 -22   26.11    6.40
  10   0 -21    7.33    6.31
  10   0 -17   10.85    6.49
  10   0 -16  289.91    7.70
  10   0 -15    0.30    6.32
  10   0 -14   83.15    4.86
  10   0 -13    6.71    4.40
  11  -7   5   12.02    4.67
  11  -5   2    3.00    4.70
  11  -3  -2   59.49    5.00
  11  -1 -11   25.07    6.28
  11  -1 -10   -0.27    4.34
  12  -8   4    5.70    6.34
  12  -6   2    9.41    4.68
  12  -4  -2    3.53    6.19
  12  -2  -9    4.58    6.15
  12  -2  -8   -0.23    4.31
  13  -7   2   -5.59    4.69
  13  -5  -2   12.89    6.22
  13  -5  -1   -4.02    4.35
  13  -3  -7   13.42    4.49
  14  -8   1   18.01    6.44
  14  -6  -2    5.24    6.19
  14  -4  -7   15.31    6.20
  14  -4  -6   17.86    4.50
  14  -2 -19    1.16    4.31
  14  -2 -18   -1.58    4.19
  14  -2 -17    3.58    4.24
  14  -2 -16   25.16    4.41
  14  -2 -15    1.21    4.52
  15  -7  -3   20.05    6.53
  15  -7  -2    9.42    4.44
  15  -5  -7   23.70    6.29
  15  -5  -6    7.08    4.43
  15  -3 -16    6.02    6.00
  15  -3 -15    1.86    4.31
  15  -3 -14   17.53    4.43
 -16  -4  -1    8.78    4.25
 -16  -4   0   14.81    6.25
 -16  -2  -9   -0.41    6.19
 -15  -5   4    6.81    6.35
 -15  -3  -2   12.91    4.47
 -15  -3  -1   -4.13    6.14
 -14  -6   7    6.20    4.14
 -14  -4   3   -3.81    4.34
 -14  -2  -4  -10.37    4.51
 -14  -2  -3   18.88    4.36
 -13  -7   9   13.09    4.48
 -13  -5   7  116.91    7.27
 -13  -3   2   15.31    4.52
 -13  -1  -6   37.83    4.68
 -13  -1  -5   27.98    6.29
 -12  -8  11   -4.07    4.41
 -12  -6   9   11.95    4.28
 -12  -4   6   35.73    6.42
 -12  -2   1   60.73    6.46
 -12   0 -18    7.71    4.67
 -12   0 -12   21.01    4.70
 -12   0 -11   -7.20    4.47
 -12   0 -10   30.03    4.58
 -12   0  -9    7.66    6.34
 -11  -9  13    1.57    6.34
 -11  -7  11   13.74    4.59
 -11  -3   5   14.11    6.41
 -11  -1  -2   22.94    4.71
 -11  -1  -1  114.71    7.01
 -10  -8  13    2.70    6.37
 -10  -6  11   -2.94    6.21
 -10  -4   8   45.56    6.46
 -10  -2   3   48.93    4.82
 -10   0  -5   -2.33    4.37
 -10   0  -4   76.36    6.63
  -9  -9  14    1.93    6.29
  -9  -5  10    4.29    6.24
  -9  -3   6  172.88    5.57
  -9  -1   1  444.10    6.71
  -9   1 -22    2.13    6.86
  -9   1 -21    7.30    6.63
  -9   1 -10    2.91    4.50
  -9   1  -9   42.33    6.85
  -8  -4   9   79.46    6.55
  -8  -2   5   40.16    7.35
  -8   0  -2    7.44    5.06
  -7  -7  13   35.41    4.82
  -7  -5  11   29.89    6.46
  -7   1  -6   41.00    5.36
  -6   0   0  717.34   10.93
  -6   2 -17   33.04    8.61
  -6   2 -16    2.50    6.58
  -6   2 -15   34.93    7.07
  -5  -9  15    0.11    6.16
  -5  -3   8 1067.39   12.08
  -5   1  -4   76.69    8.60
  -4  -4  10  161.24    7.82
  -4  -2   6  293.90    8.15
  -4   2 -22   17.89    9.12
  -4   2 -11   52.72    7.51
  -2  -2   6  208.13   11.36
  -2   2 -10    3.91   10.78
   2  -6  11    1.87   10.37
   2   0  -1  226.74   12.29
   2   2 -21    2.59    6.57
   2   2 -20    0.30    7.77
   2   2 -19   12.03    8.06
   2   2 -15  126.08    9.70
   2   2 -14  308.42    9.95
   3 -11  14    1.92    9.72
   3  -3   6 1716.26   18.85
   4 -10  13   -1.20    8.11
   4  -6  10   13.46    6.81
   4   0  -3   -2.17   11.44
   5  -9  12    0.15    6.77
   5  -5   8   31.60    7.05
   5   1 -27    3.91    6.31
   5   1 -26    3.37    6.31
   5   1 -10    1.41    6.92
   5   1  -9  580.76    8.50
   6   0  -5   -0.72    5.71
   7  -5   6   38.69    7.01
   7  -1  -3  307.00    9.14
   7   1 -22    4.35    4.52
   7   1 -21   17.87    4.68
   7   1 -20   43.15    6.67
   7   1 -19   37.17    6.70
   7   1 -18   70.49    6.84
   7   1 -17   15.33    6.33
   7   1 -16   50.84    4.84
   7   1 -15   21.74    4.84
   8 -10  10    3.05    6.77
   8  -2  -1  103.97    5.81
   8   0 -10  260.38    7.73
   8   0  -9    1.83    5.14
   9  -5   4   19.40    4.73
   9  -3   0  263.21    6.15
   9  -1  -7  223.32    7.55
   9  -1  -6   63.79    5.22
  10  -6   4   63.87    7.05
  10  -4   1  228.78    5.87
  10  -2  -5   18.66    6.77
  10   0 -20   12.93    4.39
  10   0 -19   -0.46    4.42
  10   0 -18  101.90    5.03
  11  -9   6    8.13    4.56
  11  -7   4    8.01    6.31
  11  -5   1   22.73    4.52
  11  -3  -4   61.79    6.74
  11  -3  -3   11.96    4.73
  11  -1 -24    2.31    6.26
  11  -1 -14    6.48    6.05
  11  -1 -13    6.30    6.18
  11  -1 -12   21.61    4.49
  12  -6   1    9.51    4.43
  12  -4  -3    9.59    4.33
  12  -2 -11   18.11    6.33
  12  -2 -10    3.98    4.37
  13  -7   1    3.93    4.31
  13  -5  -3    1.27    6.04
  13  -3 -10   96.81    6.47
  13  -3  -9   29.13    4.49
  13  -3  -8   50.89    4.73
  14  -8   0   -3.40    4.65
  14  -6  -3    4.97    4.40
  14  -4  -9   21.45    6.05
  14  -4  -8    8.17    4.38
  15  -7  -4   14.40    6.25
  15  -5  -9   18.71    6.26
  15  -5  -8    8.92    4.43
 -16  -4   1   12.77    4.29
 -16  -4   2   17.14    6.15
 -16  -2  -8    1.41    4.52
 -16  -2  -7    2.67    4.41
 -16  -2  -6   -2.13    6.00
 -15  -5   5    8.62    4.56
 -15  -3   0    3.77    4.43
 -15  -3   1   -3.88    6.10
 -15  -1 -12  -10.95    4.69
 -15  -1 -11    2.26    4.38
 -15  -1 -10   11.88    6.31
 -15  -1  -9   -0.29    6.13
 -14  -6   8   27.06    4.47
 -14  -4   4   31.87    4.64
 -14  -4   5    1.79    6.38
 -14  -2  -2   12.66    4.52
 -14  -2  -1   33.04    4.61
 -13  -7  10    7.43    4.15
 -13  -5   8    0.68    6.31
 -13  -3   3   -3.25    4.30
 -13  -3   4   -0.04    6.33
 -13  -1  -4    8.14    4.44
 -13  -1  -3   83.29    6.78
 -12  -8  12    3.77    4.28
 -12  -6  10   14.29    4.57
 -12  -4   7   68.81    6.70
 -12  -2   2   30.97    4.52
 -12   0  -8    1.92    4.38
 -12   0  -7   -2.38    4.42
 -12   0  -6   57.28    6.79
 -11  -7  12    9.64    6.10
 -11  -5   9  150.86    5.63
 -11  -3   6   99.04    6.80
 -11  -1   0   41.59    4.99
 -11   1 -16    4.55    6.59
 -11   1 -15    8.72    6.73
 -11   1 -14    3.68    6.34
 -10  -2   4  180.52    5.37
 -10   0  -3    4.90    4.56
  -9  -7  13   60.63    6.62
  -9  -3   7    2.50    4.37
  -9  -1   2   24.11    4.90
  -9   1  -8   -2.12    4.92
  -9   1  -7   14.99    6.53
  -8  -8  14    8.42    4.46
  -8  -6  12   52.83    5.04
  -8   0  -1    7.16    5.13
  -7  -9  15   -2.59    4.53
  -7  -3   8   56.08    7.04
  -7  -1   3  294.24    7.04
  -7   1  -5   58.99    5.09
  -6 -10  16    5.82    6.25
  -6  -4  10   47.15    6.75
  -6  -2   6   94.92    5.94
  -6   2 -20    2.88    8.33
  -6   2 -19   -3.03    6.45
  -6   2 -18    1.67    6.61
  -6   2 -14   16.69    6.87
  -6   2 -13   94.72    7.83
  -6   2 -12   18.11    7.02
  -5  -7  14   11.90    6.35
  -5  -1   4   73.34    9.49
  -4 -10  16    1.67    7.66
  -4   0   1    0.09   11.69
  -4   2 -23    5.49   11.22
  -4   2 -10    3.42    7.10
  -3  -1   4   59.14   11.97
  -2  -4  10   64.65    9.11
  -1  -9  15    2.86   11.33
  -1  -3   8  437.65   15.02
   0   2 -22    0.31    9.30
   1   1  -5  251.94   16.27
   2 -10  14   -0.70   10.55
   2   2 -18   42.24    7.06
   2   2 -17   12.70    6.74
   2   2 -16  205.43    8.89
   3  -9  13    0.28    7.91
   3   1 -28    2.39    6.56
   3   1  -7   36.83    9.00
   4  -4   7  602.13   11.24
   4  -2   3  112.49    7.74
   5  -7  10   58.40    7.01
   5  -1  -1  116.08   10.59
   5   1 -25    2.20    6.45
   5   1 -24    2.37    6.19
   5   1 -11  428.58    9.61
   6  -8  10    2.04    6.55
   6  -6   8   19.00    6.65
   6  -4   5   23.60    7.65
   6  -2   1   42.59    6.41
   6   0  -6  977.09    9.88
   7  -9  10   16.48    6.71
   7  -3   2  513.82    9.25
   7  -1  -4  918.37   10.86
   8  -8   8    3.16    6.59
   8  -6   6   46.20    6.70
   8  -4   3  114.92    5.56
   8  -2  -2  155.45    5.94
   8   0 -26    4.25    4.26
   8   0 -25   -1.19    6.20
   8   0 -12  152.97    6.96
   8   0 -11    0.57    4.42
   9  -9   8   -0.78    4.66
   9  -7   6   13.84    6.58
   9  -5   3  118.30    7.12
   9  -3  -1   -1.49    7.06
   9  -1  -8   69.99    4.93
  10 -10   7    8.07    6.44
  10  -8   6    7.01    4.54
  10  -6   3    3.30    6.31
  10  -4   0    3.93    4.73
  10  -2  -6  152.34    5.52
  11  -9   5    6.43    6.46
  11  -7   3   21.13    6.62
  11  -5   0   49.98    4.81
  11  -3  -5   12.92    4.64
  11  -1 -23    0.53    4.39
  11  -1 -22   -0.29    4.52
  11  -1 -21   33.38    4.66
  11  -1 -20   -0.47    4.41
  11  -1 -19   32.99    4.56
  11  -1 -18   36.69    4.69
  11  -1 -17   37.51    4.53
  11  -1 -16   94.07    4.86
  11  -1 -15   85.97    4.95
  12  -8   3    4.15    4.76
  12  -6   0    0.98    4.38
  12  -4  -5   31.36    6.11
  12  -4  -4   -0.78    4.41
  12  -2 -15   47.54    6.24
  12  -2 -14   31.24    6.24
  12  -2 -13   68.52    4.73
  12  -2 -12   33.49    4.71
  13  -7  -1   58.45    6.50
  13  -7   0    4.93    4.57
  13  -5  -5   22.66    6.26
  13  -5  -4    4.78    4.48
  13  -3 -13   14.95    6.13
  13  -3 -12   75.37    6.46
  13  -3 -11   15.60    4.23
  14  -8  -2   -0.49    6.30
  14  -8  -1   13.97    4.49
  14  -6  -5    3.06    6.30
  14  -6  -4   36.08    4.75
  14  -4 -12   10.35    6.10
  14  -4 -11   42.38    4.53
  14  -4 -10   20.64    4.41
  15  -7  -6    5.54    6.29
  15  -7  -5   12.83    4.44
  15  -5 -13    0.03    6.03
  15  -5 -12    8.18    5.98
  15  -5 -11    7.67    4.43
  15  -5 -10   13.31    4.38
 -17  -3  -3    0.49    4.43
 -17  -3  -2    9.42    6.26
 -16  -4   3    6.50    4.48
 -16  -2  -5    3.50    4.45
 -16  -2  -4    3.91    4.50
 -16  -2  -3    1.52    6.19
 -15  -5   6    5.14    4.31
 -15  -5   7   10.52    6.02
 -15  -3   2   11.69    4.41
 -15  -1  -8   -3.13    4.66
 -15  -1  -7   24.05    4.64
 -15  -1  -6   12.55    6.30
 -15  -1  -5   -0.02    6.31
 -14  -6   9    4.64    4.17
 -14  -4   6   22.52    6.26
 -14  -2   0    7.98    4.49
 -14  -2   1    9.85    6.30
 -14   0 -14    1.74    4.54
 -14   0 -13   -0.76    6.33
 -14   0 -12   13.47    6.34
 -14   0 -11    8.14    6.43
 -14   0 -10   41.83    6.88
 -13  -7  11   -4.10    4.50
 -13  -5   9   31.37    6.64
 -13  -3   5   52.35    6.58
 -13  -1  -2   -0.39    4.55
 -13  -1  -1   74.23    6.43
 -12  -8  13    5.40    6.31
 -12  -6  11   -9.11    6.20
 -12  -4   8  140.02    6.86
 -12  -2   3   57.38    4.81
 -12   0  -5    2.38    4.54
 -12   0  -4  101.95    6.77
 -11  -7  13    2.49    6.26
 -11  -5  10    5.96    4.51
 -11  -3   7   10.96    6.32
 -11  -1   1  198.97    5.66
 -11   1 -19    7.44    6.66
 -11   1 -18   -1.41    4.57
 -11   1 -17   -1.47    4.65
 -11   1 -13   18.51    4.58
 -11   1 -12   -1.45    4.55
 -11   1 -11    7.74    4.48
 -11   1 -10    8.15    6.37
 -11   1  -9    1.66    6.12
 -10  -8  14   -8.82    6.37
 -10  -6  12   62.29    5.15
 -10  -4   9   29.80    4.66
 -10  -2   5   22.18    4.76
 -10   0  -2  185.04    5.69
 -10   0  -1    1.50    6.87
  -9  -9  15   -2.52    4.37
  -9  -5  11   91.11    5.17
  -9  -3   8  153.03    7.18
  -9  -1   3  573.81    8.82
  -9   1  -6    7.84    4.53
  -9   1  -5   -2.68    6.43
  -8  -6  13    1.07    6.23
  -8  -4  10   19.58    6.68
  -8  -2   6  450.73    7.11
  -8   0   0  132.99    6.13
  -7  -7  14   12.02    6.34
  -7  -1   4  929.46   11.01
  -7   1  -4   19.15    4.98
  -6  -8  15    2.07    6.27
  -6  -6  13    2.96    4.43
  -6   0   1    4.97    6.17
  -6   2 -21    3.68    6.78
  -6   2 -11   83.02    7.74
  -6   2 -10   11.29    7.01
  -5  -5  12    2.66    6.52
  -5   1  -3 1017.27   11.17
  -4  -8  15    9.30    6.48
  -4  -6  13    2.23    6.37
  -4   2  -9  296.77    9.99
  -3  -7  14   44.19    7.11
  -3   1  -3 2050.16   18.86
   0   2 -21   11.79    9.49
   0   2 -12   50.98   10.99
   3  -5   9   68.42    7.63
   3  -1   1  805.85   13.99
   3   1 -27    1.45    6.35
   4   0  -4   85.06   10.75
   5  -3   4  521.57    8.91
   5   1 -23    2.04    6.24
   5   1 -22   10.63    6.31
   5   1 -13  177.33    7.84
   5   1 -12   43.38    5.36
   6 -10  11    3.87    6.66
   6  -2   0   22.53    8.47
   6   0  -7   -2.00    5.69
   7  -7   8   40.63    5.01
   7  -5   5  120.39    7.40
   7  -1  -5 1030.81   11.00
   8 -10   9   -0.04    6.64
   8  -4   2  205.37    7.79
   8  -2  -3   28.52    5.43
   8   0 -24   15.99    4.69
   8   0 -23   -1.32    4.47
   8   0 -22   32.24    6.53
   8   0 -21    0.08    6.27
   8   0 -20   11.00    6.18
   8   0 -19   -3.11    6.41
   8   0 -18   27.00    6.53
   8   0 -17    3.31    6.31
   8   0 -16    6.54    6.30
   8   0 -15    9.33    6.36
   8   0 -14   70.91    4.89
   8   0 -13    2.67    4.39
   9  -9   7   -0.27    6.76
   9  -3  -2  214.44    7.64
   9  -1 -10   23.02    7.00
   9  -1  -9  187.47    5.48
  10  -8   5   17.60    6.44
  10  -4  -1    7.77    4.61
  10  -2  -8   25.63    6.54
  10  -2  -7   11.74    4.67
  11  -9   4    8.82    6.47
  11  -7   2   19.52    6.49
  11  -5  -1   29.56    4.65
  11  -3  -7   25.33    6.45
  11  -3  -6   91.45    5.00
  12  -8   2    1.41    4.46
  12  -6  -1    7.69    4.34
  12  -4  -6   39.91    4.65
  12  -2 -22    1.88    4.25
  12  -2 -21   -0.10    4.39
  12  -2 -20    4.79    4.45
  12  -2 -19    7.01    4.37
  12  -2 -18   19.48    4.48
  12  -2 -17    9.33    4.21
  12  -2 -16   12.93    4.52
  13  -7  -2   38.44    6.51
  13  -5  -6   65.30    4.77
  13  -3 -20    1.88    6.33
  13  -3 -19    9.84    6.15
  13  -3 -18   13.35    6.21
  13  -3 -17   13.67    6.11
  13  -3 -16   10.48    4.46
  13  -3 -15    6.15    4.30
  13  -3 -14   49.79    4.73
  14  -8  -3   10.44    6.38
  14  -6  -7    4.58    6.18
  14  -6  -6   40.89    4.79
  14  -4 -17   14.63    6.07
  14  -4 -16   -3.36    6.28
  14  -4 -15   -0.95    4.52
  14  -4 -14   -2.58    4.22
  14  -4 -13    3.92    4.44
  15  -5 -14    3.92    4.22
 -17  -3  -1    5.79    4.37
 -17  -3   0    4.33    4.36
 -17  -3   1   11.38    6.18
 -16  -4   4   17.69    4.65
 -16  -4   5   14.54    6.36
 -16  -2  -2    6.20    4.35
 -16  -2  -1   12.85    6.13
 -15  -5   8    3.89    6.33
 -15  -3   3   -0.49    4.48
 -15  -3   4   14.64    6.33
 -15  -1  -4    5.45    4.37
 -15  -1  -3   23.49    6.42
 -14  -6  10   -0.83    4.44
 -14  -4   7    7.50    4.36
 -14  -2   2    3.55    4.36
 -14   0  -9    8.04    4.61
 -14   0  -8   26.17    4.78
 -14   0  -7    7.57    6.46
 -14   0  -6   -6.47    6.26
 -13  -7  12   -1.34    4.33
 -13  -5  10   -1.42    6.42
 -13  -3   6   12.19    6.33
 -13  -1   0   27.26    4.52
 -12  -8  14    2.96    6.13
 -12  -6  12   10.27    6.23
 -12  -4   9   52.32    6.42
 -12  -2   4   15.50    4.36
 -12   0  -3    4.27    4.38
 -12   0  -2  233.56    7.43
 -11  -5  11   82.59    6.62
 -11  -1   2   17.13    4.67
 -11   1  -8   57.95    4.85
 -11   1  -7    3.35    6.33
 -10  -6  13   11.82    6.29
 -10  -4  10  106.60    6.92
 -10  -2   6  162.68    7.21
 -10   0   0  223.85    7.48
  -9  -7  14   -0.95    4.55
  -9  -5  12   12.81    6.42
  -9  -1   4   21.36    6.99
  -9   1  -4   29.39    6.68
  -8  -8  15   -1.08    4.45
  -8  -2   7   -1.48    7.11
  -8   0   1    2.12    5.29
  -8   2 -19   -4.96    6.78
  -8   2 -18    0.57    6.52
  -8   2 -17   -6.59    6.64
  -8   2 -16    9.33    4.91
  -8   2 -15   21.66    4.90
  -8   2 -14   13.58    4.70
  -8   2 -13    9.28    6.69
  -8   2 -12   50.32    6.90
  -8   2 -11   87.95    7.24
  -7  -9  16    0.83    6.30
  -7  -5  12    0.33    4.42
  -7  -3   9   -1.10    4.83
  -7   1  -3   -0.63    5.06
  -6  -4  11    6.26    6.38
  -6  -2   7 1248.18   10.52
  -6   2 -22   -1.56    6.62
  -6   2  -9   59.05    7.59
  -5  -9  16    4.49    6.30
  -5  -3   9   41.12    5.74
  -5   1  -2  334.49   10.47
  -4  -2   7  809.14   10.75
  -3  -5  12   73.66    7.35
  -3  -3   9  403.06   10.19
  -2 -10  16    3.67    9.17
  -2  -6  13   27.60    8.22
  -2   0   1   -4.73   10.58
  -2   2  -9   12.39   11.35
   1  -3   7    3.91   12.80
   1   1 -28   -1.99    8.29
   2  -4   8  979.27   18.57
   3   1 -26    1.25    6.38
   3   1  -8    8.10    6.08
   5 -11  12    2.79    6.55
   5  -9  11    6.53    6.50
   5  -5   7   15.11    7.05
   5  -1  -2  567.55    9.44
   5   1 -21    1.74    4.40
   5   1 -20    3.01    6.05
   5   1 -19   10.24    6.10
   5   1 -18   11.00    6.21
   5   1 -17   -0.88    6.49
   5   1 -16   25.40    6.58
   5   1 -15   14.14    6.50
   5   1 -14    4.48    4.62
   6   0 -27   -6.58    5.99
   6   0 -26   -2.73    6.34
   6   0  -9   -0.31    7.17
   6   0  -8  829.97    8.91
   7  -9   9    8.10    6.67
   7  -3   1  322.46    6.96
   7  -1  -6  145.50    8.41
   8  -8   7   13.36    6.50
   8  -6   5    2.93    4.63
   8  -2  -4  132.81    5.64
   9  -7   5   42.19    4.68
   9  -5   2   14.64    4.56
   9  -3  -3   16.54    6.92
   9  -1 -25    4.14    4.38
   9  -1 -24    5.58    6.25
   9  -1 -23   10.37    6.27
   9  -1 -13   27.25    6.41
   9  -1 -12   12.38    4.33
   9  -1 -11   12.71    4.51
  10 -10   6   -0.26    4.70
  10  -8   4   13.39    6.50
  10  -6   2   25.00    4.63
  10  -4  -2    6.42    4.57
  10  -2 -10    5.86    6.62
  10  -2  -9   64.62    4.88
  11  -9   3   -9.67    6.34
  11  -7   1   20.29    6.28
  11  -5  -2   17.78    4.59
  11  -3  -9    9.72    6.34
  11  -3  -8   63.92    4.84
  12  -8   0    7.29    6.32
  12  -8   1   12.23    4.63
  12  -6  -3    8.00    6.19
  12  -6  -2   23.98    4.42
  12  -4  -8  123.91    5.11
  12  -4  -7   69.14    4.92
  13  -9  -1    9.71    6.38
  13  -9   0    6.04    4.42
  13  -7  -4   25.15    6.38
  13  -7  -3   -2.39    4.40
  13  -5  -9   37.63    6.28
  13  -5  -8    3.05    4.36
  13  -5  -7  169.35    5.40
  14  -8  -5   -6.06    6.43
  14  -8  -4   -5.41    4.49
  14  -6 -10    3.64    6.21
  14  -6  -9   -1.32    4.23
  14  -6  -8   30.27    4.58
 -17  -3   2    8.13    4.45
 -16  -4   6    2.40    4.43
 -16  -2   0   17.05    4.31
 -16  -2   1    6.54    6.33
 -15  -5   9   12.00    4.11
 -15  -3   5    8.66    4.40
 -15  -1  -2    8.31    4.63
 -15  -1  -1   27.51    6.16
 -14  -6  11    0.10    4.38
 -14  -4   8   -5.29    4.19
 -14  -2   3   24.88    4.51
 -14  -2   4    5.62    6.18
 -14   0  -5   -0.71    4.32
 -14   0  -4   26.73    6.50
 -13  -7  13   -7.38    4.32
 -13  -5  11   12.46    6.36
 -13  -3   7   14.99    4.45
 -13  -1   1   59.43    4.92
 -13  -1   2    5.19    6.30
 -13   1 -16   -0.34    4.66
 -13   1 -15    7.08    4.56
 -13   1 -14    1.44    4.56
 -13   1 -13    1.35    4.53
 -13   1 -12   -1.77    4.52
 -13   1 -11    1.61    6.42
 -13   1 -10   10.20    6.54
 -13   1  -9   23.17    6.50
 -12  -4  10   64.79    6.67
 -12  -2   5   64.59    4.79
 -12  -2   6   -3.11    6.22
 -12   0  -1    7.01    6.61
 -11  -7  14   -0.92    4.40
 -11  -5  12   17.46    6.11
 -11  -3   8   61.83    4.84
 -11  -1   3  178.50    5.55
 -11   1  -6    9.71    4.57
 -11   1  -5   28.57    6.60
 -10  -8  15    2.89    4.48
 -10  -2   7    8.00    6.68
 -10   0   1    6.59    6.62
 -10   2 -15   -3.36    6.70
 -10   2 -14   11.46    6.46
  -9  -9  16    5.04    4.53
  -9  -3   9   77.94    4.85
  -9   1  -3   13.94    5.02
  -8  -6  14   62.35    6.84
  -8  -4  11    6.40    4.82
  -8   0   2  650.36    9.51
  -8   2 -21    3.24    6.88
  -8   2 -20    9.27    6.66
  -8   2 -10   21.98    5.08
  -8   2  -9  126.74    7.43
  -7  -7  15   15.67    6.67
  -7  -1   5  999.70    9.64
  -7   1  -2   14.90    5.20
  -6  -6  14   59.99    6.75
  -6   0   2 1694.61   12.56
  -6   2 -23    2.30    8.38
  -6   2  -8    7.47    7.30
  -5  -1   5   30.18    6.53
  -4  -4  11  500.54    9.97
  -4   0   2  235.32    9.40
  -4   2  -8  381.89   10.51
  -3  -9  16    6.20    9.11
  -3   1  -2  236.84   13.32
  -2  -8  15   19.55    9.61
   0   2 -20    5.53    8.03
   0   2 -13   22.29   10.25
   3  -7  11   17.56    6.76
   3   1 -25   -0.92    6.33
   3   1  -9  105.56    8.50
   4  -8  11    4.16    6.38
   4  -6   9   -0.36    6.66
   4  -4   6    6.08    7.40
   4  -2   2  438.86    9.80
   4   0  -5    0.80    6.99
   5  -7   9    2.28    6.55
   5  -3   3   28.23    8.23
   6  -8   9   23.49    6.66
   6  -6   7    5.00    4.93
   6  -4   4    5.73    5.44
   6  -2  -1   39.52    6.13
   6   0 -25    3.88    5.92
   6   0 -24    7.84    6.32
   6   0 -10 1053.93   10.59
   7  -7   7   16.83    4.56
   7  -5   4   14.02    7.04
   7  -3   0  346.70    8.97
   7  -1  -7  620.19    9.67
   8 -10   8    7.32    6.55
   8  -6   4   82.32    6.87
   8  -4   1  115.64    5.46
   8  -2  -5   46.35    5.13
   9  -9   6    9.33    4.65
   9  -7   4    9.29    4.74
   9  -5   1   49.82    4.88
   9  -3  -4  202.02    5.74
   9  -1 -22    1.55    4.36
   9  -1 -21   13.43    4.35
   9  -1 -20   12.22    4.49
   9  -1 -19  117.12    7.04
   9  -1 -18   65.46    6.64
   9  -1 -17    7.14    4.48
   9  -1 -16    4.55    4.44
   9  -1 -15   48.59    4.78
   9  -1 -14  451.85    6.61
  10 -10   5   12.40    6.57
  10  -8   3   10.45    6.34
  10  -6   1    9.04    4.72
  10  -4  -4    3.24    6.42
  10  -4  -3   90.04    5.05
  10  -2 -24    4.38    6.15
  10  -2 -23   11.71    6.09
  10  -2 -14   17.72    6.14
  10  -2 -13   54.41    6.66
  10  -2 -12   33.21    4.72
  10  -2 -11  117.62    5.23
  11  -9   2   -1.66    6.27
  11  -7   0   27.75    6.40
  11  -5  -4   34.11    6.32
  11  -5  -3   58.62    4.72
  11  -3 -12   31.04    6.37
  11  -3 -11  280.48    7.39
  11  -3 -10  344.37    6.10
  12  -8  -1   13.12    6.43
  12  -6  -4    5.15    4.35
  12  -4 -11   28.92    6.31
  12  -4 -10   67.68    4.68
  12  -4  -9   54.39    4.60
  13  -9  -2    8.25    4.37
  13  -7  -5   32.82    4.44
  13  -5 -12    1.48    6.14
  13  -5 -11   27.98    6.18
  13  -5 -10    2.73    4.36
  14  -8  -6   13.81    4.21
  14  -6 -14  -14.09    6.04
  14  -6 -13    3.55    5.91
  14  -6 -12   -4.42    4.26
  14  -6 -11    4.74    4.29
 -17  -3   3    1.73    4.38
 -17  -3   4   12.73    6.20
 -17  -1  -5   14.87    4.33
 -17  -1  -4    7.93    4.47
 -17  -1  -3    6.33    6.13
 -16  -4   7    8.45    4.44
 -16  -4   8   -3.95    5.90
 -16  -2   2   -3.71    4.28
 -16  -2   3    2.04    6.19
 -16   0  -9    2.63    4.58
 -16   0  -8    8.24    4.50
 -16   0  -7   -8.02    6.43
 -16   0  -6   -1.43    6.17
 -15  -5  10   16.86    4.28
 -15  -3   6    4.20    4.55
 -15  -1   0    2.36    4.41
 -15  -1   1   -5.43    6.31
 -14  -6  12    2.98    4.33
 -14  -4   9   12.47    4.22
 -14  -2   5   58.06    6.49
 -14   0  -3   -4.10    4.31
 -14   0  -2   61.51    6.76
 -13  -7  14    7.42    6.29
 -13  -3   8   46.98    4.56
 -13  -1   3   23.06    4.61
 -13   1  -8   11.44    4.41
 -13   1  -7   -1.07    4.55
 -13   1  -6   21.77    6.59
 -12  -6  13    9.59    4.42
 -12  -2   7   24.49    6.36
 -12   0   0  260.46    6.07
 -12   0   1    8.31    6.65
 -11  -7  15    2.38    6.36
 -11  -3   9   -1.54    4.45
 -11  -1   4    3.12    4.58
 -11  -1   5  144.23    7.19
 -11   1  -4   15.75    4.59
 -11   1  -3   49.97    6.84
 -10  -8  16    1.69    6.27
 -10  -6  14   29.40    6.56
 -10  -4  11   20.59    4.51
 -10   0   2  368.25    8.05
 -10   2 -19    1.72    6.94
 -10   2 -18    4.23    6.95
 -10   2 -17    3.81    4.72
 -10   2 -16    3.90    4.66
 -10   2 -13   -1.55    4.78
 -10   2 -12   23.20    4.80
 -10   2 -11   17.33    6.73
 -10   2 -10   -3.54    6.54
 -10   2  -9   10.63    6.70
  -9  -7  15   16.41    4.73
  -9  -5  13   80.37    6.91
  -9  -3  10    4.49    6.43
  -9  -1   5  324.20    6.42
  -9   1  -2   50.29    5.13
  -8  -8  16    8.30    4.56
  -8  -2   8   85.29    5.46
  -8   0   3    0.94    7.42
  -8   2 -22   -1.47    7.14
  -8   2  -8    3.10    4.86
  -8   2  -7  172.95    7.73
  -7  -9  17    3.29    6.34
  -7  -5  13   41.17    4.86
  -7  -3  10  103.65    5.40
  -7  -1   6  148.51    7.67
  -7   1  -1  151.92    6.40
  -6  -8  16    0.84    6.45
  -6  -2   8  873.69    9.16
  -6   0   3    3.75    8.75
  -6   2 -24    4.63    8.40
  -6   2  -7  185.65    6.55
  -5  -7  15    6.88    6.54
  -5  -5  13   69.50    7.14
  -5  -3  10   13.97    7.23
  -5   1  -1   87.89    9.65
  -4 -10  17    3.61    7.83
  -4  -6  14    2.54    6.38
  -4   2  -7   10.26    8.04
  -3  -1   5  859.68   14.68
  -2  -2   7  995.30   16.11
   0   2 -19   10.12    8.07
   0   2 -18   59.72    9.95
   0   2 -14   70.98   10.80
   1   1 -27    5.16    6.46
   3  -3   5  555.11   12.80
   3  -1   0    7.28    9.86
   3   1 -24    1.69    6.45
   3   1 -23    1.90    6.23
   3   1 -10   20.95    7.71
   4 -10  12    1.44    6.48
   4   0 -28   -1.84    6.52
   4   0  -6  479.65   11.23
   5  -1  -3   15.56    6.86
   6 -10  10    6.04    6.58
   6  -4   3  115.25    8.11
   6  -2  -2   33.72    8.13
   6   0 -23    1.51    5.96
   6   0 -22   16.66    6.20
   6   0 -13    4.06    6.52
   6   0 -12  720.22    9.60
   6   0 -11   -3.27    4.65
   7 -11   9    0.28    6.83
   7  -9   8   20.83    6.71
   7  -3  -1  247.21    8.54
   7  -1 -27    3.71    6.37
   7  -1 -26   -3.94    5.97
   7  -1  -8   59.82    5.39
   8  -8   6   10.81    4.68
   8  -4   0   80.70    5.11
   8  -2  -7    6.10    6.77
   8  -2  -6  446.04    6.83
   9  -9   5    6.66    6.42
   9  -7   3   94.21    6.79
   9  -5   0   18.69    4.79
   9  -3  -6  172.96    7.21
   9  -3  -5   94.45    5.14
  10 -10   4    1.63    6.31
  10  -6   0    3.20    4.52
  10  -4  -5   86.29    6.73
  10  -2 -22   16.57    4.67
  10  -2 -21    9.64    4.52
  10  -2 -20   11.49    4.23
  10  -2 -19   36.09    4.61
  10  -2 -18    8.00    4.28
  10  -2 -17   13.72    4.34
  10  -2 -16    7.51    4.45
  10  -2 -15   37.34    4.50
  11  -9   1    1.26    6.21
  11  -7  -1   13.19    6.05
  11  -5  -5  149.49    5.04
  11  -3 -23   -5.28    4.58
  11  -3 -22   -8.79    6.13
  11  -3 -21   11.22    6.11
  11  -3 -20    7.43    6.01
  11  -3 -19    1.98    6.02
  11  -3 -18   15.62    5.90
  11  -3 -17   10.40    6.12
  11  -3 -16   19.46    6.10
  11  -3 -15    0.86    5.98
  11  -3 -14   24.45    4.51
  11  -3 -13   15.13    4.48
  12  -8  -2   -3.54    4.56
  12  -6  -6   37.48    6.36
  12  -6  -5   14.47    4.41
  12  -4 -21    4.65    6.21
  12  -4 -20    8.14    6.07
  12  -4 -19    9.14    6.11
  12  -4 -18   -4.21    5.97
  12  -4 -17    8.97    6.23
  12  -4 -16  -12.12    6.09
  12  -4 -15    4.54    6.00
  12  -4 -14    4.94    4.26
  12  -4 -13   37.60    4.69
  12  -4 -12   56.14    4.46
  13  -9  -4    0.33    6.05
  13  -9  -3   13.27    4.21
  13  -7  -8    6.54    6.02
  13  -7  -7   18.55    4.48
  13  -7  -6   -1.17    4.42
  13  -5 -18    2.35    6.05
  13  -5 -17    2.59    6.19
  13  -5 -16   12.38    6.07
  13  -5 -15    8.47    4.27
  13  -5 -14    1.63    4.33
  13  -5 -13    9.58    4.43
 -17  -3   5    0.41    4.41
 -17  -3   6   14.83    6.13
 -17  -1  -2    4.06    4.30
 -17  -1  -1    1.44    6.27
 -16  -4   9    1.80    6.07
 -16  -2   4   -1.98    4.22
 -16   0  -5   -5.62    4.53
 -16   0  -4    5.23    6.24
 -16   0  -3   -8.68    6.33
 -15  -5  11   -3.50    4.36
 -15  -3   7   -1.61    4.44
 -15  -3   8   24.33    6.23
 -15  -1   2   18.59    4.45
 -15   1 -12    5.47    4.60
 -15   1 -11   -3.57    6.27
 -15   1 -10    1.68    6.30
 -15   1  -9   12.72    6.32
 -15   1  -8   -1.01    6.24
 -14  -6  13    4.61    4.41
 -14  -4  10   14.76    4.46
 -14  -2   6    9.80    4.40
 -14   0  -1   -6.23    4.57
 -14   0   0   74.12    6.72
 -13  -5  12    1.47    4.29
 -13  -3   9   30.32    4.43
 -13  -1   4   19.51    4.52
 -13   1  -5   16.32    4.70
 -13   1  -4   17.27    6.55
 -12  -6  14    5.28    4.46
 -12  -4  11   27.79    4.68
 -12  -2   8   -7.78    6.43
 -12   0   2  274.56    7.63
 -12   2 -16    3.56    6.74
 -12   2 -15    7.58    6.68
 -12   2 -14   -2.80    6.73
 -12   2 -13    1.94    6.53
 -12   2 -12    3.06    6.59
 -12   2 -11    3.04    6.41
 -11  -5  13   50.63    5.04
 -11  -3  10  330.54    6.39
 -11   1  -2    8.24    4.68
 -10  -4  12   28.94    4.58
 -10  -2   8   35.41    4.48
 -10   0   3   -0.51    6.73
 -10   2 -20    1.80    6.86
 -10   2  -8   35.51    4.76
 -10   2  -7  200.28    7.62
  -9  -7  16    5.01    6.35
  -9  -1   6   56.95    5.10
  -9   1  -1   30.45    4.99
  -8  -6  15   -0.07    6.35
  -8  -4  12   74.33    5.08
  -8   2 -23    3.38    6.69
  -8   2  -6    4.20    6.69
  -7   1   0   86.88    8.22
  -6  -4  12  109.23    5.66
  -6   2  -6  206.55    6.81
  -5  -9  17    1.33    7.97
  -5  -1   6   83.96    6.71
  -4  -8  16    2.32    7.72
  -4  -2   8   -0.32    6.02
  -4   0   3   -3.55   11.31
  -4   2  -6  328.29   10.41
  -1  -1   4  103.77   14.32
   0   2 -17   15.84    8.17
   0   2 -16   25.30    8.44
   0   2 -15    4.39    8.12
   1  -5  10    8.29   11.32
   1   1 -26    0.56    7.93
   1   1  -6  152.07   11.80
   3 -11  13    3.90    8.00
   3   1 -22   17.35    6.32
   3   1 -21    1.46    6.26
   3   1 -12  463.49    9.76
   3   1 -11  631.85   10.84
   4  -2   1   24.71   10.47
   4   0 -27    0.60    6.25
   5 -11  11    6.00    6.61
   5  -9  10   14.25    6.63
   5  -5   6    1.48    4.92
   5  -3   2 1040.59   12.22
   5  -1  -4   52.13    6.78
   6  -8   8    4.89    6.24
   6  -6   6   32.29    7.09
   6   0 -21   -1.00    4.39
   6   0 -20   14.75    4.46
   6   0 -19    0.79    6.28
   6   0 -18   -3.10    6.08
   6   0 -17   -2.72    6.27
   6   0 -16   12.61    6.41
   6   0 -15   -0.51    4.47
   6   0 -14   54.27    4.87
   7  -7   6   15.92    4.74
   7  -5   3  414.24    7.09
   7  -1 -25    7.22    4.27
   7  -1 -24    3.24    6.06
   7  -1 -10   75.29    7.14
   7  -1  -9  518.73    7.22
   8 -10   7    3.21    4.58
   8  -8   5    3.95    6.51
   8  -6   3    8.76    4.60
   8  -4  -1  161.02    5.55
   8  -2  -8   88.56    6.89
   9  -9   4   23.44    6.42
   9  -7   2    8.04    6.12
   9  -5  -1  231.15    5.54
   9  -3  -7    3.60    6.65
  10 -10   3    2.88    6.33
  10  -8   1    8.23    5.92
  10  -8   2    1.51    4.44
  10  -6  -2   72.48    6.57
  10  -6  -1   12.11    4.32
  10  -4  -7   61.88    6.39
  10  -4  -6   20.13    4.62
  11  -9   0   16.23    6.32
  11  -7  -2   -4.26    4.36
  11  -5  -7   36.58    6.18
  11  -5  -6   33.68    4.58
  12  -8  -4    2.25    6.10
  12  -8  -3   11.12    4.46
  12  -6  -8   50.75    6.27
  12  -6  -7   31.00    4.51
  13  -9  -5    3.39    4.26
  13  -7 -11    5.32    6.22
  13  -7 -10   -4.89    5.89
  13  -7  -9    7.10    4.29
 -17  -3   7    1.65    4.50
 -17  -1   0    2.13    4.27
 -17  -1   1   -0.99    4.45
 -17  -1   2   -2.36    6.29
 -16  -4  10   -1.19    6.02
 -16  -2   5    1.48    4.31
 -16  -2   6    4.23    6.02
 -16   0  -2   -1.54    4.47
 -16   0  -1    2.83    6.22
 -15  -5  12   -0.45    4.40
 -15  -3   9    0.57    6.36
 -15  -1   3    2.29    4.39
 -15  -1   4   25.84    6.07
 -15   1  -7   21.93    4.97
 -15   1  -6    6.59    4.58
 -15   1  -5    8.75    6.20
 -14  -6  14    4.55    4.47
 -14  -4  11   29.36    4.73
 -14  -2   7   24.04    4.79
 -14   0   1    1.26    4.35
 -14   0   2   40.35    6.58
 -13  -5  13    5.11    4.49
 -13  -3  10   78.19    5.02
 -13  -1   5   19.59    4.33
 -13  -1   6    9.83    6.22
 -13   1  -3   76.65    4.77
 -13   1  -2   -4.53    6.33
 -12  -6  15    3.86    6.16
 -12  -4  12   49.25    4.81
 -12   0   3   -1.95    4.68
 -12   2 -17   -1.09    4.78
 -12   2 -10    9.47    4.55
 -12   2  -9   14.93    4.51
 -12   2  -8    7.07    6.39
 -12   2  -7   10.15    6.35
 -11  -7  16    0.59    6.29
 -11  -5  14   25.03    6.42
 -11  -3  11  281.33    7.75
 -11  -1   6   27.66    4.71
 -11   1  -1   99.96    5.19
 -11   1   0   50.88    6.88
 -10  -8  17    4.51    6.43
 -10  -6  15   -0.67    4.31
 -10  -4  13   18.27    6.40
 -10  -2   9   64.62    4.72
 -10   0   4  130.65    7.01
 -10   2  -6   16.48    4.59
 -10   2  -5   79.74    6.86
  -9  -5  14   12.56    4.53
  -9  -3  11    3.96    4.52
  -9  -1   7  241.65    7.72
  -9   1   0    3.91    4.95
  -8  -8  17    1.11    6.31
  -8  -4  13   28.93    6.53
  -8  -2   9  231.86    5.88
  -8   0   4 1382.15   10.34
  -8   2  -5   83.33    5.47
  -8   2  -4  255.35    8.06
  -7  -7  16    4.21    4.39
  -7  -5  14    7.81    6.41
  -7  -3  11   -1.05    4.77
  -7  -1   7  627.53    9.68
  -7   1   1    6.18    7.82
  -6  -6  15   25.40    6.47
  -6  -2   9  160.12    6.29
  -6   0   4   38.81    6.26
  -6   2  -5  139.32    6.41
  -5   1   0  421.64    8.89
  -4  -4  12   67.28    7.32
  -3  -7  15    5.54    7.73
  -3   1  -1  858.93   16.51
  -2  -4  11   62.20    9.00
  -2   0   2 9999.00   44.65
  -2   2 -22    1.67   11.11
  -2   2  -8   71.49   11.43
  -1   1  -3  925.15   25.17
   1   1 -25   -0.60    7.67
   2   0  -3    5.34   14.25
   3  -9  12    6.25    6.33
   3  -5   8   48.00    7.10
   3   1 -20    3.93    6.33
   3   1 -19    8.93    6.37
   3   1 -18    5.17    6.48
   3   1 -17  107.03    7.35
   3   1 -15  214.43    8.21
   3   1 -14    1.06    6.81
   3   1 -13   73.62    7.39
   4   0 -26    1.83    4.46
   4   0 -25    4.36    6.19
   4   0  -7    2.52    6.42
   5  -7   8   58.42    6.83
   5  -1  -5   33.20    8.71
   6 -10   9    1.15    6.57
   6  -4   2  128.09    7.84
   6  -2  -3   93.99    5.96
   7 -11   8    0.61    6.51
   7  -9   7    4.51    6.42
   7  -7   5   46.30    6.66
   7  -5   2   24.30    6.79
   7  -3  -2  381.33    7.10
   7  -1 -23    9.29    4.61
   7  -1 -22    1.98    4.36
   7  -1 -21   22.74    6.28
   7  -1 -20   39.51    6.31
   7  -1 -14    4.45    6.37
   7  -1 -13    0.83    6.18
   7  -1 -12   37.58    4.59
   7  -1 -11  108.53    5.18
   8 -10   6   -2.14    6.23
   8  -6   2   54.94    6.68
   8  -4  -2    4.50    4.63
   8  -2 -26    3.51    4.33
   8  -2 -25    3.28    4.38
   8  -2 -24   -4.56    6.12
   8  -2 -10   -0.13    6.59
   8  -2  -9  226.91    5.77
   9  -7   1   37.50    6.25
   9  -5  -2   30.06    4.59
   9  -3  -9   78.44    6.71
   9  -3  -8  160.81    5.26
  10 -10   2    5.65    6.32
  10  -8   0   -1.13    6.13
  10  -6  -3  218.38    7.15
  10  -4  -9   32.51    6.61
  10  -4  -8   51.58    4.66
  11  -9  -1   -0.16    6.20
  11  -7  -4   22.97    6.10
  11  -7  -3   -0.04    4.29
  11  -5 -10    6.09    6.07
  11  -5  -9  171.25    5.20
  11  -5  -8   13.94    4.50
  12  -8  -6    1.70    6.08
  12  -8  -5   17.70    4.37
  12  -6 -12   15.32    6.11
  12  -6 -11    8.91    6.11
  12  -6 -10   32.19    4.51
  12  -6  -9    7.94    4.23
  13  -7 -14   17.41    5.79
  13  -7 -13    4.60    4.27
  13  -7 -12    2.00    4.30
 -17  -3   8    9.90    4.24
 -17  -3   9    7.44    6.21
 -17  -1   3   -5.18    4.40
 -16  -4  11    9.53    4.28
 -16  -2   7   18.99    4.40
 -16   0   0   -1.73    4.48
 -16   0   1   -8.07    6.48
 -15  -5  13    3.72    4.41
 -15  -3  10   -0.82    4.46
 -15  -1   5   -1.41    4.45
 -15   1  -4   -7.99    4.56
 -15   1  -3   29.35    4.88
 -15   1  -2   10.97    6.43
 -14  -4  12    5.54    4.56
 -14  -2   8   11.00    4.51
 -14  -2   9   49.41    6.44
 -14   0   3    6.50    6.18
 -14   2 -14    9.07    6.81
 -14   2 -13    6.98    6.56
 -14   2 -12    3.01    6.49
 -14   2 -11    9.65    6.39
 -14   2 -10    4.45    6.43
 -14   2  -9    1.61    6.44
 -13  -5  14   -1.29    4.41
 -13  -3  11   18.89    4.35
 -13  -1   7   -7.29    6.55
 -13   1  -1   76.21    4.87
 -13   1   0   26.13    6.46
 -12  -4  13   42.80    4.70
 -12  -2   9    4.55    4.48
 -12   0   4   67.16    4.85
 -12   2  -6   82.03    5.14
 -12   2  -5  207.37    7.48
 -11  -3  12   33.45    6.40
 -11  -1   7   29.57    4.89
 -11   1   1  183.84    5.63
 -10  -6  16   25.50    6.41
 -10  -2  10    5.56    6.26
 -10   0   5    1.01    6.66
 -10   2  -4   15.11    4.53
  -9  -7  17    7.41    6.05
  -9  -5  15   79.72    6.81
  -9  -3  12  105.39    7.01
  -9  -1   8   83.18    6.83
  -9   1   1  428.47    6.90
  -9   1   2   24.23    7.02
  -8  -6  16   52.82    6.81
  -8  -2  10   12.35    6.67
  -8   0   5    2.01    5.16
  -8   2  -3   12.77    6.90
  -7  -9  18   -1.28    6.33
  -6  -8  17    4.57    6.28
  -6  -4  13   71.05    7.06
  -6   2  -4   36.32    5.48
  -5  -7  16    7.45    6.37
  -5  -5  14   14.77    6.46
  -5  -3  11   55.77    7.36
  -5  -1   7  794.27   11.39
  -4   2  -5  207.31    9.78
  -3  -5  13    0.87    6.49
  -3  -3  10  394.28   10.16
   1  -1   2  233.70   17.68
   1   1 -24    4.33    7.75
   2  -8  12   24.08    8.07
   2   0 -28    0.12    6.28
   3  -1  -1 1445.99   15.98
   3   1 -16    1.75    4.66
   4 -10  11   -4.43    6.55
   4  -8  10   -1.86    6.52
   4  -6   8   20.53    4.98
   4  -4   5  100.85    6.30
   4   0 -24    0.26    6.17
   4   0  -8  795.13    9.71
   5 -11  10   -2.77    6.50
   5  -5   5   24.86    7.23
   5  -3   1  380.92    9.63
   5  -1 -27    5.78    6.14
   5  -1  -6   71.97    8.40
   6  -8   7   12.09    6.58
   6  -6   5    8.31    6.44
   6  -2  -4   79.07    5.78
   7  -3  -3    0.99    5.29
   7  -1 -19   30.80    4.73
   7  -1 -18   61.62    4.66
   7  -1 -17   15.74    4.47
   7  -1 -16   52.63    4.76
   7  -1 -15   30.73    4.61
   8 -10   5    7.46    6.23
   8  -8   4    8.18    4.36
   8  -6   1   10.29    6.12
   8  -4  -3  170.06    5.72
   8  -2 -23    3.98    4.22
   8  -2 -22   16.05    4.47
   8  -2 -21   -1.92    6.00
   8  -2 -20   34.65    6.49
   8  -2 -19   43.63    6.42
   8  -2 -18   17.87    6.18
   8  -2 -17  125.26    6.57
   8  -2 -16    5.82    5.94
   8  -2 -15   53.31    6.33
   8  -2 -14   64.35    6.17
   8  -2 -13   46.91    6.67
   8  -2 -12   12.52    4.50
   8  -2 -11  107.57    5.12
   9 -11   4    0.85    4.60
   9  -9   3   -0.71    4.42
   9  -7   0   13.91    5.96
   9  -5  -4    5.47    6.41
   9  -5  -3   14.42    4.42
   9  -3 -24    8.80    4.32
   9  -3 -23    5.21    6.20
   9  -3 -22   24.52    6.09
   9  -3 -21    1.36    6.05
   9  -3 -13   91.02    6.59
   9  -3 -12   93.68    6.83
   9  -3 -11    9.08    4.59
   9  -3 -10    6.77    4.51
  10 -10   1   11.42    6.18
  10  -8  -1   36.63    6.20
  10  -6  -4   48.61    4.61
  10  -4 -23   -4.04    6.05
  10  -4 -22   14.02    6.05
  10  -4 -13   17.85    6.15
  10  -4 -12    7.53    6.15
  10  -4 -11   19.19    4.48
  10  -4 -10   95.89    4.90
  11  -9  -3    9.58    6.05
  11  -9  -2   12.09    4.69
  11  -7  -6   10.65    6.10
  11  -7  -5    1.95    4.25
  11  -5 -21   -1.12    6.30
  11  -5 -20    4.01    6.05
  11  -5 -19    4.49    5.95
  11  -5 -16   -2.16    6.10
  11  -5 -15    3.26    5.95
  11  -5 -14    9.43    6.07
  11  -5 -13   55.44    6.18
  11  -5 -12   12.07    4.28
  11  -5 -11   85.19    4.79
  12  -8  -9    5.66    6.00
  12  -8  -8   -3.06    6.07
  12  -8  -7    7.59    4.40
  12  -6 -18   10.77    4.27
  12  -6 -17   -3.20    4.28
  12  -6 -16    2.41    4.26
  12  -6 -15    6.49    4.02
  12  -6 -14   10.51    4.33
  12  -6 -13    6.41    4.16
 -17  -1   4   -3.14    4.31
 -17  -1   5   12.84    6.21
 -17   1  -5    3.81    4.34
 -17   1  -4   -3.16    6.47
 -17   1  -3  -14.59    6.11
 -16  -4  12    7.79    4.19
 -16  -2   8   -1.29    4.45
 -16   0   2   -0.43    4.45
 -16   0   3    0.86    6.13
 -15  -3  11    7.68    4.28
 -15  -1   6   39.08    4.60
 -15  -1   7   20.01    6.25
 -15   1  -1   26.99    4.44
 -15   1   0    5.33    6.14
 -14  -4  13   -3.40    4.48
 -14  -2  10   21.48    6.25
 -14   0   4   63.88    4.83
 -14   2  -8    7.95    4.53
 -14   2  -7   11.40    4.75
 -14   2  -6   40.26    6.55
 -14   2  -5   -0.70    6.56
 -13  -5  15    2.06    6.19
 -13  -3  12   69.04    6.69
 -13  -1   8   33.35    6.33
 -13   1   1   59.47    4.89
 -12  -6  16    2.15    4.35
 -12  -4  14    6.48    6.12
 -12  -2  10    3.29    4.21
 -12   0   5    4.49    4.52
 -12   2  -4   32.44    4.98
 -12   2  -3   46.31    6.52
 -11  -7  17    4.18    4.40
 -11  -5  15    3.91    4.24
 -11  -1   8   27.91    4.72
 -11   1   2    9.38    4.87
 -10  -4  14   44.79    6.46
 -10  -2  11  109.86    6.49
 -10   0   6  136.82    7.01
 -10   2  -3  348.06    6.46
 -10   2  -2   29.68    6.70
  -9   1   3  562.86    8.91
  -9   3 -16    7.09    6.84
  -9   3 -15    0.64    6.54
  -9   3 -14   11.57    6.63
  -9   3 -13   14.60    6.53
  -9   3 -12   19.08    6.62
  -9   3 -11   10.70    6.84
  -8  -8  18    6.13    6.32
  -8  -4  14  119.98    7.02
  -8   0   6  742.75    9.84
  -8   2  -2  187.11    7.84
  -7  -7  17    0.84    6.46
  -7  -5  15   98.13    6.99
  -7  -3  12  116.87    5.40
  -7  -1   8   53.47    5.69
  -7   1   2   66.53    5.87
  -7   3 -17    4.38    8.19
  -7   3 -16   16.82    6.95
  -7   3 -15   -0.49    6.72
  -7   3 -14   25.41    6.82
  -7   3 -13    8.64    6.61
  -7   3 -12   41.87    6.95
  -7   3 -11   43.11    7.24
  -6  -2  10  380.46    8.52
  -6   0   5    0.00    5.64
  -6   2  -3   37.04    5.63
  -5   1   1  105.56    7.16
  -4  -6  15   54.85    8.52
  -4  -2   9  636.69   11.47
  -4   0   4   94.96    7.87
  -3  -1   6   -2.32    7.03
  -1   1 -27   -0.10    7.50
   1  -7  12    9.75    9.06
   1   1  -7  341.24   12.49
   2 -10  13    0.00    7.80
   2  -6  10  206.24   10.24
   2   0 -27   -3.44    6.11
   3  -7  10   14.00    6.32
   3  -3   4  379.02   11.33
   4  -2   0  124.81    7.92
   4   0 -23    1.59    4.29
   4   0 -22   -3.87    5.83
   4   0 -21   -4.21    5.92
   4   0 -10 1183.85   11.94
   4   0  -9   -1.07    5.27
   5  -9   9    9.42    6.35
   5  -7   7    4.30    6.61
   5  -1 -26    3.01    4.28
   5  -1 -25   11.56    5.85
   5  -1  -7  745.99   10.45
   6 -10   8   11.47    6.67
   6  -4   1   85.62    5.32
   6  -2 -27    7.87    6.08
   6  -2  -5   -2.08    5.60
   7 -11   7    1.30    4.55
   7  -9   6   47.51    5.05
   7  -7   4   21.89    4.58
   7  -5   1  275.52    6.19
   7  -3  -5   58.75    7.15
   7  -3  -4  251.08    6.24
   8  -8   3    9.99    4.36
   8  -6   0   45.52    6.27
   8  -4  -5   87.85    6.87
   8  -4  -4   16.45    4.61
   9 -11   3    2.55    4.44
   9  -9   2    2.60    4.46
   9  -7  -1    2.68    6.00
   9  -5  -5   14.02    6.22
   9  -3 -20   17.75    4.56
   9  -3 -19    1.34    4.41
   9  -3 -18    3.59    4.26
   9  -3 -17    2.11    4.24
   9  -3 -16   24.67    4.25
   9  -3 -15   11.92    4.30
   9  -3 -14   18.53    4.52
  10 -10   0    7.31    4.29
  10  -8  -2    1.63    4.48
  10  -6  -6   17.93    4.34
  10  -6  -5    7.86    4.34
  10  -4 -21   10.43    4.30
  10  -4 -20   -1.22    4.47
  10  -4 -19   10.94    4.26
  10  -4 -18    6.07    4.36
  10  -4 -17   16.91    4.25
  10  -4 -16   10.88    4.35
  10  -4 -15   30.61    4.28
  10  -4 -14   28.81    4.56
  11  -9  -5   -7.76    5.91
  11  -9  -4   19.15    4.36
  11  -7  -9   43.23    6.30
  11  -7  -8   34.17    6.17
  11  -7  -7    5.32    4.27
  11  -5 -18   -3.18    4.18
  11  -5 -17   -5.37    4.33
  12  -8 -13   14.94    5.85
  12  -8 -12   -7.22    6.08
  12  -8 -11    1.52    4.40
  12  -8 -10    3.05    4.08
 -17  -1   6    6.97    4.48
 -17  -1   7    7.09    6.18
 -17   1  -2   15.03    4.38
 -17   1  -1   -2.90    6.31
 -16  -2   9   12.18    4.34
 -16  -2  10    7.77    6.22
 -16   0   4    3.73    4.40
 -16   2  -8    4.37    4.56
 -16   2  -7   -0.20    6.58
 -16   2  -6    5.28    6.24
 -15  -3  12   16.37    4.51
 -15  -1   8   -0.11    6.55
 -15   1   1   13.00    4.49
 -15   1   2   37.27    6.08
 -14  -4  14   -1.32    4.22
 -14  -2  11   20.26    6.27
 -14   0   5   -8.30    4.46
 -14   0   6   -7.98    6.18
 -14   2  -4    2.88    4.38
 -14   2  -3   11.84    6.26
 -13  -5  16    4.57    6.09
 -13  -3  13    5.17    6.40
 -13  -1   9    8.31    6.22
 -13   1   2   12.25    4.50
 -13   1   3   43.17    6.37
 -12  -6  17   -2.59    6.20
 -12  -2  11   31.38    4.46
 -12   0   6   30.44    4.70
 -12   2  -2    6.15    4.59
 -12   2  -1  110.06    6.67
 -11  -7  18   -2.06    6.30
 -11  -5  16    7.39    6.32
 -11  -3  13    9.28    4.58
 -11  -1   9    6.30    4.44
 -11   1   3  188.47    5.56
 -11   3 -17   -1.63    6.88
 -11   3 -16    0.02    6.72
 -11   3 -15    4.90    6.61
 -11   3 -14    2.99    4.57
 -11   3 -13   -3.30    4.66
 -11   3 -12    9.53    4.54
 -11   3 -11    7.02    6.48
 -11   3 -10   17.34    6.90
 -11   3  -9    0.53    6.49
 -11   3  -8   15.08    6.45
 -10  -6  17   10.32    6.20
 -10   0   7    5.69    6.54
 -10   2  -1   25.53    4.72
  -9  -5  16    9.20    6.55
  -9  -3  13   96.88    5.13
  -9  -1   9  173.12    5.78
  -9   3 -19   -0.98    8.17
  -9   3 -18    4.93    6.60
  -9   3 -17    1.48    4.44
  -9   3 -10   20.71    5.00
  -9   3  -9   -0.15    4.45
  -9   3  -8    7.89    6.77
  -8  -2  11  119.87    5.51
  -8   2  -1  309.74    6.65
  -7  -1   9  554.09    9.25
  -7   1   3  277.19    6.85
  -7   3 -19   -0.32    8.05
  -7   3 -18   10.10    6.70
  -7   3 -10   46.81    5.50
  -7   3  -9   34.00    7.03
  -6  -6  16   27.29    6.52
  -6   0   6  982.09   11.38
  -6   2  -2    1.75    5.46
  -5  -1   8   41.70    8.10
  -5   1   2  662.01   11.65
  -5   3 -15    6.13    8.04
  -5   3 -14   52.88    8.58
  -5   3 -13   -3.87    8.08
  -4   2  -4  396.21    8.95
  -3   1   0    2.80    9.16
  -2   2 -21   17.38   10.27
  -2   2  -7   28.13   10.63
   1 -11  14    0.85    7.87
   1   1 -23    1.52    6.04
   2  -4   7    1.03    8.83
   2  -2   3 5137.50   32.79
   2   0 -26    6.69    6.30
   2   0  -4 4306.31   28.04
   3 -11  12   -3.27    6.70
   3  -9  11   -1.07    7.45
   3  -1  -2  181.16   13.56
   4  -8   9   22.15    6.46
   4  -6   7    3.15    6.44
   4  -4   4  187.57    8.93
   4   0 -20    0.28    6.02
   4   0 -19    2.03    6.00
   4   0 -18    5.61    6.14
   4   0 -13   -4.43    6.75
   4   0 -12 1424.38   12.57
   4   0 -11   -0.52    4.63
   5  -5   4   48.59    7.47
   5  -3   0  291.66    7.19
   5  -1 -24    6.63    4.16
   5  -1 -23    0.47    5.88
   5  -1  -8   33.89    7.79
   6  -8   6    8.81    6.16
   6  -6   4   93.14    5.16
   6  -4   0  301.57    7.94
   6  -2 -26    2.25    4.32
   6  -2 -25    4.08    6.12
   6  -2  -7 1160.71   11.09
   6  -2  -6   89.56    5.85
   7 -11   6   -4.64    6.35
   7  -9   5   -3.77    6.36
   7  -7   3   76.41    6.65
   7  -5   0   28.87    4.73
   7  -3 -26    6.65    6.15
   7  -3  -6   82.92    7.11
   8 -10   4    4.76    4.35
   8  -8   2   23.42    6.13
   8  -6  -1   41.17    6.38
   8  -4  -6   59.93    6.62
   9 -11   2    3.89    4.39
   9  -9   0   13.10    6.11
   9  -9   1   16.92    4.40
   9  -7  -2   43.00    6.17
   9  -5  -7   42.65    6.25
   9  -5  -6   12.16    4.39
  10 -10  -2    3.12    6.29
  10 -10  -1   -5.81    4.38
  10  -8  -4    1.81    5.84
  10  -8  -3   17.92    4.32
  10  -6  -9    1.39    6.02
  10  -6  -8   52.35    4.70
  10  -6  -7    9.56    4.22
  11  -9  -7    3.90    5.76
  11  -9  -6    0.67    4.54
  11  -7 -13    1.66    6.00
  11  -7 -12   12.15    5.98
  11  -7 -11   23.60    4.32
  11  -7 -10   -0.88    4.33
  12  -8 -14    1.40    4.09
 -17  -1   8   12.86    6.27
 -17   1   0    3.85    4.32
 -17   1   1   -2.66    6.35
 -16  -2  11   17.51    6.06
 -16   0   5   -6.22    4.37
 -16   0   6   40.82    6.46
 -16   2  -5   -0.97    4.49
 -16   2  -4    1.30    4.62
 -16   2  -3   -2.13    6.45
 -15  -3  13    6.37    4.58
 -15  -1   9   23.49    4.43
 -15   1   3   -4.55    4.34
 -14  -4  15   16.27    4.37
 -14  -2  12   30.82    6.29
 -14   0   7    4.75    4.33
 -14   2  -2   12.78    4.62
 -14   2  -1   38.36    4.68
 -13  -3  14   46.62    6.63
 -13  -1  10   10.19    6.13
 -13   1   4   18.41    4.63
 -13   3 -15   -1.58    6.62
 -13   3 -14   -1.13    4.70
 -13   3 -13    3.69    4.62
 -13   3 -12    6.14    4.70
 -13   3 -11   -1.20    4.55
 -13   3 -10   15.99    4.85
 -13   3  -9    3.77    6.51
 -13   3  -8   47.64    6.72
 -13   3  -7   10.41    6.39
 -12  -4  15    6.38    4.55
 -12  -2  12   44.14    4.70
 -12   0   7    2.47    4.35
 -12   0   8    8.60    6.09
 -12   2   0   26.01    4.84
 -11  -3  14   29.85    6.39
 -11  -1  10   -0.79    4.52
 -11   1   4    6.42    4.56
 -11   1   5  130.10    7.04
 -11   3 -19    5.79    6.82
 -11   3 -18   -1.73    6.92
 -11   3  -7   18.33    4.64
 -11   3  -6   37.93    6.82
 -10  -4  15   35.48    4.55
 -10  -2  12   29.95    4.76
 -10   0   8   48.82    6.72
 -10   2   0  151.00    5.41
 -10   2   1  126.23    7.01
  -9  -7  18   -0.52    4.41
  -9  -1  10   20.36    6.48
  -9   1   4   19.46    4.87
  -9   3 -20    2.70    6.91
  -9   3  -7   40.04    4.91
  -9   3  -6   61.91    6.95
  -8  -6  17    6.40    4.46
  -8  -4  15   32.43    6.68
  -8  -2  12   12.38    6.63
  -8   0   7    5.68    5.06
  -8   2   0   -4.01    5.20
  -7  -5  16   11.84    6.48
  -7  -3  13    5.91    4.69
  -7   1   4  935.64   10.90
  -7   3 -20    0.68    7.80
  -7   3  -8   15.43    4.92
  -7   3  -7   81.89    7.15
  -6  -8  18    6.37    6.06
  -6  -4  14   54.62    4.97
  -6  -2  11  277.77    8.32
  -6   2  -1   52.12    8.03
  -5  -9  18    2.05    6.41
  -5  -5  15   50.18    6.80
  -5  -3  12   25.71    4.91
  -5   3 -17    1.03    9.05
  -5   3 -16   12.45    7.94
  -5   3 -12   91.05    7.61
  -5   3 -11    6.47    6.81
  -4  -8  17    5.30    7.93
  -4  -4  13   28.34    6.88
  -4   0   5    0.09    9.92
  -4   2  -3  129.74    9.60
  -2  -6  14  103.42   10.78
  -2  -2   8   88.58    9.69
  -1  -5  12    0.58   11.08
  -1  -3   9  479.00   15.59
  -1   1 -26   -0.06    6.02
   1   1 -22    4.85    6.33
   1   1 -21   15.72    7.82
   1   1  -8   61.47    9.19
   2   0 -25   -1.39    6.12
   3  -5   7  259.40    8.61
   3  -1 -28    1.32    6.21
   4 -10  10   -0.56    6.32
   4  -2  -1  152.70    7.99
   4   0 -17   -1.18    4.11
   4   0 -16  107.46    5.01
   4   0 -15    2.98    4.24
   4   0 -14  606.97    8.12
   5 -11   9    2.51    4.53
   5  -9   8   26.19    6.46
   5  -3  -1  647.33   10.49
   5  -1 -22    3.94    4.16
   5  -1 -21    2.68    5.81
   5  -1 -20    5.02    6.07
   5  -1 -10    4.51    6.82
   5  -1  -9  533.76    7.67
   6 -10   7   12.40    4.52
   6  -6   3    1.25    6.52
   6  -4  -1  529.48    8.86
   6  -2 -24   -3.93    4.17
   6  -2 -23   10.52    5.84
   6  -2  -8  723.19    8.13
   7 -11   5    7.47    6.18
   7  -9   4   -3.63    6.11
   7  -7   2    9.27    6.16
   7  -5  -1  203.41    5.90
   7  -3 -25    0.93    4.18
   7  -3 -24   10.20    6.11
   7  -3 -23   20.18    6.08
   7  -3  -8   60.71    6.76
   7  -3  -7  104.45    5.31
   8 -10   3   -1.67    4.36
   8  -8   1   15.60    6.34
   8  -6  -2  265.44    5.79
   8  -4 -25    6.75    4.24
   8  -4 -24    1.22    5.83
   8  -4 -23    2.61    5.87
   8  -4  -8   16.92    6.46
   8  -4  -7   45.87    4.72
   9 -11   0   -6.16    5.95
   9 -11   1    2.70    4.32
   9  -9  -1    5.69    6.12
   9  -7  -4    5.01    5.99
   9  -7  -3    5.35    4.26
   9  -5 -23    7.51    5.97
   9  -5 -22   20.29    5.79
   9  -5 -10   -2.42    6.05
   9  -5  -9   53.46    4.60
   9  -5  -8    3.79    4.39
  10 -10  -4   -1.55    6.14
  10 -10  -3    7.33    4.23
  10  -8  -6    6.79    5.81
  10  -8  -5   16.14    4.46
  10  -6 -21    0.02    5.82
  10  -6 -20   -8.08    5.74
  10  -6 -19  -10.57    5.57
  10  -6 -18    7.50    5.95
  10  -6 -17    4.33    6.03
  10  -6 -16   25.44    6.13
  10  -6 -15    9.17    6.08
  10  -6 -14   36.25    6.03
  10  -6 -13    4.58    6.03
  10  -6 -12   67.78    6.40
  10  -6 -11    5.69    4.19
  10  -6 -10   89.83    4.70
  11  -9 -11    0.14    5.91
  11  -9 -10    9.75    6.08
  11  -9  -9    5.33    4.17
  11  -9  -8   -1.26    4.08
  11  -7 -18    3.32    4.28
  11  -7 -17    5.69    4.14
  11  -7 -16    9.89    4.28
  11  -7 -15   15.00    4.17
  11  -7 -14    2.88    4.12
 -17  -1   9   13.31    4.58
 -17   1   2   -5.85    4.43
 -17   1   3   -4.06    4.45
 -16  -2  12   20.78    4.45
 -16   0   7    7.13    4.36
 -16   2  -2    3.27    4.44
 -16   2  -1    2.36    4.33
 -16   2   0  -20.52    6.38
 -15  -3  14    3.95    4.50
 -15  -1  10    9.22    4.52
 -15   1   4    9.42    4.36
 -15   1   5    2.31    6.15
 -15   3 -11   -2.07    4.81
 -15   3 -10    3.62    6.54
 -15   3  -9   -1.52    6.37
 -15   3  -8    8.90    6.29
 -15   3  -7   -1.49    6.28
 -14  -4  16    4.27    6.08
 -14  -2  13    7.26    6.18
 -14   0   8   19.95    4.41
 -14   2   0   15.51    4.34
 -14   2   1   11.24    4.57
 -13  -5  17    4.53    4.37
 -13  -3  15   -3.37    6.13
 -13  -1  11   25.23    6.07
 -13   1   5   23.56    4.49
 -13   1   6   10.05    5.99
 -13   3  -6    5.89    4.60
 -13   3  -5    7.83    6.22
 -13   3  -4   60.19    6.51
 -12  -6  18    8.67    4.41
 -12  -4  16   -5.22    4.43
 -12  -2  13   80.72    6.52
 -12   0   9   13.04    6.20
 -12   2   1   57.31    4.96
 -12   2   2   46.79    6.50
 -11  -5  17    0.89    4.43
 -11  -1  11   10.96    4.66
 -11   1   6   32.28    6.44
 -11   3  -5    4.98    4.46
 -11   3  -4   24.47    6.37
 -11   3  -3   48.38    6.49
 -10  -6  18    7.37    6.24
 -10  -4  16   13.34    6.22
 -10  -2  13   65.05    6.62
 -10   2   2  262.93    7.80
  -9  -5  17   10.09    6.35
  -9  -3  14   26.41    4.46
  -9  -1  11   22.93    6.40
  -9   1   5  314.79    6.26
  -9   3 -21    4.39    6.63
  -9   3  -5   13.46    4.83
  -9   3  -4  289.73    7.98
  -8  -8  19   -0.76    6.36
  -8   0   8  472.96    8.69
  -8   2   1   92.76    5.65
  -7  -7  18   -4.53    6.40
  -7  -1  10   82.95    7.23
  -7   3  -6  153.61    5.92
  -7   3  -5   -3.63    7.26
  -6   0   7   -5.46    8.07
  -6   2   0   16.10    7.99
  -5  -7  17   14.03    6.26
  -5   1   3    8.24    6.47
  -5   3 -18    3.50    8.96
  -5   3 -10   54.63    7.22
  -5   3  -9    0.04    6.57
  -4  -2  10  191.12    9.13
  -3  -3  11  132.11    7.91
  -3  -1   7   31.16    9.61
  -3   1   1 1495.84   18.21
  -2   0   3   -0.07   10.27
  -1   1 -25   -0.54    7.39
   1  -9  13   -0.67    7.56
   1   1 -20   12.27    6.00
   2   0 -24    1.17    6.03
   2   0  -5    1.43   10.80
   3  -7   9   -0.01    6.27
   3  -3   3  125.97   10.11
   3  -1 -27    5.71    4.32
   3  -1 -26    3.03    6.15
   3  -1  -3  644.42   14.59
   4  -2  -2  601.00   12.12
   5 -11   8   14.74    6.10
   5  -7   6   60.67    5.05
   5  -5   3  187.66    7.97
   5  -1 -19    6.58    4.41
   5  -1 -18    2.80    4.30
   5  -1 -17   -3.88    5.99
   5  -1 -16   18.16    6.26
   5  -1 -15   17.64    5.98
   5  -1 -14    5.73    6.23
   5  -1 -13  153.57    7.23
   5  -1 -12   37.62    4.83
   5  -1 -11  397.71    6.65
   6 -10   6    1.68    6.14
   6  -8   5   31.09    4.63
   6  -4  -2   18.53    7.44
   6  -2 -22   -1.84    4.25
   6  -2 -21   16.36    4.19
   6  -2 -20   -0.27    5.82
   6  -2 -19   10.27    5.88
   6  -2 -11  267.87    7.61
   6  -2 -10  309.23    6.18
   6  -2  -9  156.54    5.79
   7 -11   4    5.72    6.18
   7  -9   3    4.37    5.91
   7  -7   1  151.40    6.79
   7  -5  -2    5.50    4.47
   7  -3 -22   52.42    4.59
   7  -3 -21    4.74    5.95
   7  -3 -20   13.02    5.91
   7  -3 -11   -0.86    6.33
   7  -3 -10  106.99    6.71
   7  -3  -9    0.82    4.54
   8 -10   1    3.01    6.00
   8 -10   2    9.34    4.31
   8  -8   0    5.33    4.37
   8  -6  -4   11.84    6.05
   8  -6  -3   41.09    4.47
   8  -4 -22    4.63    4.35
   8  -4 -21    6.18    4.31
   8  -4 -20    6.07    5.91
   8  -4 -19    7.50    6.05
   8  -4 -12   56.20    6.48
   8  -4 -11   10.59    6.04
   8  -4 -10   14.89    4.46
   8  -4  -9   48.52    4.73
   9 -11  -1    5.52    5.98
   9  -9  -3   12.14    6.12
   9  -9  -2   12.42    4.51
   9  -7  -6  166.35    6.66
   9  -7  -5   67.15    4.61
   9  -5 -21    6.00    4.23
   9  -5 -20   -8.01    3.93
   9  -5 -19    2.46    4.08
   9  -5 -18    9.70    4.17
   9  -5 -17   16.26    5.97
   9  -5 -16    0.45    5.89
   9  -5 -15   60.47    6.24
   9  -5 -14   13.23    6.15
   9  -5 -13   62.62    4.62
   9  -5 -12   11.14    4.28
   9  -5 -11   92.51    4.74
  10 -10  -6   13.01    6.05
  10 -10  -5    4.49    4.12
  10  -8  -9   29.13    5.97
  10  -8  -8    2.76    4.10
  10  -8  -7    9.38    4.13
  11  -9 -13    3.26    4.06
  11  -9 -12    3.00    4.31
 -17  -1  10    7.53    4.35
 -17  -1  11   19.92    6.39
 -17   1   4    2.52    4.23
 -17   1   5    4.45    6.17
 -16  -2  13    5.17    4.24
 -16   0   8   33.11    4.61
 -16   0   9    0.85    6.12
 -16   2   1   24.77    4.46
 -16   2   2   -2.05    6.24
 -15  -3  15    4.41    4.36
 -15  -1  11   19.71    4.36
 -15  -1  12    5.98    5.94
 -15   1   6   39.71    4.57
 -15   3  -6   12.07    4.39
 -15   3  -5   -1.76    4.38
 -15   3  -4   30.29    6.45
 -15   3  -3   -3.66    6.33
 -14  -4  17    5.18    6.24
 -14  -2  14   36.55    6.29
 -14   0   9    4.16    4.36
 -14   2   2    3.22    4.39
 -14   2   3   29.43    6.38
 -13  -5  18    6.18    6.10
 -13  -1  12    5.27    6.15
 -13   1   7   -7.65    6.30
 -13   3  -3   33.67    4.54
 -13   3  -2    0.63    6.07
 -12  -4  17   11.40    6.26
 -12  -2  14   36.40    6.20
 -12   0  10    3.12    6.26
 -12   2   3   68.87    5.00
 -11  -5  18   -1.04    6.30
 -11  -3  15   -1.72    4.35
 -11  -1  12    6.94    6.34
 -11   1   7   49.12    6.54
 -11   3  -2  153.08    7.13
 -10   0   9   -5.86    4.91
 -10   2   3   52.24    5.03
  -9  -7  19    1.28    6.28
  -9  -3  15    7.76    6.23
  -9   1   6   61.95    5.18
  -9   3  -3   16.20    4.71
  -9   3  -2  139.82    7.10
  -8  -6  18   18.46    6.33
  -8  -4  16   59.25    6.98
  -8  -2  13   53.69    6.84
  -8   0   9    3.36    6.93
  -8   2   2  166.74    5.85
  -7  -3  14   29.25    4.76
  -7   1   5 1000.31    9.30
  -7   3 -21    2.98    7.76
  -7   3  -4  248.82    8.21
  -6  -6  17   -1.47    6.34
  -6  -4  15   42.36    6.59
  -6  -2  12  111.61    7.35
  -5  -3  13   89.38    7.24
  -5  -1   9  555.01    8.36
  -5   3  -8  226.53    8.63
  -4   2  -2  382.69    8.83
  -3  -7  16   16.01    9.04
  -3  -5  14   -0.43    6.16
  -2   2 -20   -0.86    8.63
  -2   2  -6    6.04   11.07
  -1  -9  15    3.61   10.85
   1   1 -19   66.59    6.90
   1   1 -18   62.01    8.32
   1   1  -9   48.46    8.39
   2 -10  12    0.32    6.19
   2  -8  11    6.40    6.22
   2   0 -23    5.02    5.97
   3 -11  11   -7.01    6.18
   3  -9  10    3.09    7.56
   3  -1 -25    2.88    6.00
   4 -10   9    1.40    6.16
   4  -8   8   10.77    5.95
   4  -6   6   47.53    6.88
   4  -4   3  640.79    9.25
   4  -2 -27    2.37    4.21
   4  -2 -26   -0.52    5.88
   5  -9   7    4.83    4.39
   5  -7   5    1.25    6.09
   5  -3 -27   -4.88    5.96
   5  -3  -2  375.03    7.51
   6 -10   5   -0.10    6.10
   6  -8   4    0.04    6.38
   6  -6   2  267.67    6.04
   6  -4  -3  432.48    8.75
   6  -2 -18    0.62    4.08
   6  -2 -17   46.60    4.52
   6  -2 -16   -0.20    4.31
   6  -2 -15   57.71    4.78
   6  -2 -14   -3.83    4.15
   6  -2 -13  204.11    5.34
   6  -2 -12   97.88    5.33
   7 -11   3    9.47    6.11
   7  -9   2   14.37    5.99
   7  -7   0   57.52    6.23
   7  -5  -4   35.25    6.53
   7  -5  -3   69.71    4.85
   7  -3 -19    3.82    4.21
   7  -3 -18   58.52    4.57
   7  -3 -17   31.61    4.64
   7  -3 -16   28.32    4.34
   7  -3 -15   23.81    4.36
   7  -3 -14   37.59    4.43
   7  -3 -13    7.72    4.41
   7  -3 -12   98.82    4.88
   8 -10   0   -1.42    6.05
   8  -8  -2    3.04    5.92
   8  -8  -1    6.78    4.29
   8  -6  -5   51.35    4.62
   8  -4 -18   14.64    4.33
   8  -4 -17   24.26    4.31
   8  -4 -16   55.42    4.63
   8  -4 -15   23.46    4.28
   8  -4 -14   91.59    4.72
   8  -4 -13   19.32    4.43
   9 -11  -3    4.67    5.99
   9 -11  -2   -3.04    4.29
   9  -9  -5    1.14    5.68
   9  -9  -4   13.10    4.08
   9  -7  -9   14.09    6.03
   9  -7  -8   18.02    5.96
   9  -7  -7   21.68    4.36
  10 -10 -10    6.00    6.08
  10 -10  -9   -1.18    5.86
  10 -10  -8    5.41    4.33
  10 -10  -7   11.78    4.26
  10  -8 -17  -11.67    6.07
  10  -8 -16   -6.61    5.77
  10  -8 -15   11.80    5.93
  10  -8 -14    4.95    4.21
  10  -8 -13    1.51    4.11
  10  -8 -12   19.76    4.39
  10  -8 -11   11.98    4.43
  10  -8 -10    2.88    4.30
 -17   1   6    5.78    4.42
 -17   1   7    1.43    6.25
 -17   3  -3   -1.63    6.41
 -16  -2  14    4.34    4.43
 -16   0  10   26.72    4.57
 -16   2   3   16.25    4.47
 -16   2   4   12.01    6.19
 -15  -3  16   -0.15    4.31
 -15  -1  13   70.40    6.48
 -15   1   7   22.72    4.37
 -15   1   8    5.78    6.23
 -15   3  -2    9.18    4.55
 -15   3  -1   -3.65    5.92
 -14  -2  15    7.21    6.11
 -14   0  10   32.66    4.64
 -14   0  11    3.61    6.11
 -14   2   4   11.05    4.54
 -14   2   5   62.12    6.63
 -13  -3  16    9.34    4.48
 -13  -1  13   37.64    6.39
 -13   1   8   40.24    4.48
 -13   3  -1    6.39    4.52
 -13   3   0   40.84    6.25
 -12  -2  15   60.01    6.38
 -12   0  11   10.29    6.13
 -12   2   4   21.47    4.53
 -12   2   5   69.46    6.55
 -12   4 -13    7.60    6.62
 -12   4 -12   -0.86    6.52
 -12   4 -11    7.33    6.59
 -12   4 -10   12.29    6.41
 -11  -3  16   30.96    4.48
 -11  -1  13   10.07    6.27
 -11   1   8   22.46    6.42
 -11   3  -1   22.58    4.43
 -11   3   0  127.51    7.08
 -10  -6  19    6.14    4.51
 -10  -4  17   14.93    4.44
 -10  -2  14    5.08    4.46
 -10   0  10   33.90    4.51
 -10   2   4  187.65    5.54
 -10   4 -12    6.31    6.28
 -10   4 -11   12.54    6.18
  -9  -5  18   14.28    6.13
  -9  -1  12    9.94    4.53
  -9   1   7  228.06    5.88
  -9   3  -1   14.92    6.53
  -8  -8  20   -3.71    7.85
  -8   2   3   36.51    5.23
  -7  -5  17   78.31    6.93
  -7  -1  11  111.51    5.28
  -7   1   6  119.07    6.01
  -7   3  -3  145.18    7.40
  -6   0   8  778.39    8.69
  -6   2   1   52.70    5.74
  -5   1   4   59.80    6.75
  -5   3 -19    0.60   10.87
  -5   3  -7  122.92    5.95
  -5   3  -6    1.32    7.43
  -4  -6  16   86.08    7.46
  -4  -4  14    2.94    7.79
  -4   0   6  471.56    9.08
  -4   2  -1   15.37    9.60
  -2  -4  12   15.59    8.24
  -1  -1   5  224.60   13.79
  -1   1 -24    2.91    7.32
   0   0 -27   -3.93    5.97
   1  -1 -28   -2.61    6.08
   1   1 -17   24.12    6.44
   1   1 -16   22.36    8.16
   1   1 -10  266.42    9.90
   2  -6   9    3.90    7.77
   2  -2   2   30.06   11.92
   2   0 -22    7.27    6.19
   2   0 -21    1.57    5.76
   2   0  -6  180.96   10.39
   3  -5   6  185.34    8.05
   3  -1 -24    1.80    5.87
   3  -1 -23   -1.61    5.84
   3  -1  -4   53.76    8.14
   4  -2 -25    4.33    5.69
   4  -2  -3  557.60    9.42
   5 -11   7    6.33    6.36
   5  -9   6    6.47    6.05
   5  -5   2   -2.51    4.84
   5  -3 -26    1.09    4.16
   5  -3 -25   -0.78    5.88
   5  -3  -3   56.10    5.59
   6 -12   5   -5.04    4.48
   6  -8   3   72.49    6.53
   6  -6   1    5.98    4.76
   6  -4 -26    5.99    4.19
   6  -4 -25    2.77    5.87
   6  -4  -4   66.85    7.33
   7 -11   2    8.34    5.94
   7  -9   1   -6.83    5.79
   7  -7  -1    5.16    6.10
   7  -5 -24   -3.23    5.90
   7  -5  -5   48.38    4.57
   8 -10  -2   12.81    6.13
   8 -10  -1    4.12    4.18
   8  -8  -3    3.08    4.23
   8  -6 -23    5.75    4.05
   8  -6 -22   11.08    5.77
   8  -6 -21   14.05    5.45
   8  -6  -8   24.36    6.00
   8  -6  -7    3.17    4.13
   8  -6  -6   26.53    4.44
   9 -11  -6   13.18    5.95
   9 -11  -5   10.11    5.96
   9 -11  -4    6.46    4.19
   9  -9  -7   18.58    5.82
   9  -9  -6   -1.14    3.99
   9  -7 -20   -1.38    4.25
   9  -7 -19    6.77    3.93
   9  -7 -18   -1.41    5.75
   9  -7 -17   19.63    5.94
   9  -7 -16   15.04    5.85
   9  -7 -15   26.19    5.99
   9  -7 -14    9.84    5.98
   9  -7 -13   56.42    6.09
   9  -7 -12    6.34    4.30
   9  -7 -11   30.07    4.37
   9  -7 -10   16.11    4.38
  10 -10 -11    2.15    4.02
 -17   1   8   -2.85    4.25
 -17   3  -2    2.53    4.39
 -17   3  -1    6.13    4.47
 -17   3   0   -1.94    6.14
 -16   0  11    7.42    4.41
 -16   2   5    5.59    4.48
 -16   2   6    5.24    6.17
 -15  -1  14   -0.87    6.03
 -15   1   9   30.15    6.32
 -15   3   0   17.56    4.62
 -15   3   1    5.45    4.27
 -15   3   2   22.18    6.14
 -14  -2  16   32.45    6.39
 -14   0  12   39.73    6.30
 -14   2   6   18.12    6.28
 -14   4 -12   -0.05    4.65
 -14   4 -11   -0.14    4.64
 -14   4 -10    5.10    4.62
 -14   4  -9    6.27    4.55
 -14   4  -8   -2.95    6.29
 -14   4  -7    3.98    6.39
 -14   4  -6    3.23    6.60
 -13  -3  17    4.36    4.30
 -13  -1  14   -1.26    6.28
 -13   1   9   -5.00    4.43
 -13   3   1    4.45    4.40
 -13   3   2   27.31    6.47
 -12  -4  18    5.71    4.34
 -12   0  12    3.55    6.01
 -12   2   6   -0.45    6.25
 -12   4 -16    2.47    6.47
 -12   4 -15   -0.99    6.65
 -12   4 -14   -8.35    4.79
 -12   4  -9   12.28    4.63
 -12   4  -8   18.95    4.58
 -12   4  -7   54.55    4.86
 -12   4  -6   43.26    6.66
 -12   4  -5   14.94    6.41
 -11  -5  19    3.26    6.12
 -11  -3  17    4.93    6.05
 -11   1   9    5.47    6.41
 -11   3   1   36.11    4.93
 -11   3   2   60.19    6.73
 -10  -4  18    0.36    6.14
 -10  -2  15   42.83    6.46
 -10   0  11   -0.46    4.50
 -10   2   5   24.40    4.95
 -10   4 -16    2.31    6.56
 -10   4 -15   12.29    6.63
 -10   4 -14   -1.64    6.31
 -10   4 -13    6.45    4.59
 -10   4 -10    2.11    4.76
 -10   4  -9   17.77    4.72
 -10   4  -8   79.33    6.87
 -10   4  -7    2.92    6.57
 -10   4  -6    3.85    6.49
  -9  -7  20    0.10    6.32
  -9  -3  16   29.74    4.47
  -9  -1  13   42.85    6.66
  -9   1   8   63.94    5.11
  -9   3   0  288.57    6.09
  -8  -6  19   -4.58    6.24
  -8  -4  17   26.16    6.40
  -8  -2  14   66.88    5.04
  -8   0  10  256.32    6.19
  -8   2   4  168.29    5.76
  -7  -7  19   -1.13    6.02
  -7  -3  15   41.96    6.52
  -7   1   7  620.91    9.56
  -7   3 -22    4.48    8.70
  -7   3  -2  438.98    7.07
  -6  -8  19    1.54    6.33
  -6  -2  13  237.21    7.63
  -6   2   2   27.82    5.60
  -5  -5  16   13.37    6.28
  -5  -1  10   -0.20    4.96
  -5   1   5   32.53    8.69
  -5   3  -5  217.05    8.73
  -4  -2  11  203.59    6.61
  -3  -1   8   11.05    8.86
  -3   1   2  170.50    9.48
  -2   0   4 4229.16   27.87
  -2   2 -19   30.15    9.33
  -1   1 -23    5.06    7.32
  -1   1  -2  232.66   16.22
   0 -10  14    1.63    7.66
   0   0 -26    1.11    5.73
   1 -11  13    2.02    6.27
   1   1 -15  363.86    9.52
   1   1 -14  153.50    7.84
   1   1 -13  732.57   11.81
   1   1 -12   76.08    7.41
   1   1 -11    2.78    6.99
   2  -4   6   -3.90    8.62
   2   0 -20   15.93    5.97
   2   0  -7   -0.49    8.36
   3 -11  10   -0.63    6.25
   3  -7   8   -0.90    6.22
   3  -3   2  431.21   11.37
   3  -1 -22   12.36    5.93
   3  -1  -5  807.08   13.13
   4 -12   8   13.42    6.40
   4 -10   8   12.40    6.15
   4  -8   7   51.83    6.47
   4  -6   5   -0.92    6.41
   4  -4   2   20.02    5.59
   4  -2 -24    3.00    4.18
   4  -2 -23   11.38    5.86
   4  -2  -4   95.12    6.91
   5 -11   6    9.26    5.93
   5  -7   4   37.63    4.64
   5  -5   1  310.51    8.13
   5  -3 -24    8.51    4.20
   5  -3 -23   15.74    5.86
   5  -3  -5   96.66    7.80
   5  -3  -4  191.19    6.23
   6 -12   4   -0.63    4.27
   6 -10   4   -0.62    4.09
   6  -8   2    7.10    5.90
   6  -6   0  404.35    6.55
   6  -4 -24    1.49    3.95
   6  -4 -23   23.85    5.90
   6  -4 -22    5.14    5.90
   6  -4  -6    6.04    6.73
   6  -4  -5  204.99    5.85
   7 -11   1   -1.74    4.29
   7  -9   0   11.92    5.93
   7  -7  -2   15.11    4.37
   7  -5 -23   -0.08    4.29
   7  -5 -22   -2.91    4.13
   7  -5 -21    4.89    5.68
   7  -5 -20   -1.25    5.76
   7  -5  -8   -1.37    6.20
   7  -5  -7   30.09    4.41
   7  -5  -6   -3.42    4.29
   8 -10  -4   19.14    5.99
   8 -10  -3    8.78    4.28
   8  -8  -6   81.98    6.36
   8  -8  -5   -1.19    4.25
   8  -8  -4   13.39    4.19
   8  -6 -20   -0.54    4.06
   8  -6 -19   -2.96    4.14
   8  -6 -18   18.33    5.84
   8  -6 -17   -3.57    5.89
   8  -6 -16   50.60    6.11
   8  -6 -15   -3.90    6.02
   8  -6 -14   58.64    6.15
   8  -6 -13    9.92    6.01
   8  -6 -12   53.57    6.24
   8  -6 -11    1.70    4.08
   8  -6 -10   47.24    4.45
   8  -6  -9   -3.26    4.32
   9 -11  -8    3.71    4.12
   9 -11  -7    4.73    4.23
   9  -9 -16    7.81    5.84
   9  -9 -15   10.87    5.65
   9  -9 -14   -7.17    5.73
   9  -9 -13    6.61    5.72
   9  -9 -12    5.73    5.78
   9  -9 -11   22.60    5.84
   9  -9 -10    9.48    4.24
   9  -9  -9    2.51    4.09
   9  -9  -8   13.70    4.37
 -17   1   9   12.85    4.35
 -17   1  10    7.36    6.11
 -17   3   1   -1.50    4.26
 -17   3   2   11.21    4.54
 -17   3   3    6.23    6.15
 -16   0  12   34.68    4.63
 -16   0  13    9.56    5.91
 -16   2   7   16.65    6.07
 -16   4  -6    5.21    4.52
 -16   4  -5    6.44    6.41
 -16   4  -4  -11.53    6.54
 -15  -1  15   23.08    6.21
 -15   1  10    7.03    4.48
 -15   3   3   -1.80    4.39
 -14   0  13   14.23    5.91
 -14   2   7   40.09    4.48
 -14   4  -5   13.22    4.70
 -14   4  -4   -0.12    4.42
 -14   4  -3    9.23    6.45
 -14   4  -2    5.36    6.51
 -13  -3  18   -8.92    6.15
 -13  -1  15   59.77    6.31
 -13   1  10    9.64    4.43
 -13   3   3   -4.54    4.42
 -13   3   4   27.23    6.25
 -12  -4  19   -0.62    6.16
 -12  -2  16    4.31    4.48
 -12   0  13   -6.29    6.09
 -12   2   7   29.12    4.61
 -12   4  -4    2.27    4.56
 -12   4  -3   52.83    6.51
 -12   4  -2   60.66    6.60
 -11  -1  14   -5.91    4.48
 -11   1  10    2.40    6.29
 -11   3   3   24.40    6.43
 -10  -6  20    0.32    4.31
 -10   0  12   20.37    6.07
 -10   2   6  159.35    5.45
 -10   4 -18   -2.74    6.42
 -10   4 -17   -3.18    6.31
 -10   4  -5   50.70    4.87
 -10   4  -4   30.36    6.47
  -9  -5  19    7.71    6.21
  -9   1   9  200.34    7.27
  -9   3   1   13.21    4.57
  -9   3   2  215.36    7.36
  -8   0  11    0.62    6.51
  -8   2   5   39.14    5.08
  -8   4 -15    5.08    6.20
  -8   4 -14    6.01    6.25
  -8   4 -13    2.51    6.39
  -8   4 -12    7.27    4.47
  -8   4 -11    0.87    4.34
  -8   4 -10    2.93    4.34
  -8   4  -9   10.97    6.23
  -8   4  -8    4.93    6.28
  -8   4  -7    9.83    6.48
  -7  -5  18   12.16    6.36
  -7  -1  12   41.53    4.92
  -7   3  -1  318.84    6.52
  -7   3   0  340.94    8.26
  -6  -6  18   53.90    6.91
  -6  -4  16   75.82    6.81
  -6   0   9    2.37    4.97
  -6   2   3   90.49    5.78
  -5  -9  19    1.24    9.11
  -5  -7  18    5.44    6.35
  -5  -3  14   57.89    6.86
  -5   3  -4  598.05   10.27
  -4   0   7   -1.45    6.23
  -4   2   0  138.00   10.02
  -3  -3  12   33.93    6.58
  -2  -2   9  727.29   13.52
  -2   2  -5 2322.72   25.02
   0   0 -25   -1.07    6.00
   1  -7  11    8.50    7.32
   1  -3   6  706.05   18.30
   1  -1 -27    1.87    4.20
   1  -1   1   49.33   15.44
   2 -10  11   -3.14    6.02
   2  -2 -27    1.05    5.81
   2   0 -19   -1.90    4.25
   2   0 -18   43.41    6.57
   2   0  -8  946.55   12.74
   3  -9   9   -3.38    5.86
   3  -1 -21   -4.63    4.26
   3  -1 -20   10.43    5.87
   3  -1  -6   -3.04    9.13
   4 -12   7    8.92    6.14
   4 -10   7    7.93    6.19
   4  -4   1  305.35    8.84
   4  -2 -22   -2.90    3.96
   4  -2 -21   17.16    5.74
   4  -2  -5 1640.56   12.23
   5 -11   5    9.42    6.00
   5  -9   5   14.79    4.42
   5  -7   3   21.98    6.34
   5  -5   0   12.83    6.52
   5  -3 -22    5.45    4.18
   5  -3 -21    2.75    5.92
   5  -3  -6  208.79    8.06
   6 -12   2    2.63    6.05
   6 -12   3    5.05    4.31
   6 -10   2   -2.43    5.98
   6 -10   3    7.05    4.23
   6  -8   1   25.91    6.14
   6  -6  -2  402.05    7.91
   6  -6  -1    7.73    4.52
   6  -4 -21   13.89    4.24
   6  -4 -20   62.44    6.28
   6  -4 -19   38.45    6.12
   6  -4  -8   17.78    6.56
   6  -4  -7   19.62    4.79
   7 -11  -1   -1.94    6.01
   7 -11   0   -3.25    4.18
   7  -9  -2    3.29    5.89
   7  -9  -1    1.72    4.12
   7  -7  -4   71.54    6.31
   7  -7  -3   -1.92    4.24
   7  -5 -19   24.20    4.39
   7  -5 -18   10.52    4.12
   7  -5 -17   67.09    6.09
   7  -5 -16   18.59    5.91
   7  -5 -15   69.81    6.29
   7  -5 -14   12.34    5.92
   7  -5 -13   45.15    5.99
   7  -5 -12    8.37    5.97
   7  -5 -11   14.65    6.18
   7  -5 -10    5.76    4.22
   7  -5  -9    2.54    4.35
   8 -10  -6    2.00    5.83
   8 -10  -5    3.60    4.24
   8  -8 -20    6.19    5.67
   8  -8 -19   11.75    5.82
   8  -8  -9   21.36    6.09
   8  -8  -8   29.63    5.94
   8  -8  -7  157.55    5.30
 -17   1  11   23.53    4.45
 -17   3   4    6.14    4.36
 -17   3   5   -2.58    6.19
 -16   0  14   11.38    6.10
 -16   2   8    4.27    4.39
 -16   2   9   12.19    6.17
 -16   4  -3    6.85    4.48
 -16   4  -2   -6.20    4.56
 -16   4  -1   -5.54    6.34
 -16   4   0   31.72    6.32
 -15  -1  16    3.15    6.11
 -15   1  11   30.15    4.57
 -15   1  12    6.21    6.24
 -15   3   4   30.65    4.51
 -15   3   5   21.13    6.26
 -14  -2  17    6.23    4.43
 -14   0  14   44.77    6.47
 -14   2   8    9.01    4.36
 -14   2   9   65.70    6.37
 -14   4  -1    6.77    4.38
 -14   4   0    1.85    6.24
 -13  -3  19  -11.13    6.15
 -13  -1  16   26.38    6.27
 -13   1  11    9.84    4.38
 -13   3   5   49.65    6.53
 -12  -2  17   14.03    4.27
 -12   2   8    2.88    4.39
 -12   4  -1   33.48    4.80
 -12   4   0   43.89    6.49
 -11  -5  20    1.56    4.31
 -11  -3  18   11.16    4.32
 -11  -1  15   84.72    4.93
 -11   1  11   21.15    6.32
 -11   3   4   53.52    4.86
 -10  -4  19    0.47    6.40
 -10  -2  16   -2.67    4.43
 -10   0  13   17.65    6.13
 -10   2   7    5.60    4.67
 -10   4 -19   -4.44    6.45
 -10   4  -3   26.22    4.52
 -10   4  -2  382.51    8.19
  -9  -3  17   10.20    4.40
  -9  -1  14  457.51    6.76
  -9   1  10   31.78    6.78
  -9   3   3   13.56    6.58
  -8  -4  18   22.04    6.39
  -8  -2  15   63.57    4.98
  -8   2   6  403.89    6.47
  -8   4 -17    6.67    7.88
  -8   4 -16    4.35    6.23
  -8   4  -6   88.57    5.10
  -8   4  -5   -3.44    6.38
  -7  -3  16   36.36    6.61
  -7  -1  13    1.89    6.57
  -7   1   8   49.64    5.40
  -7   3   1  238.05    8.30
  -6   0  10 1012.11   10.59
  -6   2   4   85.15    7.97
  -5  -1  11  422.94    9.60
  -5   1   6   66.57    6.10
  -5   3  -3   19.32    7.54
  -4  -8  18    2.85   10.97
  -4   2 -23    4.33   10.01
  -3   1 -26    0.61    7.38
  -3   1   3  651.96   14.39
  -1 -11  15    0.02    7.85
  -1   1 -22   -0.17    5.89
   0  -8  13    2.28    7.32
   0   0 -24    0.46    5.99
   1  -9  12    6.51    5.99
   1  -5   9  353.28   11.99
   1  -1 -26    4.91    4.09
   2  -8  10    4.41    6.02
   2  -2 -26    6.46    5.81
   2   0 -17    1.64    4.14
   2   0 -16   55.14    6.50
   2   0 -15    2.56    6.16
   2   0 -10  786.59   11.53
   2   0  -9    1.08    7.55
   3 -11   9   -1.68    6.33
   3  -5   5   50.09    7.00
   3  -3 -27    1.78    4.16
   3  -3 -26    5.04    5.69
   3  -3   1   11.87    9.38
   3  -1 -19    4.12    4.16
   3  -1 -18    6.29    5.81
   3  -1  -7   24.72    6.25
   4  -8   6    8.36    4.42
   4  -6   4   41.61    4.98
   4  -4 -26   -3.90    5.98
   4  -2 -20   -1.50    3.93
   4  -2 -19   25.89    6.02
   4  -2 -18    2.80    5.88
   4  -2  -7  792.03   10.39
   4  -2  -6  270.92    7.05
   5 -11   4    3.68    5.90
   5  -9   4   27.91    4.55
   5  -7   2   73.11    6.54
   5  -5 -25    8.87    5.79
   5  -5  -1  740.03    9.39
   5  -3 -20   25.53    4.30
   5  -3 -19   18.97    4.27
   5  -3 -18   53.93    6.21
   5  -3 -17   -0.80    5.87
   5  -3  -9   44.94    7.01
   5  -3  -8  999.79   10.26
   5  -3  -7   10.99    5.04
   6 -12   1   -2.76    6.06
   6 -10   1    5.07    5.95
   6  -8   0    9.78    5.92
   6  -6 -24    8.39    4.26
   6  -6 -23   11.74    5.85
   6  -6  -3    9.66    6.36
   6  -4 -18   47.82    4.59
   6  -4 -17   22.52    4.21
   6  -4 -16   38.62    4.63
   6  -4 -15   31.52    6.23
   6  -4 -14   46.27    6.14
   6  -4 -13   57.27    6.28
   6  -4 -12   97.73    6.49
   6  -4 -11    6.40    4.25
   6  -4 -10   41.32    4.53
   6  -4  -9   10.07    4.61
   7 -11  -3   -7.97    5.78
   7 -11  -2   -0.12    4.07
   7  -9  -4    9.03    5.81
   7  -9  -3    3.14    4.06
   7  -7 -22   -2.64    4.23
   7  -7 -21   16.26    5.57
   7  -7 -20   16.09    5.93
   7  -7  -7    0.78    5.72
   7  -7  -6    6.83    4.29
   7  -7  -5   27.64    4.42
   8 -10 -14   -7.48    5.79
   8 -10 -13    5.40    5.73
   8 -10 -12   11.05    5.98
   8 -10 -11   15.93    5.87
   8 -10 -10  -26.41    6.04
   8 -10  -9    3.76    4.07
   8 -10  -8    1.98    4.15
   8 -10  -7   -2.91    4.18
   8  -8 -18    6.33    4.08
   8  -8 -17   -2.86    4.00
   8  -8 -16    0.89    4.12
   8  -8 -15   -4.82    4.18
   8  -8 -14    7.61    4.08
   8  -8 -13    5.92    4.12
   8  -8 -12    3.30    4.17
   8  -8 -11   52.79    4.42
   8  -8 -10    3.90    4.06
 -17   1  12   13.16    4.34
 -17   3   6   13.88    4.36
 -17   3   7   16.92    6.05
 -16   0  15   -0.29    6.05
 -16   2  10    4.47    4.28
 -16   4   1   10.06    4.28
 -16   4   2   11.32    6.22
 -15  -1  17    8.82    6.41
 -15   1  13   37.09    6.35
 -15   3   6   20.90    4.55
 -15   3   7   -6.65    6.20
 -15   5  -8    7.11    6.39
 -14  -2  18    9.30    4.31
 -14   0  15   -0.32    5.99
 -14   2  10   18.32    4.52
 -14   4   1   -0.31    4.35
 -14   4   2    9.66    6.21
 -13   1  12    9.57    4.30
 -13   1  13   47.80    6.39
 -13   3   6   15.60    4.66
 -13   3   7    6.75    6.35
 -13   5 -11   -3.99    6.67
 -13   5 -10    2.30    6.46
 -13   5  -9   11.85    6.49
 -13   5  -8   11.10    6.33
 -13   5  -7    4.73    6.45
 -12  -4  20   -0.41    4.45
 -12  -2  18   16.84    6.31
 -12   0  14   21.83    4.46
 -12   2   9    3.83    4.41
 -12   2  10    6.80    6.09
 -12   4   1   15.31    4.30
 -12   4   2   -7.59    6.18
 -11  -5  21   -0.55    6.29
 -11  -3  19    9.25    6.29
 -11  -1  16   96.82    6.61
 -11   1  12   15.84    6.35
 -11   3   5    7.52    4.56
 -11   3   6   98.76    6.72
 -10  -6  21   -2.81    4.54
 -10  -2  17   22.26    6.39
 -10   2   8   20.73    4.59
 -10   2   9   65.94    6.63
 -10   4  -1  212.98    5.75
 -10   4   0   -0.16    6.34
  -9  -5  20    9.11    6.26
  -9  -3  18   13.84    6.24
  -9  -1  15   57.43    6.75
  -9   1  11   16.08    6.38
  -9   3   4  213.12    5.75
  -8  -6  20   -0.69    6.34
  -8  -2  16   10.05    6.41
  -8   0  12  144.01    5.15
  -8   2   7    5.52    6.80
  -8   4 -18    0.20    7.40
  -8   4  -4  244.11    6.04
  -8   4  -3  119.78    6.84
  -7  -7  20    0.83    6.33
  -7   1   9  542.83    9.03
  -7   3   2  392.18    8.62
  -6  -4  17   27.47    6.29
  -6  -2  14    6.46    4.42
  -6   2   5   19.42    7.58
  -5  -5  17   70.36    6.70
  -5   3  -2 1006.92   11.40
  -4  -4  15   58.81    6.94
  -4  -2  12   83.28    5.50
  -4   0   8  806.41   11.35
  -4   2   1  156.33    7.61
  -3  -5  15    7.16    7.40
  -3  -1   9   90.21    8.82
  -2   0 -27    3.96    7.26
  -2   2 -18    2.98    8.46
  -1   1 -21   26.43    7.57
   0   0 -23    0.77    6.03
   1 -11  12   -2.25    6.12
   1  -1 -25    2.16    4.28
   1  -1 -24    8.45    5.82
   2 -12  10    3.17    6.12
   2 -10  10    1.96    6.04
   2  -6   8  135.94    7.50
   2  -2 -25    7.04    5.85
   2  -2   1  908.06   13.85
   2   0 -14  241.74    6.70
   2   0 -13    1.90    4.65
   2   0 -12   74.36    5.49
   2   0 -11   -2.15    5.06
   3 -11   8    5.30    6.01
   3  -9   8   -0.97    5.84
   3  -7   7    0.88    4.46
   3  -3 -25    3.80    5.61
   3  -1 -17   93.55    4.88
   3  -1 -16   -0.21    4.08
   3  -1 -15  205.78    7.11
   3  -1 -14    1.78    5.91
   3  -1 -13   60.75    6.58
   3  -1 -11  537.67    8.90
   3  -1 -10   10.54    7.11
   3  -1  -9   91.95    7.75
   3  -1  -8    9.54    5.88
   4 -12   6    5.05    4.34
   4 -10   6    7.13    5.96
   4  -8   5   72.88    6.56
   4  -6   3    1.42    6.45
   4  -4 -25    4.78    4.20
   4  -4 -24    3.55    5.79
   4  -4   0  184.78    6.27
   4  -2 -17   19.36    4.40
   4  -2 -16   16.21    4.31
   4  -2 -15   65.86    6.18
   4  -2 -14  111.92    6.63
   4  -2 -13   70.99    6.42
   4  -2 -12   74.37    6.64
   4  -2 -11  208.71    7.40
   4  -2 -10  168.47    7.51
   4  -2  -9  490.32    7.47
   4  -2  -8   -0.62    5.20
   5 -11   3    1.14    5.96
   5  -9   3    1.07    4.19
   5  -7   1    0.02    6.22
   5  -5 -24   -5.07    4.09
   5  -5 -23    5.35    5.62
   5  -5  -2   81.17    7.19
   5  -3 -16   32.71    4.37
   5  -3 -15    2.55    4.00
   5  -3 -14   47.31    4.50
   5  -3 -13   75.99    4.88
   5  -3 -12   20.97    4.51
   5  -3 -11   45.69    4.80
   5  -3 -10   16.97    4.65
   6 -12  -1   -3.69    5.81
   6 -12   0   -0.89    4.11
   6 -10   0    6.55    4.24
   6  -8  -2   20.48    5.92
   6  -8  -1    5.46    4.01
   6  -6 -22    8.49    4.32
   6  -6 -21   -2.20    5.76
   6  -6 -20    7.38    5.96
   6  -6  -5   13.05    6.25
   6  -6  -4   92.47    5.09
   7 -11  -6   -7.36    5.84
   7 -11  -5   13.29    5.72
   7 -11  -4    5.60    3.98
   7  -9  -7   20.79    5.89
   7  -9  -6   17.04    5.82
   7  -9  -5   15.65    4.31
   7  -7 -19    8.22    4.17
   7  -7 -18    6.51    4.05
   7  -7 -17    7.57    4.05
   7  -7 -16   -7.02    5.78
   7  -7 -15   14.56    5.96
   7  -7 -14    7.75    5.91
   7  -7 -13   35.10    5.94
   7  -7 -12   27.84    5.77
   7  -7 -11   12.14    5.82
   7  -7 -10   25.71    4.33
   7  -7  -9   -0.13    4.11
   7  -7  -8   18.46    4.31
 -17   3   8    3.49    4.32
 -16   2  11    7.99    4.42
 -16   2  12   19.04    6.47
 -16   4   3    6.16    4.11
 -16   4   4   25.67    6.27
 -15  -1  18   -0.74    6.20
 -15   1  14   -2.25    6.08
 -15   3   8   21.88    4.49
 -15   5  -7    4.67    4.63
 -15   5  -6   -2.98    4.36
 -15   5  -5   -3.23    4.51
 -15   5  -4   -2.31    4.48
 -15   5  -3   13.16    6.32
 -15   5  -2   -2.78    6.20
 -14  -2  19   10.67    4.43
 -14   0  16   22.30    6.52
 -14   2  11   10.88    4.40
 -14   4   3    1.85    4.31
 -14   4   4   41.75    6.38
 -13  -3  20    1.55    4.38
 -13  -1  17   55.68    4.82
 -13   1  14   17.29    6.03
 -13   3   8   55.55    6.43
 -13   5 -13    3.37    4.63
 -13   5 -12    4.14    4.56
 -13   5  -6   -5.73    4.54
 -13   5  -5    3.88    4.65
 -13   5  -4   -5.86    6.21
 -13   5  -3   17.05    6.33
 -12  -4  21   -0.16    6.36
 -12   0  15   -4.47    4.33
 -12   2  11   28.34    6.20
 -12   4   3   12.03    4.42
 -11  -1  17   27.24    6.54
 -11   1  13   10.18    6.17
 -11   3   7    8.32    6.30
 -11   5 -13    2.44    6.51
 -11   5 -12   -2.26    6.35
 -11   5 -11    5.90    6.15
 -11   5 -10   -0.94    6.32
 -11   5  -9   11.39    4.52
 -11   5  -8    4.61    6.33
 -11   5  -7   60.47    6.68
 -11   5  -6    8.00    6.40
 -11   5  -5   33.02    6.44
 -10  -4  20   -0.34    6.35
 -10   0  14   90.08    5.03
 -10   2  10   11.67    6.43
 -10   4   1   14.58    4.33
 -10   4   2    9.45    6.13
  -9   3   5   90.28    5.00
  -8  -4  19   15.31    6.22
  -8   0  13    1.14    6.13
  -8   2   8   80.54    6.87
  -8   4 -19   -0.25    7.59
  -8   4  -2  164.89    5.61
  -8   4  -1  121.66    7.06
  -7  -5  19   29.40    6.34
  -7  -3  17   45.25    6.49
  -7  -1  14   -1.97    6.59
  -7   1  10   70.53    7.17
  -7   3   3    4.27    7.13
  -6  -8  20    2.09    7.30
  -6  -6  19    3.51    6.22
  -6   0  11   -3.72    6.77
  -6   4 -14   23.53    7.75
  -6   4 -13    0.40    6.25
  -6   4 -12    7.42    6.38
  -6   4 -11    6.01    6.28
  -6   4 -10    1.17    6.35
  -6   4  -9   16.32    6.42
  -6   4  -8   -1.60    6.30
  -6   4  -7   10.93    6.42
  -5  -3  15    0.20    6.28
  -5  -1  12   47.20    7.47
  -5   1   7  729.13    8.79
  -5   3  -1  362.56    8.93
  -4  -6  17    2.84    7.40
  -4   2   2  596.54   11.54
  -3   1 -25   -3.54    7.26
  -3   1   4   55.16   11.32
  -2 -10  16    1.76    8.81
  -2   0   5    3.33   11.50
   0   0 -22    4.97    5.98
   1  -1 -23    1.79    5.74
   2  -8   9   23.23    6.11
   2  -4   5  598.60   11.43
   2  -2 -24    1.74    5.76
   3  -7   6   22.60    6.34
   3  -5   4   50.00    7.31
   3  -3 -24    2.28    4.04
   3  -3 -23    4.68    5.59
   3  -3   0  384.86    8.50
   3  -1 -12  412.84    7.24
   4 -12   5    4.86    4.28
   4 -10   5    5.27    5.85
   4  -8   4   12.44    6.06
   4  -4 -23    5.43    4.02
   4  -4 -22    0.39    5.86
   4  -4  -1  258.06    6.90
   5 -11   2    1.03    5.97
   5  -9   2    5.63    4.15
   5  -7   0    7.79    6.04
   5  -5 -22   -0.92    4.09
   5  -5 -21   22.92    5.84
   5  -5 -20    6.32    5.97
   5  -5  -4   73.60    7.17
   5  -5  -3  979.40    8.82
   6 -12  -3   -2.61    5.87
   6 -12  -2    3.67    4.21
   6 -10  -2    2.40    5.51
   6 -10  -1    9.10    4.13
   6  -8 -21    2.27    5.82
   6  -8  -4    2.74    5.74
   6  -8  -3   27.27    4.29
   6  -6 -19   14.32    4.21
   6  -6 -18   35.24    4.26
   6  -6 -17    2.96    5.78
   6  -6 -16   16.79    5.89
   6  -6  -9    7.39    5.82
   6  -6  -8   -2.11    5.99
   6  -6  -7    9.02    4.41
   6  -6  -6   23.83    4.41
   7 -11 -12    5.85    5.64
   7 -11 -11    4.16    5.75
   7 -11 -10  -12.42    6.02
   7 -11  -9   -0.71    3.95
   7 -11  -8   -7.16    4.02
   7 -11  -7    5.88    4.29
   7  -9 -18    3.50    4.16
   7  -9 -17    6.75    3.97
   7  -9 -16    2.82    4.06
   7  -9 -15    2.03    3.97
   7  -9 -14    2.01    5.74
   7  -9 -13    1.62    5.75
   7  -9 -12    0.82    5.72
   7  -9 -11   -1.80    5.81
   7  -9 -10   47.16    4.40
   7  -9  -9   47.92    4.65
   7  -9  -8   10.28    4.23
 -17   3   9   11.00    4.36
 -16   2  13    3.63    6.18
 -16   4   5    1.21    4.33
 -16   4   6   12.74    4.47
 -15   1  15   32.40    4.59
 -15   3   9   13.52    4.41
 -15   3  10   14.21    6.02
 -15   5  -1    7.47    4.24
 -15   5   0   -4.96    4.67
 -15   5   1   19.16    6.27
 -14   0  17    1.98    6.28
 -14   2  12   18.91    4.51
 -14   2  13   17.92    6.31
 -14   4   5    3.42    4.53
 -14   4   6   41.42    6.29
 -13  -1  18    4.16    4.44
 -13   1  15   77.91    6.35
 -13   3   9   26.02    4.56
 -13   5  -2   -0.57    4.42
 -13   5  -1    1.82    4.29
 -13   5   0   -1.27    6.31
 -12  -2  19    9.70    4.49
 -12   0  16   55.08    4.93
 -12   2  12   30.19    6.34
 -12   4   4    0.65    4.47
 -12   4   5   14.97    6.21
 -11  -3  20    6.88    4.38
 -11   1  14    1.12    6.04
 -11   3   8   67.77    4.79
 -11   5 -15    1.62    6.21
 -11   5 -14    1.03    4.43
 -11   5  -4   81.23    4.83
 -11   5  -3   -4.31    4.45
 -11   5  -2    7.18    5.95
 -10  -2  18   -2.11    4.62
 -10   0  15    1.97    4.48
 -10   2  11  115.74    6.78
 -10   4   3   72.81    4.82
  -9  -5  21   -5.03    6.32
  -9  -3  19    2.47    6.20
  -9  -1  16    3.45    4.44
  -9   1  12   22.00    4.62
  -9   3   6  166.85    5.38
  -9   5 -11    4.84    5.99
  -9   5 -10    6.54    6.11
  -9   5  -9   26.56    6.20
  -9   5  -8   15.75    6.18
  -9   5  -7   44.58    6.49
  -8  -6  21    2.09    6.25
  -8  -2  17  141.17    7.07
  -8   2   9  239.38    7.27
  -8   4   0   92.44    5.13
  -8   4   1  187.78    7.26
  -7   3   4  262.56    7.95
  -6  -2  15   62.81    4.84
  -6   2   6   87.00    5.69
  -6   4 -15    4.09    7.43
  -6   4  -6    2.61    4.63
  -6   4  -5   22.09    6.66
  -5   1   8   34.94    7.78
  -5   3   0  346.21    8.80
  -4  -2  13   69.13    7.05
  -4   0   9    0.47    7.56
  -3  -3  13   56.29    6.81
  -3   3 -12   76.17   11.52
  -3   3 -11  102.95   10.72
  -3   3 -10   10.15    7.97
  -3   3  -9    1.72    8.12
  -2   0 -26    1.94    5.87
  -2   2 -17   25.39    8.89
  -1  -1 -27   -4.48    6.07
  -1   1 -20   10.36    6.06
   0 -10  13    3.54    6.04
   1 -11  11    3.33    6.09
   1  -9  11   -2.29    5.97
   1  -1 -22    6.06    5.77
   2 -12   9    7.11    4.25
   2 -10   9    4.18    5.81
   2  -2 -23    4.34    4.05
   2  -2 -22    7.99    5.63
   2  -2   0   18.68   12.35
   3 -11   7    7.07    4.41
   3  -9   7   12.00    4.29
   3  -5 -26    3.75    5.83
   3  -3 -22   13.62    5.75
   3  -3  -1   -0.88    9.03
   4 -12   3    6.34    5.92
   4 -12   4   13.05    4.34
   4 -10   4   10.69    6.17
   4  -6 -24   -3.00    5.74
   4  -6   2  129.01    5.51
   4  -4 -21   20.07    4.17
   4  -4 -20    8.78    5.69
   4  -4  -2  390.65    7.38
   5 -11   0   10.73    5.84
   5 -11   1   -3.49    4.12
   5  -9   0   13.98    5.93
   5  -9   1    6.21    4.00
   5  -7 -23    3.83    3.95
   5  -7 -22    7.41    5.80
   5  -7  -1  158.78    5.33
   5  -5 -19   24.11    4.22
   5  -5 -18    3.14    5.51
   5  -5 -17   55.36    6.01
   5  -5  -6   99.66    6.74
   5  -5  -5    9.75    4.70
   6 -12  -7    2.68    5.87
   6 -12  -6    2.85    5.76
   6 -12  -5    0.56    4.07
   6 -12  -4   -6.34    4.28
   6 -10  -5   -4.18    5.65
   6 -10  -4    4.97    4.21
   6 -10  -3    0.06    4.33
   6  -8 -20   -8.31    4.02
   6  -8 -19    6.32    3.94
   6  -8 -18    8.16    5.84
   6  -8 -17    5.31    5.82
   6  -8  -7   12.23    5.97
   6  -8  -6   19.63    5.92
   6  -8  -5   88.77    4.69
   6  -6 -15   14.51    4.20
   6  -6 -14   48.75    4.39
   6  -6 -13   10.18    4.13
   6  -6 -12   10.82    4.21
   6  -6 -11    5.52    4.19
   6  -6 -10   -2.75    4.04
 -16   2  14    6.50    4.33
 -16   4   7   11.08    4.71
 -16   4   8    5.85    6.16
 -15   1  16   11.38    4.40
 -15   3  11    5.81    4.25
 -15   5   2    4.61    4.29
 -15   5   3   23.90    6.45
 -14   0  18   15.42    6.22
 -14   2  14   31.58    6.57
 -14   4   7   13.76    4.41
 -14   4   8   18.55    6.31
 -13  -1  19   21.66    4.59
 -13   1  16   -8.70    6.05
 -13   3  10   82.27    4.84
 -13   3  11    8.75    6.23
 -13   5   1    2.77    4.51
 -13   5   2   12.19    6.19
 -12  -2  20    9.09    4.51
 -12   0  17    8.86    4.34
 -12   2  13   80.09    6.67
 -12   4   6   46.38    4.59
 -12   4   7   69.06    6.41
 -11  -3  21   -4.18    6.31
 -11  -1  18   39.14    4.72
 -11   1  15   87.31    6.57
 -11   3   9   11.72    4.41
 -11   5 -17   -1.42    6.06
 -11   5 -16    0.70    4.38
 -11   5  -1   26.01    4.65
 -11   5   0   57.87    6.60
 -10  -4  21    3.00    4.54
 -10  -2  19   35.91    6.41
 -10   0  16  303.32    7.74
 -10   2  12   27.77    6.50
 -10   4   4    1.95    4.58
 -10   4   5   77.28    6.84
  -9  -1  17   17.27    6.29
  -9   1  13   38.94    4.61
  -9   3   7   18.74    4.67
  -9   3   8  154.36    6.93
  -9   5 -14    6.33    6.14
  -9   5 -13    0.94    6.09
  -9   5 -12    2.39    4.29
  -9   5  -6   33.67    4.68
  -9   5  -5  111.32    5.12
  -9   5  -4   21.83    6.29
  -9   5  -3  105.17    6.78
  -8   0  14   64.40    4.68
  -8   2  10   19.08    6.36
  -8   4 -20    4.02    7.53
  -8   4   2    6.51    6.44
  -7  -7  21   -1.46    7.75
  -7  -3  18   71.36    6.73
  -7  -1  15   22.78    4.58
  -7   1  11  107.51    5.61
  -7   3   5   54.68    5.04
  -6  -4  18   85.79    6.99
  -6   0  12  669.16    7.92
  -6   2   7 1063.68    9.26
  -6   4 -16   28.34    7.74
  -6   4  -4    3.40    4.81
  -6   4  -3  109.88    7.14
  -5  -7  19    8.51    7.74
  -5  -3  16   34.95    6.33
  -5  -1  13  164.81    7.45
  -5   3   1  506.10    7.90
  -4   2   3  567.33    8.96
  -3  -1  10   12.07    8.19
  -3   1 -24    4.33    7.16
  -3   1   5  749.30   12.96
  -3   3  -8  291.95    9.99
  -3   3  -7   84.93    9.40
  -2  -4  13   77.61    9.70
  -2  -2  10    2.61    7.05
  -1 -11  14   -1.79    7.47
  -1  -1 -26   -0.56    5.81
  -1  -1   6  141.63   11.57
  -1   1 -19   43.34    7.63
  -1   1  -1   40.57   10.19
   0  -2 -27   -0.36    4.11
   0   0 -21    0.31    4.20
   1  -7  10   24.72    6.01
   1  -3 -27    1.45    4.04
   1  -3 -26    7.23    5.59
   1  -1 -21   17.72    5.86
   2 -12   8   -6.04    6.00
   2  -8   8    4.46    5.94
   2  -6   7   -0.72    6.09
   2  -4 -26   -5.77    5.66
   2  -2 -21    3.47    5.69
   3 -11   6    3.03    4.16
   3  -9   6    4.38    6.17
   3  -7   5    7.11    6.15
   3  -5 -25    5.36    4.10
   3  -5 -24   -7.47    5.90
   3  -5   3   33.22    5.05
   3  -3 -21   13.93    4.12
   3  -3 -20   37.42    6.01
   4 -12   2    3.62    5.87
   4 -10   3   -5.25    5.88
   4  -8   2    9.36    5.83
   4  -8   3   44.45    4.41
   4  -6 -23   -4.09    4.07
   4  -6 -22   12.95    5.83
   4  -6   1   17.32    4.73
   4  -4 -19    2.96    4.15
   4  -4 -18   25.46    6.04
   4  -4  -4  439.79    9.00
   4  -4  -3  147.91    6.22
   5 -11  -2   -5.07    5.60
   5 -11  -1    6.73    4.18
   5  -9  -2    8.78    5.81
   5  -9  -1    9.60    3.99
   5  -7 -21   10.25    3.96
   5  -7 -20    5.73    4.23
   5  -7 -19   -3.29    5.87
   5  -7  -3   51.17    6.09
   5  -7  -2    8.37    4.27
   5  -5 -16    7.79    4.12
   5  -5 -15   37.72    4.34
   5  -5 -14    7.95    4.30
   5  -5 -13   49.97    6.22
   5  -5 -12    0.20    6.04
   5  -5 -11    1.60    5.96
   5  -5 -10  -12.89    5.97
   5  -5  -9    7.50    4.26
   5  -5  -8   43.22    4.64
   5  -5  -7   14.52    4.67
   6 -10 -16   -2.12    4.07
   6 -10 -15    8.91    3.99
   6 -10 -14    3.39    4.19
   6 -10 -13   -9.73    5.79
   6 -10 -12    3.69    5.64
   6 -10 -11   24.25    6.07
   6 -10 -10   53.58    6.07
   6 -10  -9   -0.38    4.13
   6 -10  -8   18.97    4.33
   6 -10  -7   -0.26    3.83
   6 -10  -6   -1.48    4.08
   6  -8 -16   14.52    4.08
   6  -8 -15    7.16    3.94
   6  -8 -14    8.46    3.91
   6  -8 -13   21.67    4.20
   6  -8 -12    7.24    4.01
   6  -8 -11   13.84    4.21
   6  -8 -10    4.32    3.98
   6  -8  -9   50.03    4.46
   6  -8  -8   14.94    4.15
 -16   4   9    4.64    4.52
 -16   4  10    1.71    6.04
 -15   1  17    9.48    4.41
 -15   3  12   16.92    4.66
 -15   3  13    7.48    6.25
 -15   5   4    6.18    4.31
 -15   5   5   26.67    4.56
 -15   5   6    7.19    6.14
 -14   0  19    8.89    6.08
 -14   2  15   16.00    6.21
 -14   4   9   15.08    4.48
 -14   6  -9   -5.31    4.47
 -14   6  -8   -1.45    4.59
 -14   6  -7   -2.70    4.61
 -14   6  -6    1.81    4.46
 -14   6  -5   -3.85    4.43
 -14   6  -4    2.63    6.21
 -14   6  -3    6.81    6.28
 -14   6  -2   -0.78    6.10
 -13  -1  20    4.81    6.22
 -13   1  17   70.95    6.23
 -13   3  12   58.20    6.49
 -13   5   3   11.66    4.28
 -13   5   4   -1.22    4.52
 -12  -2  21   12.94    6.29
 -12   0  18  111.75    6.74
 -12   2  14   30.56    4.58
 -12   4   8  133.69    5.14
 -12   6  -9   -3.34    6.46
 -12   6  -8   27.47    6.28
 -12   6  -7   -7.53    6.27
 -12   6  -6   39.99    6.58
 -11  -1  19   48.01    6.46
 -11   3  10  341.04    5.96
 -11   3  11  278.84    7.36
 -11   5   1   33.23    4.59
 -11   5   2   19.80    4.55
 -11   5   3   65.77    6.53
 -10   0  17    6.53    6.52
 -10   2  13   62.81    6.38
 -10   4   6   23.46    4.46
  -9  -3  20   28.77    6.42
  -9   1  14  452.17    8.11
  -9   3   9   90.26    6.80
  -9   5 -15   10.07    6.13
  -9   5  -2    4.36    4.38
  -9   5  -1   48.73    6.45
  -8  -4  20    6.56    4.35
  -8  -2  18    9.35    4.54
  -8   0  15   -1.14    6.40
  -8   4   3  182.41    5.44
  -7  -5  20    4.34    6.21
  -7  -1  16   58.91    6.48
  -7   1  12   38.54    6.58
  -7   3   6   71.14    5.01
  -6  -2  16    5.54    5.99
  -6   0  13    0.79    6.51
  -6   2   8  830.52   10.12
  -6   4  -2  105.73    5.27
  -6   4  -1   83.64    6.89
  -5  -5  18    1.54    6.10
  -5   1   9  512.58    7.57
  -5   3   2  310.65    6.85
  -4  -4  16   22.99    6.05
  -4   0  10 1150.36   11.76
  -4   2 -22   12.32    8.92
  -4   2   4   87.28    6.68
  -3   3  -6 1668.00   17.28
  -2   0 -25    2.75    5.77
  -2   0   6  184.53   11.12
  -2   2 -16    5.68    8.28
  -1  -9  14    9.00    7.41
  -1  -3  10  339.62   14.80
   0 -10  12    0.31    7.28
   0  -8  12   -2.05    6.99
   0  -6  11    1.61    7.22
   0  -2 -26    1.76    4.13
   0   0 -20   31.54    6.27
   1 -11  10   -1.90    6.03
   1  -9  10    0.89    6.05
   1  -5   8   44.31    6.75
   1  -3 -25   10.89    5.57
   1  -1 -20    8.20    5.85
   1  -1   0  427.30   14.59
   2 -12   7    3.68    5.84
   2 -10   8    1.11    5.79
   2  -4 -25    2.45    4.00
   2  -4 -24   -0.33    5.59
   2  -4   4  101.82    8.71
   2  -2 -20   -0.97    4.13
   2  -2 -19    3.66    5.62
   2  -2  -1 1199.62   16.54
   3 -11   5    6.29    4.36
   3  -9   5    7.91    6.05
   3  -7   4   21.52    6.19
   3  -5 -23   -0.18    5.71
   3  -5   2  387.34    8.56
   3  -3 -19   10.42    4.06
   3  -3 -18   31.11    6.02
   3  -3  -3  151.36    9.47
   3  -3  -2  482.05    8.82
   4 -12   0    5.73    5.79
   4 -12   1    4.28    4.10
   4 -10   1    4.12    5.65
   4 -10   2   14.75    4.25
   4  -8 -22   13.56    5.81
   4  -8   1   53.81    6.36
   4  -6 -21   -3.16    4.13
   4  -6 -20   11.22    5.99
   4  -6  -1   77.76    6.82
   4  -6   0  231.40    5.88
   4  -4 -17   26.79    4.21
   4  -4 -16   19.30    4.23
   4  -4 -15   44.74    6.14
   4  -4 -14   -1.18    5.76
   4  -4  -7    8.01    6.76
   4  -4  -6  437.68    8.63
   4  -4  -5  142.43    5.81
   5 -11  -6   -4.57    5.54
   5 -11  -5   17.87    5.88
   5 -11  -4   10.10    4.13
   5 -11  -3    5.22    4.07
   5  -9 -19   -0.32    4.02
   5  -9 -18    3.33    5.69
   5  -9 -17    7.76    5.68
   5  -9  -4    6.98    5.63
   5  -9  -3    2.97    4.18
   5  -7 -18    8.57    4.05
   5  -7 -17   10.00    3.95
   5  -7 -16   -1.02    5.86
   5  -7 -15    8.43    5.70
   5  -7 -14    6.49    5.81
   5  -7  -7    3.63    6.09
   5  -7  -6   21.63    6.09
   5  -7  -5   33.10    4.49
   5  -7  -4    7.27    4.07
 -16   4  11    9.99    4.28
 -16   4  12   18.93    6.17
 -15   1  18    5.52    4.20
 -15   3  14   22.14    4.53
 -15   5   7   10.17    4.49
 -15   5   8   11.14    6.19
 -14   0  20    2.84    6.35
 -14   2  16   22.28    4.48
 -14   4  10   20.65    4.30
 -14   4  11   57.31    6.39
 -14   6  -1   -3.08    4.43
 -14   6   0    7.50    4.35
 -14   6   1   -3.83    6.49
 -13  -1  21    3.16    6.23
 -13   1  18   -7.97    6.32
 -13   3  13   -1.65    4.38
 -13   5   5   21.32    4.51
 -13   5   6   57.63    4.85
 -12   0  19   -0.55    6.29
 -12   2  15   52.87    4.65
 -12   4   9   50.49    4.73
 -12   4  10   69.39    6.61
 -12   6 -13    1.54    6.09
 -12   6 -12   14.83    6.53
 -12   6 -11    2.33    4.54
 -12   6 -10    2.81    4.41
 -12   6  -5    1.10    4.31
 -12   6  -4    6.81    4.53
 -12   6  -3   -0.93    4.32
 -12   6  -2   18.32    6.06
 -12   6  -1    5.80    6.16
 -11  -3  22   -1.92    6.16
 -11  -1  20    7.22    6.30
 -11   1  16   97.78    4.85
 -11   3  12   33.13    6.23
 -11   5   4   18.25    4.49
 -10  -4  22   -2.77    4.46
 -10  -2  20   18.30    4.51
 -10   2  14  -10.87    6.30
 -10   4   7   52.44    4.84
 -10   4   8   57.62    6.42
  -9  -5  22   -0.31    4.43
  -9  -1  18   56.36    4.96
  -9   1  15   57.15    6.39
  -9   3  10    3.93    6.37
  -9   5 -16   -0.97    6.38
  -9   5   0   14.69    4.42
  -9   5   1  274.62    7.33
  -8  -6  22    3.14    6.26
  -8   0  16   14.86    6.23
  -8   2  11   97.05    5.07
  -8   4   4    2.06    4.67
  -8   4   5   87.40    6.81
  -7  -3  19   -2.74    5.95
  -7   3   7  103.79    5.27
  -7   5 -10    4.36    6.06
  -7   5  -9   28.90    6.17
  -7   5  -8   -0.35    6.21
  -7   5  -7   28.11    6.10
  -7   5  -6   35.40    6.23
  -6  -6  20    7.85    6.24
  -6   2   9  154.53    7.63
  -6   4 -17    6.77    8.34
  -6   4   0  215.35    5.75
  -5  -1  14    5.27    6.32
  -5   1  10    5.42    6.72
  -5   3   3   44.62    5.34
  -4  -2  14  136.45    7.48
  -4   2   5 1656.07   13.63
  -3   1 -23    9.73    7.43
  -3   1   6    3.20    9.48
  -3   3  -5  508.39   11.21
  -2   0 -24    2.56    6.06
  -2   2  -2   23.15    7.56
  -1  -1 -25   -2.08    4.13
  -1   1 -18    2.16    5.76
   0 -12  11   -2.13    6.15
   0  -4   9  143.17   11.95
   0  -2 -25    4.00    4.15
   0   0 -19    2.95    5.92
   1 -11   9    0.91    5.89
   1  -3 -24   -5.85    5.62
   1  -3   5    5.96    8.86
   1  -1 -19   48.27    4.72
   1  -1 -18   56.73    6.33
   2 -12   6    2.52    5.92
   2 -10   7    5.57    5.86
   2  -8   7   20.48    6.09
   2  -6 -25    6.51    5.65
   2  -6   6   47.30    6.48
   2  -4 -23    0.43    5.58
   2  -2 -18   49.60    5.94
   3 -11   3    4.37    5.89
   3 -11   4    1.43    4.08
   3  -9   4   22.61    6.24
   3  -7 -23    3.73    5.77
   3  -5 -22    6.12    4.25
   3  -5 -21   23.12    5.78
   3  -5   1  729.17    9.96
   3  -3 -17    2.87    4.05
   3  -3 -16   53.25    6.07
   3  -3 -15    8.68    6.12
   3  -3  -4  262.93    9.50
   4 -12  -3    3.10    5.83
   4 -12  -2    4.22    5.84
   4 -12  -1    4.78    4.15
   4 -10  -1   10.01    5.69
   4 -10   0   -4.06    5.72
   4  -8 -21   16.90    4.14
   4  -8 -20   -0.92    5.32
   4  -8   0   17.90    4.10
   4  -6 -19    3.73    4.22
   4  -6 -18   15.43    5.64
   4  -6 -17   11.15    5.74
   4  -6  -3    0.46    6.66
   4  -6  -2  271.93    5.98
   4  -4 -13   25.07    4.50
   4  -4 -12   48.75    4.66
   4  -4 -11  372.24    6.36
   4  -4 -10  133.24    5.26
   4  -4  -9   40.92    4.86
   4  -4  -8   44.89    4.92
   5 -11 -14    6.78    4.07
   5 -11 -13   14.73    4.15
   5 -11 -12   -0.47    4.24
   5 -11 -11   -1.79    4.15
   5 -11 -10   -0.52    4.11
   5 -11  -9    2.40    4.18
   5 -11  -8   -3.26    4.07
   5 -11  -7    8.82    4.20
   5  -9 -16    4.48    4.03
   5  -9 -15   -5.40    3.98
   5  -9 -14   13.37    4.16
   5  -9 -13    6.85    3.95
   5  -9 -12    8.72    5.70
   5  -9 -11   26.71    5.70
   5  -9 -10   25.93    5.85
   5  -9  -9    4.82    5.88
   5  -9  -8   47.61    5.86
   5  -9  -7    7.26    4.11
   5  -9  -6   17.75    4.03
   5  -9  -5    7.07    3.94
   5  -7 -13    9.66    4.05
   5  -7 -12   10.95    4.14
   5  -7 -11   -4.23    4.07
   5  -7 -10   34.92    4.35
   5  -7  -9    0.00    4.21
   5  -7  -8    9.30    4.25
 -15   3  15    3.05    4.27
 -15   5   9    5.98    4.42
 -14   2  17   18.43    4.53
 -14   4  12    8.21    4.27
 -14   6   2   15.12    4.47
 -14   6   3   -0.91    4.26
 -14   6   4   59.61    6.56
 -13   1  19   18.71    6.27
 -13   3  14   46.50    4.53
 -13   5   7  176.15    5.47
 -13   5   8   -4.15    6.19
 -12  -2  22    2.67    4.40
 -12   0  20   70.54    6.71
 -12   2  16   12.63    4.31
 -12   4  11   45.55    6.28
 -12   6 -14   -5.23    6.33
 -12   6   0   -0.29    4.40
 -12   6   1    9.34    5.99
 -12   6   2    6.26    6.07
 -11   1  17   38.36    4.49
 -11   3  13    4.76    6.11
 -11   5   5  152.75    5.20
 -11   5   6   45.03    6.35
 -10  -4  23   -0.05    6.20
 -10  -2  21   12.39    6.36
 -10   0  18   99.50    5.13
 -10   4   9   41.84    6.32
 -10   6 -11   -4.39    6.03
 -10   6 -10   33.40    6.36
 -10   6  -9    4.53    6.01
 -10   6  -8   26.81    6.29
 -10   6  -7    6.66    6.14
 -10   6  -6   69.10    6.48
 -10   6  -5    4.88    6.13
 -10   6  -4   73.77    6.50
 -10   6  -3    3.54    5.92
  -9  -3  21    6.30    4.37
  -9  -1  19  137.28    6.88
  -9   1  16   14.15    6.20
  -9   3  11   13.18    6.34
  -9   5 -17   -3.78    6.30
  -9   5   2   34.12    4.65
  -9   5   3   12.52    6.21
  -8  -4  21    6.68    6.27
  -8  -2  19   49.91    4.72
  -8   2  12    8.55    4.64
  -8   4   6   64.73    6.50
  -7  -5  21    6.41    7.49
  -7  -1  17   17.01    6.12
  -7   1  13   -4.93    4.32
  -7   3   8   51.32    4.83
  -7   5 -12   12.37    6.00
  -7   5 -11    7.65    5.92
  -7   5  -5  100.93    5.06
  -7   5  -4    0.86    6.15
  -7   5  -3  494.28    8.39
  -6  -4  19   53.86    6.46
  -6  -2  17   66.63    6.33
  -6   0  14   47.72    6.59
  -6   4   1  489.74    7.20
  -6   4   2   15.35    6.70
  -5  -3  17   11.29    6.12
  -5   3   4  157.84    5.77
  -4   0  11   -3.33    7.11
  -3  -3  14   45.36    6.77
  -3  -1  11  574.90   10.37
  -3   3  -4  266.27    7.71
  -2 -10  15    2.79    7.41
  -2   2  -1 1069.05   16.08
  -1 -11  13    5.22    6.10
  -1  -3 -27    2.93    5.73
  -1  -1 -24    1.63    5.80
  -1   1 -17  170.74    8.06
  -1   1   0  446.08   17.25
   0 -12  10    4.64    5.98
   0  -2 -24    2.28    3.89
   0   0 -18  105.10    5.84
   1  -9   9    8.43    5.68
   1  -7   9   34.21    6.38
   1  -3 -23   11.21    5.60
   1  -1 -17   16.27    5.98
   2 -12   5    9.42    5.86
   2 -10   6   22.08    5.99
   2  -6 -24    9.23    5.80
   2  -4 -22    5.94    4.07
   2  -4 -21    6.53    5.74
   2  -4   3   50.35    8.46
   2  -2 -17   11.80    4.22
   2  -2 -16  171.04    6.90
   2  -2  -2   54.06    8.53
   3 -11   2   -3.41    5.83
   3  -9   3    8.66    5.99
   3  -7 -22    3.00    4.03
   3  -7 -21   -1.52    5.62
   3  -7   3   12.35    4.33
   3  -5 -20    6.15    4.01
   3  -5 -19   41.37    5.79
   3  -5   0  145.77    7.42
   3  -3 -14   42.55    4.52
   3  -3 -13   45.15    4.70
   3  -3 -12   30.03    6.25
   3  -3 -11   90.70    6.93
   3  -3 -10  318.50    8.11
   3  -3  -9  334.85    8.38
   3  -3  -8   71.63    7.43
   3  -3  -7  321.90    8.52
   3  -3  -6  655.05    8.22
   3  -3  -5  406.24    7.73
   4 -12 -10   10.63    5.75
   4 -12  -9    5.69    5.66
   4 -12  -8    3.80    5.64
   4 -12  -7   14.52    5.70
   4 -12  -6    6.13    5.51
   4 -12  -5    5.35    3.80
   4 -12  -4    5.67    4.02
   4 -10 -17   -7.10    5.69
   4 -10 -16    7.90    5.79
   4 -10  -3    4.76    5.75
   4 -10  -2    1.16    3.80
   4  -8 -19    5.25    4.14
   4  -8 -18    2.59    4.14
   4  -8 -17   11.61    5.56
   4  -8 -16    6.67    5.60
   4  -8  -3   48.78    6.00
   4  -8  -2   44.74    6.19
   4  -8  -1   40.77    4.71
   4  -6 -16   70.42    4.58
   4  -6 -15   36.83    4.29
   4  -6 -14   -3.85    5.62
   4  -6 -13   15.03    5.83
   4  -6  -5   62.60    6.69
   4  -6  -4  297.18    6.02
 -15   3  16    3.81    4.44
 -15   5  10    6.01    4.43
 -15   5  11    8.99    6.00
 -15   7   0    4.72    6.29
 -14   2  18    7.96    4.33
 -14   4  13    7.37    4.19
 -14   4  14    6.76    5.97
 -14   6   5   -4.39    4.41
 -14   6   6   64.07    6.50
 -13   1  20    2.65    6.14
 -13   3  15    1.32    4.35
 -13   3  16    6.72    6.29
 -13   5   9   40.47    4.69
 -13   5  10    4.80    6.19
 -13   7  -6   13.32    6.11
 -12   2  17   -0.91    4.32
 -12   4  12   50.38    4.60
 -12   6   3   -0.93    4.27
 -12   6   4   18.24    6.14
 -11  -3  23   -3.54    4.64
 -11  -1  21   30.14    4.88
 -11   1  18   36.57    4.71
 -11   3  14   16.18    4.50
 -11   5   7   16.06    4.49
 -11   5   8    6.97    6.20
 -10   0  19   -1.19    4.35
 -10   2  15   27.15    4.41
 -10   4  10   92.65    4.77
 -10   6 -13   -1.98    5.96
 -10   6 -12   -0.72    5.65
 -10   6  -2   20.22    4.32
 -10   6  -1   10.66    4.43
 -10   6   0   21.74    6.01
  -9  -5  23    0.20    6.34
  -9   3  12   94.62    6.63
  -9   5 -18    1.23    5.94
  -9   5   4   10.80    4.32
  -9   5   5    5.63    6.14
  -8  -2  20   47.95    6.49
  -8   0  17   -2.09    4.32
  -8   2  13   51.42    4.53
  -8   4   7   50.01    4.60
  -7   1  14   -2.78    4.21
  -7   3   9   -5.29    4.59
  -7   5 -13   10.65    5.95
  -7   5  -2   18.01    4.45
  -7   5  -1  289.27    7.40
  -7   5   0   26.23    6.22
  -6   2  10  330.62    6.37
  -6   4   3  444.08    8.50
  -5  -1  15   19.49    6.04
  -5   1  11  351.29    6.39
  -5   3   5  105.60    7.54
  -4   2   6  272.22    6.92
  -3   1   7   26.28    8.77
  -3   3  -3   99.01    6.37
  -3   3  -2  408.09   10.34
  -2  -2 -27   -1.00    5.58
  -2  -2  11   44.27    6.97
  -2   0 -23    3.35    5.66
  -2   0   7    1.83    9.23
  -1  -3 -26    7.78    5.64
  -1  -1 -23    1.45    5.75
   0 -10  11    0.45    5.94
   0  -4 -26    4.23    4.00
   0  -2 -23   -0.11    4.12
   0  -2 -22  -11.72    5.75
   0   0 -17   -0.83    4.23
   0   0 -16   67.25    6.60
   1 -11   8    2.85    4.10
   1  -5 -25   -2.06    3.98
   1  -5 -24    4.96    5.66
   1  -3 -22    4.48    3.95
   1  -3 -21    6.73    5.48
   1  -1 -16   16.60    6.16
   1  -1  -1  997.46   17.28
   2 -12   3   -1.29    5.91
   2 -12   4    2.70    4.21
   2 -10   5   16.34    5.82
   2  -8   6    1.31    4.19
   2  -6 -23   -3.33    3.89
   2  -6 -22   19.24    5.80
   2  -6   5   33.18    4.88
   2  -4 -20    7.12    5.63
   2  -2 -15   91.58    4.86
   2  -2 -14  256.09    7.55
   2  -2 -13   38.14    5.98
   2  -2  -4 1133.73   14.28
   2  -2  -3  921.01   12.08
   3 -11   0    6.78    5.83
   3 -11   1   16.11    4.42
   3  -9 -20    5.12    3.89
   3  -9 -19    4.34    5.87
   3  -9   1    5.86    5.74
   3  -9   2   42.38    4.33
   3  -7 -20   -4.93    3.92
   3  -7 -19   14.07    5.77
   3  -7   1    3.11    6.12
   3  -7   2   10.58    4.52
   3  -5 -18   -0.97    3.86
   3  -5 -17   22.38    5.68
   3  -5 -16    0.30    5.79
   3  -5  -1  215.58    7.61
   4 -10 -15    5.36    4.00
   4 -10 -14   -2.57    3.88
   4 -10 -13   -2.59    4.10
   4 -10 -12    6.18    4.27
   4 -10 -11    1.75    5.81
   4 -10 -10   -8.82    5.80
   4 -10  -9   13.08    5.66
   4 -10  -8   18.13    5.73
   4 -10  -7    1.68    3.97
   4 -10  -6   22.69    4.11
   4 -10  -5   11.80    4.14
   4 -10  -4    2.67    4.12
   4  -8 -15   13.27    4.10
   4  -8 -14    5.21    4.12
   4  -8 -13   23.57    5.79
   4  -8 -12   12.53    5.61
   4  -8 -11   17.33    5.80
   4  -8 -10   12.87    5.71
   4  -8  -9   42.89    5.98
   4  -8  -8    3.63    5.70
   4  -8  -7   15.83    5.82
   4  -8  -6   12.72    5.92
   4  -8  -5   10.96    4.19
   4  -8  -4   30.46    4.40
   4  -6 -12    9.17    4.07
   4  -6 -11   22.04    4.32
   4  -6 -10   10.01    4.02
   4  -6  -9    2.16    4.40
   4  -6  -8   28.76    4.34
   4  -6  -7   -2.47    4.21
   4  -6  -6  122.18    5.06
 -15   5  12   -2.89    4.27
 -15   7   1   -3.73    4.40
 -15   7   2    3.34    4.29
 -14   2  19    6.76    4.33
 -14   6   7   -8.39    4.54
 -13   5  11   27.61    4.43
 -13   7  -9    2.01    4.45
 -13   7  -8   -1.39    4.37
 -13   7  -7    5.85    4.42
 -13   7  -5    6.65    4.35
 -13   7  -4    0.97    4.34
 -13   7  -3    3.61    4.26
 -13   7  -2   13.55    4.42
 -13   7  -1    2.33    4.35
 -12   0  21    2.82    4.38
 -12   2  18   19.53    4.46
 -12   4  13   59.30    4.59
 -12   6   5   11.04    4.44
 -11   1  19   44.94    4.67
 -11   3  15    3.85    4.30
 -11   5   9  170.89    5.25
 -10  -2  22   15.06    4.53
 -10   2  16    7.85    4.46
 -10   4  11   24.81    4.32
 -10   6   1   -0.01    4.11
 -10   6   2   81.93    4.66
  -9  -3  22   11.61    4.31
  -9  -1  20   20.90    4.61
  -9   1  17   16.53    4.50
  -9   3  13   89.80    4.78
  -9   5   6    0.16    4.43
  -8   2  14   64.84    4.65
  -8   4   8   12.54    4.57
  -7  -3  20   14.52    4.27
  -7   3  10   99.48    4.88
  -7   5   1  199.52    5.57
  -6   0  15   -1.09    4.51
  -6   2  11  251.69    5.91
  -6   4   4   54.09    5.01
  -2   2   0   17.94    8.23
   0 -12   9    1.65    4.33
   0  -4 -25    3.46    3.91
   1  -1 -15  284.44    6.81
   2 -12   2    4.56    4.12
   2  -8 -22    2.83    3.96
   2  -8   5   68.58    4.70
   2  -6 -21   -3.68    4.16
   2  -4 -19    9.52    4.01
   2  -4   2    3.87    5.73
   2  -2 -12   66.41    4.79
   2  -2  -5 1447.47   12.71
   3 -11 -15    1.21    3.94
   3 -11  -2    9.13    3.91
   3 -11  -1    6.40    4.11
   3  -9 -18   -1.38    4.05
   3  -9 -17   -6.53    3.91
   3  -7 -18    3.88    3.95
   3  -7 -17    3.59    3.90
   3  -5 -15    7.69    4.18
   3  -5  -2   20.92    5.13
 -11  -9   1   18.33    6.24
 -11  -9   2   16.05    6.36
 -10 -10  -5    8.02    6.07
 -10  -8  -1    7.15    6.08
  -9  -9  -7   -4.64    6.25
  -9  -9  -6    9.06    4.35
  -9  -7  -3   86.06    6.78
  -9  -7  -2   -2.09    4.30
  -8 -10 -11    5.76    6.69
  -8 -10 -10    5.40    4.27
  -8  -8  -8    8.08    6.51
  -8  -6  -4   69.58    6.80
  -8  -6  -3    4.28    4.44
  -8  -6  20    3.06    7.33
  -7  -9 -12    9.87    6.38
  -7  -7  -9   15.69    6.21
  -7  -5  -4    7.95    6.59
  -7  -5  20    0.30    6.10
  -6 -10 -14    7.83    4.67
  -6  -8 -13   12.41    6.53
  -6  -8 -12    9.99    4.63
  -6  -6  -9    5.57    4.61
  -6  -4  -4   -7.15    6.95
  -6  -4  19   47.33    8.03
  -5  -9 -15   -5.18    4.46
  -5  -7 -13   32.16    6.63
  -5  -5  -9   12.67    4.78
  -5  -3  -3   29.82    7.76
  -5  -3  18   58.78    6.62
  -4  -8 -16   -7.99    6.51
  -4  -6 -13  128.85    5.44
  -4  -4  -9  213.15    8.01
  -4  -4  24   -2.77    6.13
  -4  -2  -1    4.44    9.84
  -4  -2  16   32.08    6.81
  -3  -9 -18   12.50    4.70
  -3  -7 -16    1.20    4.73
  -3  -5 -13  103.73    7.47
  -3  -3  -8  418.78    9.29
  -3  -1  11  557.13   10.95
  -3  -1  12  356.61    8.00
  -2  -8 -19   -3.52    6.64
  -2  -6 -16    3.19    4.76
  -2  -4 -12   59.89    5.24
  -2  -2  21   -0.64    4.49
  -1  -7 -19    2.66    6.80
  -1  -5 -16   58.85    7.32
  -1  -3 -11  204.74    6.51
  -1  -3  25    7.27    6.10
  -1  -1  -4   75.81   10.07
  -1  -1  18   75.97    6.90
   0  -8 -21   -5.64    6.75
   0  -6 -18   -1.42    4.84
   0  -4 -15   68.19    7.47
   0  -2 -10    6.08    8.30
   0  -2  23   12.79    6.25
   0  -2  24   -6.74    4.45
   0   0  13    2.22    7.15
   0   0  14   -0.73    4.94
   1  -5 -18   -3.97    6.71
   1  -3 -14  114.25    7.48
   1  -3  27    2.42    6.29
   1  -1  -8   84.44    9.76
   1  -1  21   29.92    6.63
   2  -8 -22   -1.32    4.95
   2  -6 -20   11.22    5.11
   2  -4 -17   38.33    6.88
   2  -2  25    1.29    6.33
   2   0  17   -3.53    6.58
   2   0  18   92.53    5.19
   3  -7 -22    8.09    4.83
   3  -3 -16   69.60    7.28
   3  -1  23   13.18    4.85
   3   1   2  223.21   13.82
   3   1  10   38.89    7.96
   3   1  11  109.81    6.02
   3   1  12   86.06    5.64
   4  -2 -14  117.67    5.80
   4  -2  26   -6.47    6.65
   4   0  19    4.53    6.25
   4   0  20   42.50    4.73
   5  -7 -23    3.70    4.79
   5  -5 -21   25.82    6.88
   5  -3 -17    8.89    4.66
   5  -1 -12   43.76    7.92
   5  -1  23   -3.99    6.53
   5  -1  24    5.06    4.63
   5   1  -2  637.47   14.82
   5   1  14   16.39    4.75
   5   1  15   27.82    4.85
   6   0  -9    1.06    9.30
   6   0  20   -7.58    6.45
   6   0  21   -0.69    4.77
   7  -3 -18   53.28    5.09
   7  -1 -13   -1.10    7.11
   7  -1  24   -0.74    4.65
   7   1  -4  871.59   16.04
   7   1  15   -0.20    6.68
   7   1  16    8.46    4.71
   8  -6 -23    2.51    4.62
   8   0 -10  243.39   14.90
   8   0  20   -0.18    6.50
   8   0  21    5.77    4.37
   9  -5 -22    0.79    4.59
   9   1  15   55.02    6.93
   9   1  16    3.49    4.66
  10   0  20   -2.19    4.63
  11  -3 -19    2.98    6.79
  11   1  -4   -0.66    8.35
  11   1  13   21.48    6.66
  11   1  14    4.81    4.41
  11   1  15   13.38    4.45
  12   0  18   -1.86    6.71
  13   1  -3   33.43    6.69
  13   1  -2    6.50    6.56
  13   1  11    5.65    6.56
  13   1  12    1.93    4.65
  13   1  13    2.13    4.55
  14   0  -8   11.12    7.88
  15   1   0    6.09    4.59
  15   1   1   11.05    4.63
  15   1   2  -10.12    6.55
  15   1   3   36.01    6.74
  15   1   4    4.98    6.44
  15   1   5    2.82    6.64
  15   1   6    6.97    4.67
  15   1   7   21.27    4.85
  15   1   8    8.89    4.65
  15   1   9    5.77    4.70
  16   0  -6   34.80    6.58
 -11  -9  -1    1.38    6.25
 -11  -9   0    9.01    4.27
 -10 -10  -7   -6.48    6.34
 -10 -10  -6    1.19    4.28
 -10  -8  -3    3.94    6.23
 -10  -8  -2    6.47    4.39
  -9  -9  -8   12.60    4.67
  -9  -7  -4    3.37    4.42
  -9  -7  19    1.10    8.49
  -9  -5   6   -1.75    5.88
  -9  -5   7   34.81    7.55
  -9  -5   8    2.57    7.16
  -9  -5   9   54.58    8.09
  -8  -8 -10    9.68    6.26
  -8  -8  -9   11.53    4.51
  -8  -6  -5   13.77    6.21
  -7  -9 -13    8.02    4.37
  -7  -7 -10   -0.34    4.42
  -7  -5  -5   95.47    5.08
  -7  -5  19   20.95    7.64
  -6  -8 -14   -1.64    6.57
  -6  -6 -10    5.55    4.52
  -6  -6  24    3.80    6.13
  -6  -4  -5   28.05    7.02
  -5  -9 -17    3.77    6.67
  -5  -9 -16    9.61    4.61
  -5  -7 -14   -5.62    4.66
  -5  -5 -10   22.90    5.02
  -5  -5  24   10.06    5.99
  -5  -3  -4  606.15    9.91
  -5  -3  17    9.33    6.35
  -4  -8 -17   15.98    4.62
  -4  -6 -14    1.75    4.78
  -4  -4 -10   68.87    7.39
  -4  -4  23   -0.53    6.27
  -4  -2  -2  441.39   11.74
  -4  -2  15   75.51    7.33
  -3  -9 -19   15.73    4.78
  -3  -7 -17   29.24    4.71
  -3  -5 -14    0.72    6.65
  -3  -3  -9    7.40    7.41
  -3  -3  22   11.00    4.51
  -3  -1   9   82.57    9.34
  -3  -1  10   18.08    8.74
  -2  -8 -20   -1.27    6.90
  -2  -6 -17   12.52    4.82
  -2  -4 -13   27.52    5.12
  -2  -4  26   -4.94    4.47
  -2  -2  -7   33.31    6.54
  -2  -2  19    5.34    6.52
  -2  -2  20   -1.60    4.28
  -1  -7 -20   12.41    6.74
  -1  -5 -17   17.65    6.83
  -1  -3 -12  215.80    6.42
  -1  -3  24    7.44    6.26
  -1  -1  17   23.18    5.08
   0  -8 -22    1.10    6.96
   0  -6 -19    6.11    4.84
   0  -4 -16    4.79    6.87
   0  -2  22    3.04    6.29
   0   0  11   -1.56    7.91
   0   0  12   -1.33    5.16
   1  -7 -21   -1.72    4.72
   1  -5 -19   12.12    6.49
   1  -3  26    1.61    6.18
   1  -1  19   71.54    6.60
   1  -1  20   15.14    4.76
   2  -6 -21   -0.12    5.04
   2  -4 -18    2.63    6.84
   2  -2 -13   46.09    7.21
   2  -2  24    2.00    4.53
   2   0  15    2.76    6.99
   2   0  16   94.04    5.29
   3  -7 -23   -0.11    7.04
   3  -5 -20    0.75    4.92
   3  -1 -11  605.40   10.90
   3  -1  21    1.48    6.28
   3  -1  22   -2.42    4.50
   3   1   3 2078.13   17.35
   3   1   4   25.66   11.46
   3   1   5  717.45   13.12
   3   1   6  429.71   11.46
   3   1   7  413.17    8.47
   3   1   8  324.47    7.59
   3   1   9  315.26    7.36
   4  -6 -22   24.87    5.05
   4  -4 -19   12.61    4.78
   4  -2 -15   79.34    7.21
   4  -2  25    4.28    4.65
   4   0  17   -7.32    6.33
   4   0  18   19.47    4.70
   5  -3 -18   71.11    7.05
   5  -1  22    5.93    6.60
   5   1  11    5.00    7.40
   5   1  12    5.81    4.88
   5   1  13   -1.35    4.93
   6  -6 -23   -2.32    4.67
   6  -4 -20   64.96    5.15
   6  -2 -16    3.49    6.90
   6   0  18    7.63    6.31
   6   0  19    7.37    4.46
   7  -5 -22    5.81    4.48
   7  -3 -19    8.49    6.55
   7  -1  22   14.73    6.36
   7  -1  23   10.21    4.53
   7   1  12   28.74    7.24
   7   1  13   76.92    5.32
   7   1  14   44.32    4.85
   8  -4 -21   14.59    6.55
   8   0  18   13.17    6.36
   8   0  19    3.72    4.47
   9  -5 -23    8.38    6.65
   9  -3 -19   -2.78    4.59
   9  -1 -14  406.60   10.61
   9  -1  22  -13.38    6.44
   9   1  -4   13.39    7.06
   9   1  12    5.96    6.74
   9   1  13    6.82    4.80
   9   1  14   11.46    4.56
  10  -4 -21    6.73    4.44
  10  -2 -17   20.94    6.57
  10   0  18   -3.43    4.60
  10   0  19   -2.50    4.66
  11  -1 -14    0.82    9.23
  11   1  -3  177.40    8.10
  11   1  10    5.72    6.49
  11   1  11    3.11    6.30
  11   1  12   -8.21    4.63
  12  -4 -21    3.16    6.58
  12   0  16    9.07    6.46
  12   0  17   -2.66    4.70
  13  -3 -19   -1.82    7.82
  13   1  -1   70.46    6.92
  13   1   0   25.02    6.69
  13   1   1   69.05    7.05
  13   1   6   24.76    6.55
  13   1   7   26.26    6.63
  13   1   8    7.43    6.44
  13   1   9   27.24    4.57
  13   1  10   -5.54    4.84
  14  -2 -16   22.80    9.94
  14   0  14    2.17    6.53
  16   0  -5    2.39    6.35
  16   0  -4    3.10    6.47
  17  -1  -9    9.02    7.98
 -11  -9  -3    6.77    6.23
 -11  -9  -2    7.23    4.46
 -10  -8  -5    3.09    6.36
 -10  -8  -4   -2.99    4.46
 -10  -6   4   53.85    6.44
 -10  -6   5   -1.56    6.12
 -10  -6   6   21.16    6.37
 -10  -6   7    5.13    6.20
 -10  -6   8   57.43    6.80
 -10  -6   9    3.31    7.21
 -10  -6  10   86.65    9.82
  -9  -9 -10   18.44    6.36
  -9  -9  -9   -0.35    4.46
  -9  -7  -6   21.98    6.09
  -9  -7  -5   45.56    4.63
  -9  -5   3   18.76    6.41
  -9  -5   4    2.76    6.22
  -9  -5   5   10.11    6.02
  -9  -5  10    3.78    8.54
  -8  -8 -11   41.62    6.33
  -8  -6  -7    5.93    6.46
  -8  -6  -6   34.39    4.49
[truncated: 356,168 more chars]
