# Supplementary material for: Coping with the Blues: Simple and Photo‐Stable Dye for Long‐Term Live‐Cell Imaging
Source: Chemistry. 2025 Oct 17;31(70):e01360. doi: 10.1002/chem.202501360 (PMC12712751; doi:10.1002/chem.202501360)
Supplement: Supplementary file 2 — Supporting Information [file CHEM-31-e01360-s001.zip › crystal 2.cif]

data_sv-2-15_pl
_audit_creation_date               2024-08-14
_audit_creation_method
;
Olex2 1.5
(compiled 2024.02.16 svn.r378c4104 for OlexSys, GUI svn.r6928)
;
_shelx_SHELXL_version_number       '2019/3'
_audit_contact_author_address      ?
_audit_contact_author_email        ?
_audit_contact_author_name         ''
_audit_contact_author_phone        ?
_publ_contact_author_id_orcid      ?
_publ_section_references
;
Dolomanov, O.V., Bourhis, L.J., Gildea, R.J, Howard, J.A.K. & Puschmann, H.
 (2009), J. Appl. Cryst. 42, 339-341.

Sheldrick, G.M. (2015). Acta Cryst. C71, 3-8.
;
_chemical_name_common              ?
_chemical_name_systematic          ?
_chemical_formula_moiety           'C46 H30 Cl2 N2 Zn'
_chemical_formula_sum              'C46 H30 Cl2 N2 Zn'
_chemical_formula_weight           746.99
_chemical_melting_point            ?
loop_
  _atom_type_symbol
  _atom_type_description
  _atom_type_scat_dispersion_real
  _atom_type_scat_dispersion_imag
  _atom_type_scat_source
 'C' 'C' 0.0033 0.0016 'International Tables Vol C Tables 4.2.6.8 and 6.1.1.4'
 'H' 'H' 0.0000 0.0000 'International Tables Vol C Tables 4.2.6.8 and 6.1.1.4'
 'Cl' 'Cl' 0.1484 0.1585 'International Tables Vol C Tables 4.2.6.8 and 6.1.1.4'
 'N' 'N' 0.0061 0.0033 'International Tables Vol C Tables 4.2.6.8 and 6.1.1.4'
 'Zn' 'Zn' 0.2839 1.4301 'International Tables Vol C Tables 4.2.6.8 and 6.1.1.4'

_shelx_space_group_comment
;
The symmetry employed for this shelxl refinement is uniquely defined
by the following loop, which should always be used as a source of
symmetry information in preference to the above space-group names.
They are only intended as comments.
;
_space_group_crystal_system        'monoclinic'
_space_group_IT_number             14
_space_group_name_H-M_alt          'P 1 21/c 1'
_space_group_name_Hall             '-P 2ybc'
loop_
  _space_group_symop_operation_xyz
 'x, y, z'
 '-x, y+1/2, -z+1/2'
 '-x, -y, -z'
 'x, -y-1/2, z-1/2'

_cell_length_a                     21.405(4)
_cell_length_b                     9.7675(13)
_cell_length_c                     16.846(3)
_cell_angle_alpha                  90
_cell_angle_beta                   97.357(14)
_cell_angle_gamma                  90
_cell_volume                       3493.1(10)
_cell_formula_units_Z              4
_cell_measurement_reflns_used      8021
_cell_measurement_temperature      250
_cell_measurement_theta_max        23.23
_cell_measurement_theta_min        1.92
_shelx_estimated_absorpt_T_max     0.948
_shelx_estimated_absorpt_T_min     0.695
_exptl_absorpt_coefficient_mu      0.894
_exptl_absorpt_correction_T_max    0.8957
_exptl_absorpt_correction_T_min    0.6276
_exptl_absorpt_correction_type     integration
_exptl_absorpt_process_details     ?
_exptl_absorpt_special_details     ?
_exptl_crystal_colour              red
_exptl_crystal_colour_primary      red
_exptl_crystal_density_diffrn      1.420
_exptl_crystal_density_meas        ?
_exptl_crystal_density_method      ?
_exptl_crystal_description         plate
_exptl_crystal_F_000               1536
loop_
  _exptl_crystal_face_index_h
  _exptl_crystal_face_index_k
  _exptl_crystal_face_index_l
  _exptl_crystal_face_perp_dist
 12 -15 4 1.0994
 3 11 -30 0.5308
 -1 30 -7 0.6076
 0 -1 3 0.3516
 -4 11 30 0.3059
 1 -10 0 0.6561
 -1 -3 -15 0.3266

_exptl_crystal_size_max            0.44
_exptl_crystal_size_mid            0.26
_exptl_crystal_size_min            0.06
_exptl_transmission_factor_max     ?
_exptl_transmission_factor_min     ?
_diffrn_reflns_av_R_equivalents    0.2131
_diffrn_reflns_av_unetI/netI       0.2105
_diffrn_reflns_Laue_measured_fraction_full  0.959
_diffrn_reflns_Laue_measured_fraction_max  0.951
_diffrn_reflns_limit_h_max         25
_diffrn_reflns_limit_h_min         -25
_diffrn_reflns_limit_k_max         10
_diffrn_reflns_limit_k_min         -11
_diffrn_reflns_limit_l_max         20
_diffrn_reflns_limit_l_min         -19
_diffrn_reflns_number              20283
_diffrn_reflns_point_group_measured_fraction_full  0.959
_diffrn_reflns_point_group_measured_fraction_max  0.951
_diffrn_reflns_theta_full          25.242
_diffrn_reflns_theta_max           25.324
_diffrn_reflns_theta_min           1.919
_diffrn_ambient_temperature        250
_diffrn_detector                   'image plate (34 cm diameter)'
_diffrn_detector_area_resol_mean   6.67
_diffrn_detector_type              STOE
_diffrn_measured_fraction_theta_full  0.959
_diffrn_measured_fraction_theta_max  0.951
_diffrn_measurement_details
;
 180 frames, detector distance = 135 mm
;
_diffrn_measurement_device         '2-circle goniometer'
_diffrn_measurement_device_type    'STOE IPDS 2'
_diffrn_measurement_method         'rotation method'
_diffrn_radiation_collimation      '0.5 mm diameter, monocapillary'
_diffrn_radiation_monochromator    'plane graphite'
_diffrn_radiation_polarisn_norm    0
_diffrn_radiation_type             'Mo K\a'
_diffrn_radiation_wavelength       0.71073
_diffrn_source                    
 'sealed X-ray tube, 12 x 0.4 mm long-fine focus'
_diffrn_source_current             40
_diffrn_source_power               2.000
_diffrn_source_voltage             50
_reflns_Friedel_coverage           0.000
_reflns_Friedel_fraction_full      .
_reflns_Friedel_fraction_max       .
_reflns_number_gt                  1360
_reflns_number_total               6070
_reflns_special_details
;
 Reflections were merged by SHELXL according to the crystal
 class for the calculation of statistics and refinement.
 
 _reflns_Friedel_fraction is defined as the number of unique
 Friedel pairs measured divided by the number that would be
 possible theoretically, ignoring centric projections and
 systematic absences.
;
_reflns_threshold_expression       'I > 2\s(I)'
_computing_cell_refinement         'STOE X-AREA'
_computing_data_collection         'STOE X-AREA'
_computing_data_reduction          'STOE X-RED'
_computing_molecular_graphics      'Olex2 1.5 (Dolomanov et al., 2009)'
_computing_publication_material    'Olex2 1.5 (Dolomanov et al., 2009)'
_computing_structure_refinement    'SHELXL 2019/3 (Sheldrick, 2015)'
_computing_structure_solution      'SHELXT 2014/5 (Sheldrick, 2014)'
_refine_diff_density_max           0.369
_refine_diff_density_min           -0.411
_refine_diff_density_rms           0.066
_refine_ls_extinction_coef         .
_refine_ls_extinction_method       none
_refine_ls_goodness_of_fit_ref     0.848
_refine_ls_hydrogen_treatment      constr
_refine_ls_matrix_type             full
_refine_ls_number_parameters       460
_refine_ls_number_reflns           6070
_refine_ls_number_restraints       0
_refine_ls_R_factor_all            0.2712
_refine_ls_R_factor_gt             0.0686
_refine_ls_restrained_S_all        0.848
_refine_ls_shift/su_max            0.000
_refine_ls_shift/su_mean           0.000
_refine_ls_structure_factor_coef   Fsqd
_refine_ls_weighting_details      
 'w=1/[\s^2^(Fo^2^)+(0.0370P)^2^] where P=(Fo^2^+2Fc^2^)/3'
_refine_ls_weighting_scheme        calc
_refine_ls_wR_factor_gt            0.1225
_refine_ls_wR_factor_ref           0.1790
_refine_special_details            ?
_olex2_refinement_description
;
1. Fixed Uiso
 At 1.2 times of:
  All C(H) groups
2.a Aromatic/amide H refined with riding coordinates:
 C1(H1), C3(H3), C5(H5), C7(H7), C11(H11), C13(H13), C15(H15), C17(H17),
 C18(H18), C19(H19), C20(H20), C21(H21), C22(H22), C23(H23), C25(H25), C27(H27),
  C28(H28), C29(H29), C30(H30), C31(H31), C32(H32), C33(H33), C38(H38),
 C39(H39), C40(H40), C41(H41), C43(H43), C44(H44), C45(H45), C46(H46)
;
_atom_sites_solution_hydrogens     geom
_atom_sites_solution_primary       ?
_atom_sites_solution_secondary     ?
loop_
  _atom_site_label
  _atom_site_type_symbol
  _atom_site_fract_x
  _atom_site_fract_y
  _atom_site_fract_z
  _atom_site_U_iso_or_equiv
  _atom_site_adp_type
  _atom_site_occupancy
  _atom_site_site_symmetry_order
  _atom_site_calc_flag
  _atom_site_refinement_flags_posn
  _atom_site_refinement_flags_adp
  _atom_site_refinement_flags_occupancy
  _atom_site_disorder_assembly
  _atom_site_disorder_group
 Zn02 Zn 0.28347(7) -0.16703(10) 0.22983(8) 0.1124(5) Uani 1 1 d . . . . .
 Cl1 Cl 0.33938(17) -0.3385(3) 0.1928(2) 0.1540(13) Uani 1 1 d . . . . .
 Cl2 Cl 0.23877(14) -0.1812(2) 0.34225(16) 0.1128(10) Uani 1 1 d . . . . .
 N1 N 0.3334(6) 0.0116(9) 0.2434(7) 0.121(4) Uani 1 1 d . . . . .
 N2 N 0.2143(5) -0.1266(8) 0.1384(6) 0.097(3) Uani 1 1 d . . . . .
 C1 C -0.0317(7) 0.3256(9) 0.0334(6) 0.093(3) Uani 1 1 d . . . . .
 H1 H -0.047677 0.264956 -0.007484 0.111 Uiso 1 1 calc R U . . .
 C2 C 0.6819(7) 0.8025(10) 0.5390(9) 0.110(4) Uani 1 1 d . . . . .
 C3 C 0.0595(5) 0.1624(9) -0.0471(6) 0.115(4) Uani 1 1 d . . . . .
 H3 H 0.029165 0.187957 -0.089904 0.138 Uiso 1 1 calc R U . . .
 C4 C 0.0375(7) 0.3412(10) 0.0550(6) 0.092(3) Uani 1 1 d . . . . .
 C5 C 0.3822(7) 0.0127(12) 0.3003(9) 0.126(5) Uani 1 1 d . . . . .
 H5 H 0.393278 -0.070374 0.326490 0.151 Uiso 1 1 calc R U . . .
 C6 C 0.0594(8) 0.4376(10) 0.1132(7) 0.093(3) Uani 1 1 d . . . . .
 C7 C 0.7354(7) 0.8039(12) 0.5975(9) 0.128(5) Uani 1 1 d . . . . .
 H7 H 0.755558 0.888215 0.609898 0.154 Uiso 1 1 calc R U . . .
 C8 C 0.0151(9) 0.5124(10) 0.1538(6) 0.101(4) Uani 1 1 d . . . . .
 C9 C 0.6796(7) 0.5530(10) 0.5612(9) 0.108(4) Uani 1 1 d . . . . .
 C10 C 0.5678(6) 0.5345(8) 0.4396(8) 0.094(4) Uani 1 1 d . . . . .
 C11 C 0.7303(7) 0.5642(12) 0.6194(8) 0.118(4) Uani 1 1 d . . . . .
 H11 H 0.745346 0.485458 0.647675 0.141 Uiso 1 1 calc R U . . .
 C12 C -0.0521(8) 0.4935(10) 0.1332(7) 0.098(4) Uani 1 1 d . . . . .
 C13 C 0.1153(6) -0.0089(10) 0.0958(9) 0.106(4) Uani 1 1 d . . . . .
 H13 H 0.079006 0.034741 0.109512 0.127 Uiso 1 1 calc R U . . .
 C14 C 0.0791(8) 0.2645(10) 0.0144(7) 0.100(4) Uani 1 1 d . . . . .
 C15 C 0.1723(9) -0.1075(11) -0.0003(9) 0.129(5) Uani 1 1 d . . . . .
 H15 H 0.175171 -0.133154 -0.053513 0.155 Uiso 1 1 calc R U . . .
 C16 C 0.0415(8) 0.6084(9) 0.2141(6) 0.088(3) Uani 1 1 d . . . . .
 C17 C 0.1650(6) 0.3847(12) 0.0913(8) 0.113(4) Uani 1 1 d . . . . .
 H17 H 0.208618 0.400677 0.101040 0.135 Uiso 1 1 calc R U . . .
 C18 C 0.1071(9) 0.6276(11) 0.2360(8) 0.118(4) Uani 1 1 d . . . . .
 H18 H 0.122831 0.688112 0.277142 0.142 Uiso 1 1 calc R U . . .
 C19 C 0.1621(9) -0.0585(11) 0.1540(8) 0.122(5) Uani 1 1 d . . . . .
 H19 H 0.156987 -0.043442 0.207906 0.146 Uiso 1 1 calc R U . . .
 C20 C -0.0711(6) 0.3985(10) 0.0726(6) 0.096(3) Uani 1 1 d . . . . .
 H20 H -0.114590 0.384972 0.058333 0.115 Uiso 1 1 calc R U . . .
 C21 C 0.3482(6) 0.2496(10) 0.2303(8) 0.113(4) Uani 1 1 d . . . . .
 H21 H 0.333400 0.331862 0.205785 0.136 Uiso 1 1 calc R U . . .
 C22 C 0.5976(6) 0.4188(10) 0.4837(8) 0.112(4) Uani 1 1 d . . . . .
 H22 H 0.579432 0.332107 0.473124 0.134 Uiso 1 1 calc R U . . .
 C23 C 0.6499(7) 0.4260(9) 0.5391(8) 0.115(4) Uani 1 1 d . . . . .
 H23 H 0.666736 0.344995 0.563208 0.138 Uiso 1 1 calc R U . . .
 C24 C 0.5146(6) 0.5327(10) 0.3831(8) 0.103(4) Uani 1 1 d . . . . .
 C25 C 0.5197(7) 0.7766(11) 0.3716(9) 0.123(4) Uani 1 1 d . . . . .
 H25 H 0.502176 0.857453 0.348153 0.147 Uiso 1 1 calc R U . . .
 C26 C 0.1248(7) -0.0271(10) 0.0174(9) 0.100(4) Uani 1 1 d . . . . .
 C27 C 0.4317(6) 0.3816(10) 0.3105(8) 0.113(4) Uani 1 1 d . . . . .
 H27 H 0.412345 0.461198 0.287655 0.136 Uiso 1 1 calc R U . . .
 C28 C 0.3164(6) 0.1278(10) 0.2083(7) 0.117(4) Uani 1 1 d . . . . .
 H28 H 0.282110 0.129198 0.167465 0.141 Uiso 1 1 calc R U . . .
 C29 C 0.4910(5) 0.6527(11) 0.3502(7) 0.121(4) Uani 1 1 d . . . . .
 H29 H 0.454681 0.651161 0.312442 0.145 Uiso 1 1 calc R U . . .
 C30 C 0.1457(6) 0.5551(12) 0.1950(8) 0.110(4) Uani 1 1 d . . . . .
 H30 H 0.189280 0.569874 0.207464 0.132 Uiso 1 1 calc R U . . .
 C31 C -0.0912(6) 0.5729(12) 0.1742(7) 0.104(4) Uani 1 1 d . . . . .
 H31 H -0.135020 0.562539 0.162124 0.125 Uiso 1 1 calc R U . . .
 C32 C 0.2183(7) -0.1530(10) 0.0635(11) 0.119(4) Uani 1 1 d . . . . .
 H32 H 0.252867 -0.204137 0.050778 0.143 Uiso 1 1 calc R U . . .
 C33 C 0.0824(6) 0.0325(10) -0.0460(7) 0.107(4) Uani 1 1 d . . . . .
 H33 H 0.069413 -0.022870 -0.090692 0.128 Uiso 1 1 calc R U . . .
 C34 C 0.1258(9) 0.4582(12) 0.1344(7) 0.099(4) Uani 1 1 d . . . . .
 C35 C 0.6529(6) 0.6714(11) 0.5205(8) 0.108(4) Uani 1 1 d . . . . .
 C36 C 0.5964(6) 0.6641(10) 0.4623(7) 0.096(3) Uani 1 1 d . . . . .
 C37 C 0.4006(6) 0.2523(10) 0.2867(8) 0.100(4) Uani 1 1 d . . . . .
 C38 C -0.0685(7) 0.6654(12) 0.2313(6) 0.106(3) Uani 1 1 d . . . . .
 H38 H -0.096648 0.720874 0.255457 0.127 Uiso 1 1 calc R U . . .
 C39 C 0.6041(8) 0.9157(12) 0.4478(10) 0.132(5) Uani 1 1 d . . . . .
 H39 H 0.586322 0.996375 0.424246 0.158 Uiso 1 1 calc R U . . .
 C40 C 0.4839(7) 0.4002(10) 0.3605(8) 0.114(4) Uani 1 1 d . . . . .
 H40 H 0.503419 0.321244 0.383956 0.137 Uiso 1 1 calc R U . . .
 C41 C -0.0043(8) 0.6779(11) 0.2540(6) 0.108(4) Uani 1 1 d . . . . .
 H41 H 0.009816 0.734813 0.297595 0.130 Uiso 1 1 calc R U . . .
 C42 C 0.5743(7) 0.7851(10) 0.4273(9) 0.110(4) Uani 1 1 d . . . . .
 C43 C 0.4191(5) 0.1302(10) 0.3248(7) 0.115(4) Uani 1 1 d . . . . .
 H43 H 0.454121 0.125321 0.364536 0.138 Uiso 1 1 calc R U . . .
 C44 C 0.6567(8) 0.9227(12) 0.4999(9) 0.129(5) Uani 1 1 d . . . . .
 H44 H 0.676986 1.007268 0.510567 0.155 Uiso 1 1 calc R U . . .
 C45 C 0.7600(6) 0.6882(13) 0.6377(8) 0.136(5) Uani 1 1 d . . . . .
 H45 H 0.795756 0.693820 0.676310 0.163 Uiso 1 1 calc R U . . .
 C46 C 0.1432(8) 0.2898(11) 0.0350(7) 0.108(4) Uani 1 1 d . . . . .
 H46 H 0.172361 0.239909 0.009362 0.129 Uiso 1 1 calc R U . . .

loop_
  _atom_site_aniso_label
  _atom_site_aniso_U_11
  _atom_site_aniso_U_22
  _atom_site_aniso_U_33
  _atom_site_aniso_U_23
  _atom_site_aniso_U_13
  _atom_site_aniso_U_12
 Zn02 0.1446(12) 0.0575(6) 0.1373(12) -0.0025(8) 0.0260(9) 0.0021(8)
 Cl1 0.206(4) 0.0775(16) 0.181(3) -0.015(2) 0.034(3) 0.034(2)
 Cl2 0.161(3) 0.0631(13) 0.113(2) -0.0003(16) 0.0132(19) -0.0113(16)
 N1 0.181(12) 0.062(6) 0.124(10) -0.003(6) 0.043(8) 0.002(7)
 N2 0.156(10) 0.066(5) 0.073(7) -0.003(5) 0.031(7) -0.008(5)
 C1 0.162(13) 0.043(5) 0.070(8) 0.005(5) -0.001(8) -0.009(7)
 C2 0.102(10) 0.069(8) 0.166(13) -0.015(8) 0.046(9) 0.001(7)
 C3 0.204(12) 0.060(5) 0.084(8) -0.022(7) 0.030(7) -0.013(8)
 C4 0.146(12) 0.055(6) 0.074(8) 0.001(6) 0.013(8) -0.005(8)
 C5 0.168(15) 0.067(7) 0.149(14) 0.016(9) 0.046(11) 0.021(9)
 C6 0.150(14) 0.054(6) 0.074(9) 0.013(6) 0.015(9) 0.000(8)
 C7 0.111(12) 0.089(9) 0.194(15) -0.016(9) 0.054(10) -0.019(8)
 C8 0.182(15) 0.058(6) 0.065(9) 0.005(6) 0.022(10) -0.003(9)
 C9 0.138(13) 0.060(7) 0.135(12) -0.022(8) 0.046(9) -0.004(8)
 C10 0.114(11) 0.043(6) 0.137(11) 0.010(7) 0.065(9) 0.013(6)
 C11 0.139(13) 0.088(8) 0.130(12) -0.009(8) 0.034(10) -0.010(8)
 C12 0.155(14) 0.071(7) 0.068(9) 0.008(7) 0.010(9) -0.014(8)
 C13 0.157(13) 0.072(7) 0.087(10) 0.004(7) 0.011(10) 0.010(7)
 C14 0.155(13) 0.063(6) 0.083(9) 0.010(7) 0.020(9) -0.001(8)
 C15 0.236(18) 0.048(6) 0.111(12) -0.012(7) 0.054(12) -0.012(8)
 C16 0.164(13) 0.050(6) 0.053(7) -0.006(5) 0.022(8) 0.002(7)
 C17 0.120(12) 0.084(7) 0.135(12) -0.016(8) 0.023(10) -0.015(7)
 C18 0.157(15) 0.078(8) 0.112(11) -0.002(7) -0.010(10) -0.044(9)
 C19 0.191(16) 0.073(7) 0.115(12) -0.007(8) 0.074(12) -0.004(8)
 C20 0.136(11) 0.067(6) 0.077(8) -0.003(6) -0.013(8) -0.012(7)
 C21 0.124(11) 0.059(6) 0.156(12) 0.021(8) 0.020(9) 0.002(7)
 C22 0.100(11) 0.064(6) 0.176(14) -0.002(8) 0.033(9) -0.007(7)
 C23 0.144(12) 0.049(6) 0.162(13) -0.002(7) 0.054(10) 0.006(7)
 C24 0.088(10) 0.067(7) 0.159(13) 0.009(7) 0.034(8) 0.010(7)
 C25 0.137(12) 0.066(7) 0.177(14) 0.032(8) 0.065(10) 0.012(8)
 C26 0.175(13) 0.042(6) 0.084(10) 0.005(7) 0.022(9) 0.003(7)
 C27 0.124(12) 0.065(7) 0.158(13) 0.012(7) 0.047(10) -0.010(7)
 C28 0.149(11) 0.066(7) 0.139(10) 0.029(7) 0.030(8) 0.007(6)
 C29 0.120(10) 0.073(7) 0.175(12) 0.034(8) 0.032(8) 0.006(7)
 C30 0.136(12) 0.073(7) 0.119(11) 0.004(7) 0.006(9) -0.021(8)
 C31 0.131(11) 0.095(7) 0.092(9) -0.012(7) 0.041(8) -0.002(8)
 C32 0.184(14) 0.059(6) 0.126(12) -0.010(9) 0.065(11) -0.007(8)
 C33 0.167(12) 0.059(6) 0.097(9) -0.020(7) 0.026(9) -0.018(7)
 C34 0.142(14) 0.074(8) 0.078(9) 0.013(7) 0.011(9) -0.007(9)
 C35 0.129(10) 0.058(6) 0.154(12) -0.007(9) 0.081(9) -0.001(9)
 C36 0.112(9) 0.051(6) 0.136(10) -0.002(8) 0.052(8) 0.002(8)
 C37 0.105(10) 0.055(6) 0.142(12) 0.020(7) 0.027(8) -0.001(7)
 C38 0.148(13) 0.089(7) 0.079(9) -0.016(7) 0.006(8) 0.021(9)
 C39 0.159(15) 0.069(8) 0.176(16) -0.005(9) 0.053(11) -0.004(9)
 C40 0.142(13) 0.051(6) 0.156(13) 0.000(7) 0.048(10) 0.000(7)
 C41 0.162(13) 0.071(6) 0.089(9) -0.002(7) 0.003(10) -0.002(9)
 C42 0.129(12) 0.054(7) 0.156(13) -0.002(7) 0.049(9) -0.010(7)
 C43 0.122(10) 0.070(7) 0.155(11) 0.006(7) 0.026(8) -0.005(6)
 C44 0.167(16) 0.052(7) 0.180(16) 0.007(9) 0.064(12) -0.008(9)
 C45 0.138(11) 0.090(8) 0.189(14) -0.020(10) 0.060(10) -0.017(9)
 C46 0.135(13) 0.081(8) 0.110(11) 0.009(7) 0.028(9) 0.015(7)

_geom_special_details
;
 All esds (except the esd in the dihedral angle between two l.s. planes)
 are estimated using the full covariance matrix.  The cell esds are taken
 into account individually in the estimation of esds in distances, angles
 and torsion angles; correlations between esds in cell parameters are only
 used when they are defined by crystal symmetry.  An approximate (isotropic)
 treatment of cell esds is used for estimating esds involving l.s. planes.
;
loop_
  _geom_bond_atom_site_label_1
  _geom_bond_atom_site_label_2
  _geom_bond_distance
  _geom_bond_site_symmetry_2
  _geom_bond_publ_flag
 Zn02 Cl1 2.195(3) . ?
 Zn02 Cl2 2.233(3) . ?
 Zn02 N1 2.044(10) . ?
 Zn02 N2 2.034(9) . ?
 N1 C5 1.323(13) . ?
 N1 C28 1.309(11) . ?
 N2 C19 1.355(13) . ?
 N2 C32 1.301(12) . ?
 C1 H1 0.9400 . ?
 C1 C4 1.486(13) . ?
 C1 C20 1.341(12) . ?
 C2 C7 1.412(15) . ?
 C2 C35 1.440(13) . ?
 C2 C44 1.419(15) . ?
 C3 H3 0.9400 . ?
 C3 C14 1.460(12) . ?
 C3 C33 1.360(12) . ?
 C4 C6 1.397(13) . ?
 C4 C14 1.407(14) . ?
 C5 H5 0.9400 . ?
 C5 C43 1.424(15) . ?
 C6 C8 1.437(14) . ?
 C6 C34 1.433(14) . ?
 C7 H7 0.9400 . ?
 C7 C45 1.386(14) . ?
 C8 C12 1.448(14) . ?
 C8 C16 1.443(14) . ?
 C9 C11 1.370(14) . ?
 C9 C23 1.422(14) . ?
 C9 C35 1.426(15) . ?
 C10 C22 1.454(14) . ?
 C10 C24 1.388(14) . ?
 C10 C36 1.435(13) . ?
 C11 H11 0.9400 . ?
 C11 C45 1.384(13) . ?
 C12 C20 1.401(13) . ?
 C12 C31 1.389(13) . ?
 C13 H13 0.9400 . ?
 C13 C19 1.396(15) . ?
 C13 C26 1.373(13) . ?
 C14 C46 1.394(13) . ?
 C15 H15 0.9400 . ?
 C15 C26 1.347(14) . ?
 C15 C32 1.433(15) . ?
 C16 C18 1.418(15) . ?
 C16 C41 1.430(13) . ?
 C17 H17 0.9400 . ?
 C17 C34 1.381(13) . ?
 C17 C46 1.364(13) . ?
 C18 H18 0.9400 . ?
 C18 C30 1.344(14) . ?
 C19 H19 0.9400 . ?
 C20 H20 0.9400 . ?
 C21 H21 0.9400 . ?
 C21 C28 1.397(13) . ?
 C21 C37 1.374(12) . ?
 C22 H22 0.9400 . ?
 C22 C23 1.364(14) . ?
 C23 H23 0.9400 . ?
 C24 C29 1.365(13) . ?
 C24 C40 1.480(14) . ?
 C25 H25 0.9400 . ?
 C25 C29 1.384(14) . ?
 C25 C42 1.404(15) . ?
 C26 C33 1.434(13) . ?
 C27 H27 0.9400 . ?
 C27 C37 1.461(14) . ?
 C27 C40 1.321(14) . ?
 C28 H28 0.9400 . ?
 C29 H29 0.9400 . ?
 C30 H30 0.9400 . ?
 C30 C34 1.418(15) . ?
 C31 H31 0.9400 . ?
 C31 C38 1.362(13) . ?
 C32 H32 0.9400 . ?
 C33 H33 0.9400 . ?
 C35 C36 1.459(13) . ?
 C36 C42 1.377(14) . ?
 C37 C43 1.388(12) . ?
 C38 H38 0.9400 . ?
 C38 C41 1.384(13) . ?
 C39 H39 0.9400 . ?
 C39 C42 1.449(14) . ?
 C39 C44 1.338(15) . ?
 C40 H40 0.9400 . ?
 C41 H41 0.9400 . ?
 C43 H43 0.9400 . ?
 C44 H44 0.9400 . ?
 C45 H45 0.9400 . ?
 C46 H46 0.9400 . ?

loop_
  _geom_angle_atom_site_label_1
  _geom_angle_atom_site_label_2
  _geom_angle_atom_site_label_3
  _geom_angle
  _geom_angle_site_symmetry_1
  _geom_angle_site_symmetry_3
  _geom_angle_publ_flag
 Cl1 Zn02 Cl2 120.17(11) . . ?
 N1 Zn02 Cl1 112.8(3) . . ?
 N1 Zn02 Cl2 103.4(3) . . ?
 N2 Zn02 Cl1 107.7(3) . . ?
 N2 Zn02 Cl2 107.7(4) . . ?
 N2 Zn02 N1 103.8(4) . . ?
 C5 N1 Zn02 116.2(10) . . ?
 C28 N1 Zn02 125.3(11) . . ?
 C28 N1 C5 117.9(12) . . ?
 C19 N2 Zn02 119.2(11) . . ?
 C32 N2 Zn02 124.3(12) . . ?
 C32 N2 C19 116.3(12) . . ?
 C4 C1 H1 120.1 . . ?
 C20 C1 H1 120.1 . . ?
 C20 C1 C4 119.7(10) . . ?
 C7 C2 C35 116.7(12) . . ?
 C7 C2 C44 122.9(12) . . ?
 C44 C2 C35 120.5(15) . . ?
 C14 C3 H3 118.1 . . ?
 C33 C3 H3 118.1 . . ?
 C33 C3 C14 123.9(11) . . ?
 C6 C4 C1 118.4(12) . . ?
 C6 C4 C14 121.6(14) . . ?
 C14 C4 C1 120.0(12) . . ?
 N1 C5 H5 117.5 . . ?
 N1 C5 C43 125.0(12) . . ?
 C43 C5 H5 117.5 . . ?
 C4 C6 C8 119.6(14) . . ?
 C4 C6 C34 120.2(13) . . ?
 C34 C6 C8 120.2(13) . . ?
 C2 C7 H7 118.1 . . ?
 C45 C7 C2 123.8(12) . . ?
 C45 C7 H7 118.1 . . ?
 C6 C8 C12 121.1(12) . . ?
 C6 C8 C16 116.3(15) . . ?
 C16 C8 C12 122.6(13) . . ?
 C11 C9 C23 123.0(13) . . ?
 C11 C9 C35 120.7(11) . . ?
 C23 C9 C35 116.3(14) . . ?
 C24 C10 C22 127.5(10) . . ?
 C24 C10 C36 118.5(11) . . ?
 C36 C10 C22 113.9(13) . . ?
 C9 C11 H11 119.0 . . ?
 C9 C11 C45 121.9(13) . . ?
 C45 C11 H11 119.0 . . ?
 C20 C12 C8 116.5(12) . . ?
 C31 C12 C8 116.9(12) . . ?
 C31 C12 C20 126.5(16) . . ?
 C19 C13 H13 121.7 . . ?
 C26 C13 H13 121.7 . . ?
 C26 C13 C19 116.7(13) . . ?
 C4 C14 C3 124.5(14) . . ?
 C46 C14 C3 118.9(13) . . ?
 C46 C14 C4 116.6(12) . . ?
 C26 C15 H15 120.7 . . ?
 C26 C15 C32 118.7(13) . . ?
 C32 C15 H15 120.7 . . ?
 C18 C16 C8 123.7(13) . . ?
 C18 C16 C41 122.1(13) . . ?
 C41 C16 C8 114.2(14) . . ?
 C34 C17 H17 118.6 . . ?
 C46 C17 H17 118.6 . . ?
 C46 C17 C34 122.8(13) . . ?
 C16 C18 H18 121.6 . . ?
 C30 C18 C16 116.8(12) . . ?
 C30 C18 H18 121.6 . . ?
 N2 C19 C13 124.8(12) . . ?
 N2 C19 H19 117.6 . . ?
 C13 C19 H19 117.6 . . ?
 C1 C20 C12 124.6(12) . . ?
 C1 C20 H20 117.7 . . ?
 C12 C20 H20 117.7 . . ?
 C28 C21 H21 119.1 . . ?
 C37 C21 H21 119.1 . . ?
 C37 C21 C28 121.8(11) . . ?
 C10 C22 H22 117.4 . . ?
 C23 C22 C10 125.3(11) . . ?
 C23 C22 H22 117.4 . . ?
 C9 C23 H23 119.2 . . ?
 C22 C23 C9 121.6(12) . . ?
 C22 C23 H23 119.2 . . ?
 C10 C24 C40 119.1(10) . . ?
 C29 C24 C10 119.7(11) . . ?
 C29 C24 C40 121.2(13) . . ?
 C29 C25 H25 119.0 . . ?
 C29 C25 C42 122.0(11) . . ?
 C42 C25 H25 119.0 . . ?
 C13 C26 C33 120.4(13) . . ?
 C15 C26 C13 119.9(13) . . ?
 C15 C26 C33 119.7(15) . . ?
 C37 C27 H27 116.1 . . ?
 C40 C27 H27 116.1 . . ?
 C40 C27 C37 127.8(11) . . ?
 N1 C28 C21 121.4(12) . . ?
 N1 C28 H28 119.3 . . ?
 C21 C28 H28 119.3 . . ?
 C24 C29 C25 121.1(12) . . ?
 C24 C29 H29 119.5 . . ?
 C25 C29 H29 119.5 . . ?
 C18 C30 H30 117.5 . . ?
 C18 C30 C34 125.0(14) . . ?
 C34 C30 H30 117.5 . . ?
 C12 C31 H31 118.7 . . ?
 C38 C31 C12 122.6(12) . . ?
 C38 C31 H31 118.7 . . ?
 N2 C32 C15 122.8(12) . . ?
 N2 C32 H32 118.6 . . ?
 C15 C32 H32 118.6 . . ?
 C3 C33 C26 125.6(10) . . ?
 C3 C33 H33 117.2 . . ?
 C26 C33 H33 117.2 . . ?
 C17 C34 C6 116.5(13) . . ?
 C17 C34 C30 125.4(16) . . ?
 C30 C34 C6 118.1(13) . . ?
 C2 C35 C36 119.2(13) . . ?
 C9 C35 C2 118.8(13) . . ?
 C9 C35 C36 122.0(12) . . ?
 C10 C36 C35 120.7(12) . . ?
 C42 C36 C10 122.1(12) . . ?
 C42 C36 C35 117.1(12) . . ?
 C21 C37 C27 120.7(11) . . ?
 C21 C37 C43 117.6(11) . . ?
 C43 C37 C27 121.5(12) . . ?
 C31 C38 H38 119.9 . . ?
 C31 C38 C41 120.3(11) . . ?
 C41 C38 H38 119.9 . . ?
 C42 C39 H39 119.7 . . ?
 C44 C39 H39 119.7 . . ?
 C44 C39 C42 120.6(15) . . ?
 C24 C40 H40 116.7 . . ?
 C27 C40 C24 126.5(12) . . ?
 C27 C40 H40 116.7 . . ?
 C16 C41 H41 118.5 . . ?
 C38 C41 C16 123.1(12) . . ?
 C38 C41 H41 118.5 . . ?
 C25 C42 C39 121.0(13) . . ?
 C36 C42 C25 116.5(11) . . ?
 C36 C42 C39 122.5(14) . . ?
 C5 C43 H43 121.9 . . ?
 C37 C43 C5 116.3(12) . . ?
 C37 C43 H43 121.9 . . ?
 C2 C44 H44 120.0 . . ?
 C39 C44 C2 120.1(14) . . ?
 C39 C44 H44 120.0 . . ?
 C7 C45 H45 121.0 . . ?
 C11 C45 C7 118.0(14) . . ?
 C11 C45 H45 121.0 . . ?
 C14 C46 H46 118.9 . . ?
 C17 C46 C14 122.2(12) . . ?
 C17 C46 H46 118.9 . . ?

loop_
  _geom_torsion_atom_site_label_1
  _geom_torsion_atom_site_label_2
  _geom_torsion_atom_site_label_3
  _geom_torsion_atom_site_label_4
  _geom_torsion
  _geom_torsion_site_symmetry_1
  _geom_torsion_site_symmetry_2
  _geom_torsion_site_symmetry_3
  _geom_torsion_site_symmetry_4
  _geom_torsion_publ_flag
 Zn02 N1 C5 C43 -173.4(9) . . . . ?
 Zn02 N1 C28 C21 170.0(8) . . . . ?
 Zn02 N2 C19 C13 171.2(9) . . . . ?
 Zn02 N2 C32 C15 -171.7(8) . . . . ?
 N1 C5 C43 C37 2(2) . . . . ?
 C1 C4 C6 C8 3.8(12) . . . . ?
 C1 C4 C6 C34 -178.5(9) . . . . ?
 C1 C4 C14 C3 -3.0(14) . . . . ?
 C1 C4 C14 C46 176.7(8) . . . . ?
 C2 C7 C45 C11 0.0(19) . . . . ?
 C2 C35 C36 C10 177.2(9) . . . . ?
 C2 C35 C36 C42 0.8(15) . . . . ?
 C3 C14 C46 C17 179.3(8) . . . . ?
 C4 C1 C20 C12 1.3(13) . . . . ?
 C4 C6 C8 C12 -2.4(13) . . . . ?
 C4 C6 C8 C16 179.0(8) . . . . ?
 C4 C6 C34 C17 3.7(14) . . . . ?
 C4 C6 C34 C30 -178.7(8) . . . . ?
 C4 C14 C46 C17 -0.5(14) . . . . ?
 C5 N1 C28 C21 -0.5(18) . . . . ?
 C6 C4 C14 C3 -179.9(8) . . . . ?
 C6 C4 C14 C46 -0.2(13) . . . . ?
 C6 C8 C12 C20 0.4(13) . . . . ?
 C6 C8 C12 C31 -178.3(8) . . . . ?
 C6 C8 C16 C18 -2.2(13) . . . . ?
 C6 C8 C16 C41 -178.6(8) . . . . ?
 C7 C2 C35 C9 -0.3(15) . . . . ?
 C7 C2 C35 C36 178.2(10) . . . . ?
 C7 C2 C44 C39 -176.8(15) . . . . ?
 C8 C6 C34 C17 -178.5(8) . . . . ?
 C8 C6 C34 C30 -0.9(14) . . . . ?
 C8 C12 C20 C1 0.1(13) . . . . ?
 C8 C12 C31 C38 0.2(14) . . . . ?
 C8 C16 C18 C30 2.9(15) . . . . ?
 C8 C16 C41 C38 -6.4(14) . . . . ?
 C9 C11 C45 C7 2.6(18) . . . . ?
 C9 C35 C36 C10 -4.4(15) . . . . ?
 C9 C35 C36 C42 179.3(9) . . . . ?
 C10 C22 C23 C9 2(2) . . . . ?
 C10 C24 C29 C25 0.8(17) . . . . ?
 C10 C24 C40 C27 176.9(13) . . . . ?
 C10 C36 C42 C25 4.0(16) . . . . ?
 C10 C36 C42 C39 -177.9(11) . . . . ?
 C11 C9 C23 C22 176.7(14) . . . . ?
 C11 C9 C35 C2 2.8(16) . . . . ?
 C11 C9 C35 C36 -175.7(12) . . . . ?
 C12 C8 C16 C18 179.2(10) . . . . ?
 C12 C8 C16 C41 2.8(12) . . . . ?
 C12 C31 C38 C41 -3.7(16) . . . . ?
 C13 C26 C33 C3 44.4(16) . . . . ?
 C14 C3 C33 C26 5.3(18) . . . . ?
 C14 C4 C6 C8 -179.3(9) . . . . ?
 C14 C4 C6 C34 -1.5(13) . . . . ?
 C15 C26 C33 C3 -139.1(11) . . . . ?
 C16 C8 C12 C20 178.9(8) . . . . ?
 C16 C8 C12 C31 0.1(14) . . . . ?
 C16 C18 C30 C34 -2.6(16) . . . . ?
 C18 C16 C41 C38 177.1(11) . . . . ?
 C18 C30 C34 C6 1.7(16) . . . . ?
 C18 C30 C34 C17 179.1(11) . . . . ?
 C19 N2 C32 C15 3.1(15) . . . . ?
 C19 C13 C26 C15 9.9(16) . . . . ?
 C19 C13 C26 C33 -173.7(9) . . . . ?
 C20 C1 C4 C6 -3.3(13) . . . . ?
 C20 C1 C4 C14 179.7(8) . . . . ?
 C20 C12 C31 C38 -178.5(9) . . . . ?
 C21 C37 C43 C5 1.0(16) . . . . ?
 C22 C10 C24 C29 176.8(10) . . . . ?
 C22 C10 C24 C40 -2.3(18) . . . . ?
 C22 C10 C36 C35 4.1(14) . . . . ?
 C22 C10 C36 C42 -179.8(10) . . . . ?
 C23 C9 C11 C45 177.4(10) . . . . ?
 C23 C9 C35 C2 -178.5(10) . . . . ?
 C23 C9 C35 C36 3.0(15) . . . . ?
 C24 C10 C22 C23 -179.7(13) . . . . ?
 C24 C10 C36 C35 -179.0(10) . . . . ?
 C24 C10 C36 C42 -2.9(15) . . . . ?
 C26 C13 C19 N2 -2.5(17) . . . . ?
 C26 C15 C32 N2 4.0(17) . . . . ?
 C27 C37 C43 C5 175.4(10) . . . . ?
 C28 N1 C5 C43 -2(2) . . . . ?
 C28 C21 C37 C27 -177.9(10) . . . . ?
 C28 C21 C37 C43 -3.5(18) . . . . ?
 C29 C24 C40 C27 -2(2) . . . . ?
 C29 C25 C42 C36 -2.8(19) . . . . ?
 C29 C25 C42 C39 179.0(11) . . . . ?
 C31 C12 C20 C1 178.7(9) . . . . ?
 C31 C38 C41 C16 7.1(16) . . . . ?
 C32 N2 C19 C13 -3.9(15) . . . . ?
 C32 C15 C26 C13 -10.7(16) . . . . ?
 C32 C15 C26 C33 172.8(10) . . . . ?
 C33 C3 C14 C4 -128.4(12) . . . . ?
 C33 C3 C14 C46 51.8(14) . . . . ?
 C34 C6 C8 C12 179.8(9) . . . . ?
 C34 C6 C8 C16 1.2(12) . . . . ?
 C34 C17 C46 C14 3.0(15) . . . . ?
 C35 C2 C7 C45 -1.1(19) . . . . ?
 C35 C2 C44 C39 3(2) . . . . ?
 C35 C9 C11 C45 -4.0(19) . . . . ?
 C35 C9 C23 C22 -1.9(17) . . . . ?
 C35 C36 C42 C25 -179.8(11) . . . . ?
 C35 C36 C42 C39 -1.6(16) . . . . ?
 C36 C10 C22 C23 -3.2(17) . . . . ?
 C36 C10 C24 C29 0.4(17) . . . . ?
 C36 C10 C24 C40 -178.7(9) . . . . ?
 C37 C21 C28 N1 3.3(18) . . . . ?
 C37 C27 C40 C24 179.5(11) . . . . ?
 C40 C24 C29 C25 179.9(11) . . . . ?
 C40 C27 C37 C21 -176.2(14) . . . . ?
 C40 C27 C37 C43 9.5(19) . . . . ?
 C41 C16 C18 C30 179.0(9) . . . . ?
 C42 C25 C29 C24 0.4(18) . . . . ?
 C42 C39 C44 C2 -4(2) . . . . ?
 C44 C2 C7 C45 178.5(12) . . . . ?
 C44 C2 C35 C9 -179.9(11) . . . . ?
 C44 C2 C35 C36 -1.4(16) . . . . ?
 C44 C39 C42 C25 -178.9(16) . . . . ?
 C44 C39 C42 C36 3(2) . . . . ?
 C46 C17 C34 C6 -4.4(15) . . . . ?
 C46 C17 C34 C30 178.2(9) . . . . ?

_shelx_res_file
;
TITL sv-2-15_a.res in P-1 New: P21/c
    sv-2-15_pl.res
    created by SHELXL-2019/3 at 15:06:02 on 14-Aug-2024
CELL 0.71073 21.405 9.7675 16.846 90 97.357 90
ZERR 4 0.004 0.0013 0.003 0 0.014 0
LATT 1
SYMM -X,0.5+Y,0.5-Z
SFAC C H Cl N Zn
UNIT 184 120 8 8 4

L.S. 5
PLAN  5
SIZE 0.06 0.26 0.44
TEMP -23.15
CONF
BOND $H
MORE -1
fmap 2
acta
OMIT 3 0 0
REM <olex2.extras>
REM <HklSrc "%.\\sv-2-15.hkl">
REM </olex2.extras>

WGHT    0.037000
FVAR       0.21739
ZN02  5    0.283472   -0.167034    0.229831    11.00000    0.14456    0.05754 =
         0.13727   -0.00249    0.02602    0.00206
CL1   3    0.339376   -0.338504    0.192751    11.00000    0.20569    0.07746 =
         0.18125   -0.01467    0.03355    0.03383
CL2   3    0.238774   -0.181192    0.342246    11.00000    0.16063    0.06311 =
         0.11348   -0.00025    0.01319   -0.01132
N1    4    0.333411    0.011645    0.243435    11.00000    0.18126    0.06245 =
         0.12420   -0.00337    0.04325    0.00165
N2    4    0.214279   -0.126639    0.138431    11.00000    0.15585    0.06639 =
         0.07326   -0.00294    0.03121   -0.00842
C1    1   -0.031665    0.325642    0.033441    11.00000    0.16164    0.04271 =
         0.07025    0.00517   -0.00091   -0.00927
AFIX  43
H1    2   -0.047677    0.264956   -0.007484    11.00000   -1.20000
AFIX   0
C2    1    0.681944    0.802480    0.539034    11.00000    0.10220    0.06920 =
         0.16627   -0.01467    0.04559    0.00100
C3    1    0.059461    0.162408   -0.047073    11.00000    0.20434    0.06004 =
         0.08367   -0.02181    0.02991   -0.01314
AFIX  43
H3    2    0.029165    0.187957   -0.089904    11.00000   -1.20000
AFIX   0
C4    1    0.037476    0.341170    0.055015    11.00000    0.14578    0.05549 =
         0.07426    0.00133    0.01322   -0.00537
C5    1    0.382170    0.012730    0.300271    11.00000    0.16801    0.06677 =
         0.14871    0.01630    0.04649    0.02056
AFIX  43
H5    2    0.393278   -0.070374    0.326490    11.00000   -1.20000
AFIX   0
C6    1    0.059420    0.437590    0.113249    11.00000    0.14978    0.05436 =
         0.07417    0.01327    0.01537    0.00010
C7    1    0.735439    0.803935    0.597519    11.00000    0.11127    0.08908 =
         0.19417   -0.01639    0.05447   -0.01858
AFIX  43
H7    2    0.755558    0.888215    0.609898    11.00000   -1.20000
AFIX   0
C8    1    0.015135    0.512398    0.153820    11.00000    0.18161    0.05787 =
         0.06546    0.00532    0.02200   -0.00265
C9    1    0.679627    0.553024    0.561222    11.00000    0.13800    0.05981 =
         0.13475   -0.02196    0.04635   -0.00395
C10   1    0.567799    0.534547    0.439646    11.00000    0.11430    0.04340 =
         0.13728    0.00968    0.06513    0.01331
C11   1    0.730304    0.564247    0.619395    11.00000    0.13949    0.08835 =
         0.12961   -0.00917    0.03420   -0.00967
AFIX  43
H11   2    0.745346    0.485458    0.647675    11.00000   -1.20000
AFIX   0
C12   1   -0.052085    0.493475    0.133203    11.00000    0.15513    0.07068 =
         0.06828    0.00781    0.00995   -0.01423
C13   1    0.115259   -0.008915    0.095769    11.00000    0.15658    0.07210 =
         0.08738    0.00414    0.01128    0.00979
AFIX  43
H13   2    0.079006    0.034741    0.109512    11.00000   -1.20000
AFIX   0
C14   1    0.079073    0.264475    0.014387    11.00000    0.15522    0.06278 =
         0.08295    0.01031    0.02027   -0.00071
C15   1    0.172291   -0.107481   -0.000326    11.00000    0.23575    0.04773 =
         0.11145   -0.01193    0.05371   -0.01152
AFIX  43
H15   2    0.175171   -0.133154   -0.053513    11.00000   -1.20000
AFIX   0
C16   1    0.041509    0.608402    0.214067    11.00000    0.16399    0.05045 =
         0.05268   -0.00610    0.02200    0.00156
C17   1    0.165006    0.384682    0.091252    11.00000    0.12025    0.08407 =
         0.13488   -0.01571    0.02264   -0.01509
AFIX  43
H17   2    0.208618    0.400677    0.101040    11.00000   -1.20000
AFIX   0
C18   1    0.107109    0.627626    0.235968    11.00000    0.15710    0.07805 =
         0.11239   -0.00234   -0.00958   -0.04408
AFIX  43
H18   2    0.122831    0.688112    0.277142    11.00000   -1.20000
AFIX   0
C19   1    0.162057   -0.058457    0.153986    11.00000    0.19118    0.07260 =
         0.11486   -0.00651    0.07364   -0.00434
AFIX  43
H19   2    0.156987   -0.043442    0.207906    11.00000   -1.20000
AFIX   0
C20   1   -0.071122    0.398520    0.072569    11.00000    0.13623    0.06742 =
         0.07693   -0.00310   -0.01302   -0.01207
AFIX  43
H20   2   -0.114590    0.384972    0.058333    11.00000   -1.20000
AFIX   0
C21   1    0.348224    0.249552    0.230265    11.00000    0.12382    0.05932 =
         0.15639    0.02128    0.01975    0.00204
AFIX  43
H21   2    0.333400    0.331862    0.205785    11.00000   -1.20000
AFIX   0
C22   1    0.597639    0.418849    0.483680    11.00000    0.10017    0.06369 =
         0.17553   -0.00154    0.03295   -0.00747
AFIX  43
H22   2    0.579432    0.332107    0.473124    11.00000   -1.20000
AFIX   0
C23   1    0.649927    0.426023    0.539079    11.00000    0.14398    0.04923 =
         0.16204   -0.00225    0.05439    0.00620
AFIX  43
H23   2    0.666736    0.344995    0.563208    11.00000   -1.20000
AFIX   0
C24   1    0.514594    0.532749    0.383102    11.00000    0.08815    0.06650 =
         0.15902    0.00945    0.03405    0.01034
C25   1    0.519743    0.776567    0.371603    11.00000    0.13725    0.06554 =
         0.17729    0.03211    0.06471    0.01181
AFIX  43
H25   2    0.502176    0.857453    0.348153    11.00000   -1.20000
AFIX   0
C26   1    0.124832   -0.027143    0.017404    11.00000    0.17462    0.04249 =
         0.08416    0.00467    0.02180    0.00287
C27   1    0.431722    0.381639    0.310543    11.00000    0.12422    0.06495 =
         0.15832    0.01198    0.04738   -0.00950
AFIX  43
H27   2    0.412345    0.461198    0.287655    11.00000   -1.20000
AFIX   0
C28   1    0.316422    0.127756    0.208309    11.00000    0.14940    0.06623 =
         0.13947    0.02897    0.03046    0.00713
AFIX  43
H28   2    0.282110    0.129198    0.167465    11.00000   -1.20000
AFIX   0
C29   1    0.491021    0.652708    0.350225    11.00000    0.11964    0.07286 =
         0.17457    0.03411    0.03225    0.00596
AFIX  43
H29   2    0.454681    0.651161    0.312442    11.00000   -1.20000
AFIX   0
C30   1    0.145731    0.555150    0.194990    11.00000    0.13608    0.07285 =
         0.11871    0.00360    0.00584   -0.02117
AFIX  43
H30   2    0.189280    0.569874    0.207464    11.00000   -1.20000
AFIX   0
C31   1   -0.091178    0.572948    0.174235    11.00000    0.13137    0.09465 =
         0.09227   -0.01169    0.04073   -0.00223
AFIX  43
H31   2   -0.135020    0.562539    0.162124    11.00000   -1.20000
AFIX   0
C32   1    0.218302   -0.153021    0.063536    11.00000    0.18407    0.05878 =
         0.12606   -0.00999    0.06542   -0.00663
AFIX  43
H32   2    0.252867   -0.204137    0.050778    11.00000   -1.20000
AFIX   0
C33   1    0.082440    0.032549   -0.046009    11.00000    0.16744    0.05923 =
         0.09672   -0.01954    0.02575   -0.01754
AFIX  43
H33   2    0.069413   -0.022870   -0.090692    11.00000   -1.20000
AFIX   0
C34   1    0.125768    0.458210    0.134398    11.00000    0.14249    0.07436 =
         0.07819    0.01329    0.01124   -0.00742
C35   1    0.652926    0.671408    0.520499    11.00000    0.12875    0.05844 =
         0.15414   -0.00684    0.08065   -0.00077
C36   1    0.596370    0.664062    0.462287    11.00000    0.11162    0.05114 =
         0.13602   -0.00220    0.05218    0.00167
C37   1    0.400576    0.252275    0.286667    11.00000    0.10518    0.05543 =
         0.14216    0.01977    0.02676   -0.00139
C38   1   -0.068539    0.665383    0.231330    11.00000    0.14828    0.08906 =
         0.07856   -0.01560    0.00559    0.02088
AFIX  43
H38   2   -0.096648    0.720874    0.255457    11.00000   -1.20000
AFIX   0
C39   1    0.604110    0.915740    0.447762    11.00000    0.15907    0.06856 =
         0.17625   -0.00483    0.05253   -0.00362
AFIX  43
H39   2    0.586322    0.996375    0.424246    11.00000   -1.20000
AFIX   0
C40   1    0.483870    0.400169    0.360463    11.00000    0.14200    0.05127 =
         0.15620    0.00004    0.04833    0.00004
AFIX  43
H40   2    0.503419    0.321244    0.383956    11.00000   -1.20000
AFIX   0
C41   1   -0.004324    0.677930    0.253962    11.00000    0.16204    0.07084 =
         0.08868   -0.00158    0.00281   -0.00180
AFIX  43
H41   2    0.009816    0.734813    0.297595    11.00000   -1.20000
AFIX   0
C42   1    0.574326    0.785058    0.427257    11.00000    0.12866    0.05395 =
         0.15593   -0.00193    0.04944   -0.01007
C43   1    0.419124    0.130205    0.324774    11.00000    0.12228    0.07020 =
         0.15489    0.00566    0.02636   -0.00473
AFIX  43
H43   2    0.454121    0.125321    0.364536    11.00000   -1.20000
AFIX   0
C44   1    0.656712    0.922667    0.499876    11.00000    0.16691    0.05242 =
         0.18011    0.00672    0.06425   -0.00756
AFIX  43
H44   2    0.676986    1.007268    0.510567    11.00000   -1.20000
AFIX   0
C45   1    0.760001    0.688244    0.637735    11.00000    0.13784    0.09015 =
         0.18869   -0.02045    0.05976   -0.01684
AFIX  43
H45   2    0.795756    0.693820    0.676310    11.00000   -1.20000
AFIX   0
C46   1    0.143200    0.289834    0.035036    11.00000    0.13545    0.08120 =
         0.10966    0.00910    0.02809    0.01474
AFIX  43
H46   2    0.172361    0.239909    0.009362    11.00000   -1.20000
AFIX   0
HKLF 4 1 0 0 1 1 0 0 0 1 0


REM  sv-2-15_a.res in P-1 New: P21/c
REM wR2 = 0.1790, GooF = S = 0.848, Restrained GooF = 0.848 for all data
REM R1 = 0.0686 for 1360 Fo > 4sig(Fo) and 0.2712 for all 6070 data
REM 460 parameters refined using 0 restraints

END

WGHT      0.0698      0.0000

REM Highest difference peak  0.369,  deepest hole -0.411,  1-sigma level  0.066
Q1    1   0.3022 -0.1706  0.1477  11.00000  0.05    0.37
Q2    1   0.2227 -0.1595  0.4220  11.00000  0.05    0.35
Q3    1   0.2630 -0.1648  0.2928  11.00000  0.05    0.29
Q4    1   0.2848 -0.2217  0.2271  11.00000  0.05    0.28
Q5    1   0.3272 -0.2854  0.1830  11.00000  0.05    0.25
;
_shelx_res_checksum                30559
_shelx_hkl_file
;
 -11  -1  -7    4.95    7.31
 -11   0  -7    4.32    5.24
 -11   1  -6    6.19    6.37
 -11   3  -6    6.52    6.48
 -11   4  -6    4.70    5.39
 -11   5  -6   -4.54    5.25
 -10  -6  -9   -3.00    7.40
 -10  -5  -8    2.00    6.81
 -10  -4  -7    0.47    6.54
 -10  -2  -6   -1.38    6.89
 -10   0  -5    0.09    7.16
 -10   1  -5    0.91    5.18
 -10   9  -4    1.88    6.21
  -9  -3  -5    3.73    6.90
  -9  -1  -4   -4.82    7.54
  -9   1  -3    6.95    6.57
  -9   2  -3    2.30    6.56
  -9   3  -3    7.51    4.81
  -9   4  -3    4.57    5.19
  -9   5  -3   -2.24    5.04
  -9   6  -3    1.36    4.85
  -9   7  -3   -2.78    4.86
  -9   8  -3   -3.07    5.16
  -9  11  -4   -2.91    5.13
  -8  -6  -6   -2.57    6.67
  -8  -5  -5    0.42    6.51
  -8  -2  -3    3.46    7.19
  -8   1  -2  171.22    7.82
  -8   2  -2    2.24    5.36
  -8   8  -2    0.25    4.93
  -8  14  -4   -1.40    6.63
  -7  -5  -4    2.07    6.96
  -7   1  -1   63.85    8.21
  -7   2  -1  247.94    8.80
  -7   3  -1    0.24    5.68
  -7   7  -1    7.05    4.89
  -7   8  -1    6.50    5.31
  -7   9  -1   18.35    7.02
  -6  -5  -3    0.33    7.59
  -6  -3  -2   -0.78    6.83
  -6  -1  -1   -4.77    7.87
  -6   3   0   -0.02    7.90
  -6   4   0   51.19    7.44
  -6   5   0   -1.46    7.36
  -6   6   0   15.79    7.31
  -6   7   0    1.37    6.94
  -6   8   0    4.46    7.13
  -6  13  -2    4.22    5.02
  -6  15  -3   -2.58    5.44
  -5  -7  -4   -0.91   10.88
  -5   0   0    2.98    7.94
  -5   1   0   37.09    6.15
  -5   9   0   33.41    5.56
  -5  10   0   81.58    7.47
  -5  12  -1   -7.04    5.13
  -5  13  -1   -4.67    6.98
  -5  16  -3   -6.37    5.07
  -4  -9  -6    1.98   13.16
  -4  -5  -2   15.65   11.32
  -4  -3  -1    6.54    9.18
  -4  -1   0  160.82   11.09
  -4   4   1  164.74    9.05
  -4   5   1   45.21    8.04
  -4   6   1  406.76    9.73
  -4   7   1   13.31    7.58
  -4  11   0   16.00    7.43
  -4  13  -1   -4.12    5.02
  -4  17  -3   -0.45    6.86
  -3 -13 -12    3.24    8.74
  -3 -12 -10   -2.46    8.23
  -3 -10  -7    0.57    9.14
  -3   3   1   39.74   10.59
  -3   4   1   51.12    7.17
  -3   5   1  157.85    7.19
  -3   6   1  134.80    6.70
  -3   7   1  140.68    8.56
  -3   8   1   28.67    7.72
  -3  11   0   29.51    7.35
  -3  12   0   -0.36    7.33
  -3  14  -1   -2.14    6.97
  -3  16  -2    0.86    7.10
  -2 -14 -15    0.66    8.62
  -2 -13 -12    0.36    8.75
  -2 -12 -10   -5.47    8.45
  -2 -11  -8    1.70    6.80
  -2  -5  -2    5.46   18.27
  -2   3   1 1876.99   19.46
  -2   4   1  250.93    9.64
  -2   6   1  195.22    7.73
  -2   7   1   62.22    8.73
  -2   8   1   24.75    8.16
  -2  12   0    3.60    7.36
  -2  14  -1   -0.53    7.22
  -2  16  -2    0.90    6.66
  -1 -14 -15   -6.02    7.52
  -1 -13 -12   -1.28    7.50
  -1 -12 -10    1.48    8.09
  -1 -10  -7   20.14    8.51
  -1  -1   0   59.54   20.05
  -1   4   1   44.75   13.28
  -1   5   1   -2.60    9.43
  -1   6   1   13.55    9.90
  -1   7   1   10.88    9.08
  -1  11   0   16.22    7.38
  -1  14  -1    4.21    6.72
  -1  16  -2   -9.84    8.48
  -1  17  -3    3.71    6.96
   0 -14 -15   -2.55    7.73
   0 -13 -13   -5.79    7.23
   0 -12 -11   24.89    8.72
   0 -11  -9    7.41    7.05
   0  -9  -6    4.54    7.43
   0  -8  -5    2.41    8.45
   0  -7  -4    1.75    9.02
   0  10   0  102.45    8.42
   0  13  -1    3.73    6.53
   0  15  -2   -1.22    7.05
   0  17  -3   -4.15    8.56
   0  18  -4   -3.14    7.30
   1 -13 -14    3.94    7.21
   1 -12 -12   -3.71    7.53
   1 -12 -11    2.90    6.27
   1 -11 -10    0.43    7.79
   1 -10  -8   -1.77    7.38
   1  -5  -3    9.99    9.69
   1   9   0   13.47    9.46
   1  12  -1   19.61    8.60
   1  16  -3   -1.90    8.50
   1  19  -5    3.66    8.81
   2 -13 -16   -4.96    7.22
   2 -13 -15   -2.50    7.11
   2 -12 -13    4.36    7.36
   2 -11 -11    1.53    7.00
   2 -10  -9   -7.49    7.35
   2  -4  -3  127.32   10.95
   2  -2  -2  464.72   18.07
   2  13  -2    2.75    9.39
   2  15  -3    3.74    8.52
   2  18  -5    0.58    9.02
   3 -12 -15   -3.25    7.43
   3 -12 -14   -1.19    6.03
   3 -11 -12    3.07    7.16
   3 -10 -10    6.97    5.05
   3  -9  -9    9.41    7.30
   3  -4  -4    6.53    8.69
   3   0  -2  147.92   11.18
   3  11  -2   25.72   14.56
   3  17  -5    1.64   10.54
   4 -11 -15   -7.17    7.28
   4 -11 -14    1.32    6.54
   4 -10 -12    1.61    7.09
   4  -9 -11    5.92    7.54
   4  -9 -10   10.24    5.73
   4  -8  -9   -1.43    7.45
   4  -7  -8  -16.24    7.72
   4  -6  -7    4.85    6.95
   4  -5  -6    3.22    7.33
   4  -4  -5   44.82    5.83
   4  -2  -4  195.63    9.27
   4   0  -3    1.99    6.70
   4  18  -7    2.02   12.80
   5 -10 -15   -8.45    7.26
   5 -10 -14   -2.29    5.68
   5  -9 -13    3.40    7.39
   5  -9 -12    1.64    5.00
   5  -8 -11   -3.55    7.43
   5  -7 -10   -2.14    7.39
   5  -4  -7    2.22    7.61
   5  -3  -6   11.41    7.72
   5  -1  -5  128.19    8.45
   5   1  -4    3.21    5.57
   5   2  -4  154.91    8.83
   5   9  -4   16.73    9.61
   6  -9 -16   10.95    7.30
   6  -9 -15    2.72    5.59
   6  -8 -14   -1.01    7.06
   6  -8 -13    8.04    5.24
   6  -7 -12   -1.40    7.23
   6  -6 -11   16.04    7.32
   6  -5 -10   11.31    7.41
   6  -4  -9   52.00    7.65
   6  -3  -8  -11.11    7.39
   6  -2  -7   19.07    5.54
   6   0  -6    6.40    5.42
   6   1  -6   -4.91    7.04
   6   4  -5   16.93    6.67
   6   5  -5    2.62    6.67
   6   6  -5   21.42    7.06
   7  -7 -16   -0.10    7.29
   7  -7 -15   -8.48    6.70
   7  -6 -14   11.30    7.43
   7  -6 -13   -1.13    5.35
   7  -5 -12    4.87    6.94
   7  -4 -11   -6.64    7.05
   7  -3 -10   -1.95    6.81
   7  -2  -9    2.38    5.20
   7  -1  -9    4.22    7.00
   7   0  -8    3.83    5.26
   7   1  -8    5.64    7.27
   7   3  -7    1.84    6.74
   7   4  -7   -2.52    6.77
   7   5  -7    0.21    7.09
   7   6  -7    1.17    7.47
   7   7  -7   33.90    7.59
   7   8  -7    1.28    6.81
   7  11  -8    1.61    7.12
   7  13  -9    0.29    8.30
   8  -5 -16    5.65    7.41
   8  -5 -15    6.68    5.59
   8  -4 -15    6.93    6.72
   8  -4 -14   -4.36    6.80
   8  -3 -13    2.08    7.33
   8  -2 -12    2.00    6.48
   8  -1 -11   -1.34    5.33
   8   0 -11   -3.52    7.08
   8   1 -10   -4.79    5.10
   8   2 -10    6.92    6.48
   8   4  -9   -0.08    5.32
   8   5  -9    0.37    6.79
   8   6  -9    1.21    7.47
   8   7  -9   -1.10    6.55
   8  10 -10    2.37    7.20
   9  -2 -15   -5.15    5.22
   9  -1 -15    4.07    6.87
   9   0 -14   -6.13    7.45
   9   1 -14    6.25    6.79
   9   1 -13    2.88    5.29
   9   2 -13   -2.21    7.28
   9   3 -13   -3.29    6.51
   9   3 -12   -3.40    5.24
   9   4 -12   -1.82    6.10
   9   5 -12   -5.38    7.13
   9   6 -12    2.84    7.14
   9   7 -12   -3.51    7.30
   9   8 -12    2.03    7.27
 -11  -2  -7   -5.32    7.30
 -11  -1  -6   -1.28    7.55
 -11   0  -6   -0.06    7.39
 -11   4  -5    9.57    5.36
 -11   5  -5   -6.98    5.09
 -10  -3  -6   -5.15    7.48
 -10  -2  -5    0.05    6.90
 -10  -1  -5    2.31    4.91
 -10   0  -4    5.76    7.23
 -10   1  -4    7.63    7.27
 -10   2  -4    1.47    5.32
 -10   3  -3    4.50    6.44
 -10   9  -3   14.92    6.42
 -10  10  -4    2.20    5.33
  -9  -8  -9    3.48    8.50
  -9  -7  -8   -1.01    6.87
  -9  -6  -7    0.06    7.30
  -9  -5  -6   -0.49    7.46
  -9  -4  -5    8.51    7.11
  -9  -2  -4   -1.97    6.87
  -9  -1  -3   19.42    7.14
  -9   0  -3    0.80    7.13
  -9   2  -2   -0.71    5.96
  -9   3  -2    8.86    6.74
  -9  11  -3    3.22    5.42
  -8  -9  -9   -1.42    8.73
  -8  -4  -4    3.32    7.19
  -8  -3  -3    2.98    8.32
  -8  -1  -2   15.03    7.17
  -8   0  -2   58.46    5.78
  -8   2  -1  136.65    8.04
  -8   3  -1   78.24    7.48
  -8   4  -1   18.04    6.82
  -8  11  -2    4.18    5.28
  -7  -4  -3   19.63    6.83
  -7  -2  -2    2.43    4.85
  -7   0  -1  131.89    8.39
  -7   3   0    3.48    7.23
  -7   4   0    1.42    7.13
  -7   5   0   -0.63    7.18
  -7   6   0   80.03    7.53
  -7   7   0    6.90    6.93
  -7   8   0   31.14    7.43
  -7  13  -2    7.13    5.40
  -6  -4  -2   46.45    9.24
  -6  -2  -1   32.12    7.85
  -6   1   0    5.34    8.55
  -6   2   0  190.30    7.00
  -6   9   0   17.82    5.30
  -6  10   0   48.93    7.57
  -5  -6  -3   22.87    9.66
  -5  -3  -1   -1.65    7.75
  -5   3   1   -1.36    7.98
  -5   4   1   50.16    7.79
  -5   5   1   64.56    7.91
  -5   6   1  117.17    7.82
  -5   7   1   -4.29    7.49
  -5   8   1    8.25    7.44
  -5  11   0   -1.98    4.90
  -5  12   0   -2.10    7.03
  -5  14  -1    0.89    6.81
  -5  16  -2    2.16    6.68
  -4 -13 -13    2.05    8.74
  -4   2   1   92.30    9.17
  -4   3   1   55.07    6.56
  -4   8   1   11.59    5.17
  -4   9   1   31.79    7.82
  -4  12   0    6.78    6.25
  -4  13   0    6.07    6.41
  -3   1   1  555.57   12.87
  -3   2   1    3.14    7.62
  -3   9   1   89.50    8.29
  -3  10   1    5.24    7.97
  -3  13   0    9.88    7.27
  -3  15  -1   20.25    7.04
  -2 -13 -13   -0.99    8.21
  -2 -10  -7    4.57    7.84
  -2   2   1  309.11   11.84
  -2   9   1   72.20    8.48
  -2  10   1   21.34    7.93
  -2  13   0    4.87    7.37
  -2  15  -1   -3.72    6.69
  -2  17  -2    3.70    6.50
  -2  18  -3   -0.36    6.99
  -1 -13 -13    2.42    7.01
  -1 -12 -11    4.97    9.02
  -1 -11  -9    5.31    8.36
  -1  -9  -6    6.42    7.19
  -1  -6  -3   28.30   11.90
  -1   3   1  554.18   16.77
  -1   8   1   -0.22    8.55
  -1   9   1   41.61    8.06
  -1  12   0   19.37    7.03
  -1  18  -3    4.07    6.62
  -1  19  -4   -0.27    7.18
   0 -13 -14    7.33    7.43
   0 -10  -8   -0.35    7.12
   0  11   0    6.45    6.69
   0  14  -1   -0.38    7.85
   0  16  -2   16.59    8.15
   1 -13 -16    5.34    6.56
   1 -13 -15    1.68    7.37
   1 -12 -13    5.91    7.31
   1 -10  -9    2.32    7.36
   1  -9  -7   -0.23    5.34
   1  -8  -6    4.54    8.16
   1  -7  -5    7.41    8.37
   1  -6  -4   38.10    9.20
   1  15  -2   -2.06    8.31
   1  18  -4   -0.13    8.92
   2 -12 -14    5.24    6.93
   2 -11 -12   -6.19    6.82
   2 -10 -10    1.08    7.43
   2  -9  -8    5.64    5.58
   2  -8  -7   -3.49    7.84
   2  -7  -6    3.58    7.71
   2  -6  -5    0.70    7.79
   2  -5  -4    2.12    8.85
   2   1  -1  249.90   15.00
   2  17  -4    2.18    9.21
   3 -12 -17    1.01    7.32
   3 -12 -16   -0.23    7.34
   3 -11 -14   -5.33    7.00
   3 -11 -13    1.15    5.23
   3 -10 -12    1.97    7.31
   3 -10 -11   -4.73    5.42
   3  -9 -10    3.78    7.28
   3  -8  -8   -4.25    5.50
   3  -7  -7   10.71    7.55
   3  -6  -6   -2.26    7.56
   3  -5  -5   54.47    5.99
   3  -2  -3   43.13    7.31
   3   1  -2    7.27    9.58
   4 -11 -17   -4.06    6.89
   4 -11 -16    1.55    7.05
   4 -10 -14    0.99    7.19
   4 -10 -13   -2.05    5.00
   4  -9 -12    3.63    7.26
   4  -8 -10    5.08    7.34
   4  -7  -9    5.91    7.40
   4  -4  -6   15.04    7.54
   4  -3  -5  258.90    9.26
   4  -1  -4  367.22   10.24
   4   1  -3   13.00    6.74
   4   2  -3  130.46   10.20
   5 -10 -17   -3.52    7.68
   5 -10 -16    1.19    5.44
   5  -9 -15    9.03    7.25
   5  -9 -14    7.73    6.64
   5  -8 -13  -11.60    7.20
   5  -8 -12   -8.44    5.32
   5  -7 -11   -2.82    7.48
   5  -6 -10    1.52    6.41
   5  -6  -9    4.31    4.92
   5  -5  -8    8.09    5.31
   5  -3  -7   26.05    7.27
   5  -2  -6   12.63    7.32
   5   0  -5   83.43    8.71
   5   3  -4    5.85    7.92
   5   4  -4   55.96    8.45
   5   5  -4   38.51    9.27
   5   7  -4   55.88    9.72
   5   8  -4   38.42    9.29
   6  -9 -17    2.49    5.38
   6  -8 -16   -5.62    7.48
   6  -8 -15   -5.98    5.30
   6  -7 -14  -10.53    7.14
   6  -7 -13   -6.87    5.23
   6  -6 -12   -2.11    6.95
   6  -5 -11    5.84    7.32
   6  -4 -10    8.77    6.98
   6  -3  -9   -2.34    7.17
   6  -2  -8   -9.31    7.13
   6  -1  -7    1.84    5.61
   6   0  -7   15.76    7.69
   6   2  -6   37.54    7.64
   6   3  -6   -1.10    7.10
   6   9  -6    0.77    8.01
   6  10  -6    2.80    7.73
   6  12  -7   -1.33    9.38
   6  14  -8   -1.33   10.22
   7  -7 -17   -3.96    5.56
   7  -6 -16  -10.24    7.33
   7  -6 -15   -6.82    5.27
   7  -5 -14   -3.50    7.41
   7  -5 -13  -11.09    5.35
   7  -4 -13    1.09    7.16
   7  -4 -12    4.93    5.32
   7  -3 -11    2.49    5.49
   7  -2 -10    8.27    5.36
   7  -1 -10    1.32    7.31
   7   0  -9    8.07    7.15
   7   2  -8   -0.06    7.09
   7   3  -8    9.85    7.55
   7   9  -8    5.69    8.61
   7  10  -8   -2.26    7.18
   7  12  -9   -1.34    8.88
   7  14 -10   -1.54    8.69
   8  -4 -16   -8.18    6.52
   8  -3 -15   -5.71    7.23
   8  -3 -14   -1.59    5.19
   8  -2 -14    0.23    7.26
   8  -2 -13   -2.12    5.34
   8  -1 -13   -3.76    7.18
   8  -1 -12    9.87    5.04
   8   0 -12    1.39    7.00
   8   1 -11   -4.08    5.04
   8   2 -11   11.35    6.86
   8   3 -10   14.57    5.12
   8   4 -10   11.27    7.29
   8   5 -10   -2.48    7.46
   8   6 -10   11.70    7.36
   8   7 -10   10.67    7.35
   8   8 -10   -2.44    7.29
   8   9 -10    3.61    7.63
   8  11 -11    0.95    8.51
   8  12 -11   -0.23    7.52
   9   0 -15   -2.76    5.54
   9   1 -15    7.46    7.29
   9   2 -15   -8.01    7.55
   9   2 -14   -4.02    6.70
   9   3 -14   -7.39    6.72
   9   4 -14   -4.26    6.85
   9   4 -13   -0.57    5.38
   9   5 -13    6.86    7.05
   9   6 -13    0.67    7.13
   9   7 -13    3.47    7.36
   9   8 -13   11.67    7.28
 -11  -2  -6    6.62    7.41
 -11   0  -5    3.39    7.19
 -11   1  -5   -1.20    5.23
 -11   5  -4    7.03    5.23
 -11   6  -4   -3.02    5.41
 -10  -6  -8    2.69    7.39
 -10  -5  -7    9.51    7.08
 -10  -4  -6    2.90    7.32
 -10  -3  -5    4.57    7.35
 -10  -1  -4   30.35    7.20
 -10   1  -3    2.03    7.09
 -10  10  -3   -0.97    5.33
  -9  -9 -10   -0.55   10.55
  -9  -6  -6   -5.19    8.08
  -9  -3  -4    6.35    7.16
  -9  -2  -3   -0.75    7.64
  -9   0  -2    1.54    6.55
  -9   1  -2   -3.78    6.40
  -9  10  -2    7.09    5.10
  -8  -8  -7    0.74    9.78
  -8  -7  -6   -1.65    8.12
  -8  -6  -5    3.98    7.71
  -8  -5  -4    8.50    8.41
  -8  -2  -2   40.21    7.50
  -8   1  -1   71.19    7.77
  -8  10  -1   -8.08    5.06
  -8  13  -2    1.63    5.19
  -7  -8  -6    0.79    9.68
  -7  -7  -5    4.45    8.69
  -7  -6  -4   -2.59    8.26
  -7  -3  -2    2.86    6.59
  -7  -1  -1   43.27    7.63
  -7   1   0   35.95    7.83
  -7   2   0    1.52    7.63
  -7   9   0    2.85    5.19
  -6   0   0  577.29   10.82
  -6   3   1   13.70    7.97
  -6   4   1    3.28    7.60
  -6   5   1   14.40    7.55
  -6   6   1   79.98    7.66
  -6   7   1    1.53    7.08
  -6   8   1  103.45    7.35
  -6   9   1   35.55    7.40
  -6  14  -1   -5.53    5.05
  -6  16  -2    5.87    4.94
  -5  -5  -2   14.30    8.74
  -5  -1   0   26.01    6.32
  -5   2   1  439.86   10.13
  -5   9   1    5.91    5.09
  -5  10   1    1.06    7.02
  -5  11   1   28.72    6.29
  -4 -12 -11    5.18    8.72
  -4 -11  -9   -0.20    7.92
  -4  -2   0  111.01   10.19
  -4   1   1   78.01    9.54
  -4  10   1    8.01    5.52
  -4  11   1   33.47    7.37
  -4  14   0    4.72    7.22
  -4  16  -1    5.30    6.55
  -4  17  -2    3.47    5.08
  -3 -13 -13    2.75    7.29
  -3 -12 -11    0.35    8.05
  -3 -11  -9    1.57    8.28
  -3  -9  -6    7.69    9.08
  -3  -2   0   84.79   11.73
  -3  11   1   44.77    7.99
  -3  14   0    4.43    6.62
  -3  16  -1    3.11    7.11
  -3  19  -3    8.15    6.93
  -2 -13 -14   11.27    8.37
  -2 -12 -11   -0.24    7.03
  -2 -11  -9   -3.32    7.36
  -2  -9  -6    1.69    8.34
  -2   1   1   89.09   13.59
  -2  11   1    4.27    7.54
  -2  14   0    2.62    6.78
  -2  16  -1   -0.85    6.91
  -2  19  -3   -1.86    6.82
  -1 -13 -14    0.31    7.10
  -1 -10  -8   -6.03    7.83
  -1  -8  -5   42.31    8.48
  -1  -7  -4   12.45    8.48
  -1   2   1 1600.04   27.93
  -1  10   1   18.04    7.89
  -1  13   0    3.30    6.68
  -1  15  -1    8.09    7.17
  -1  17  -2    3.34    6.98
   0 -13 -16   -1.77    6.64
   0 -13 -15    4.92    7.20
   0 -12 -12    0.72    8.05
   0 -11 -10    0.96    7.00
   0  -9  -7   -0.36    7.45
   0  -4  -2   88.25   12.95
   0   5   1   -3.46    9.03
   0   6   1  426.90   12.47
   0   7   1   -1.69    8.68
   0   8   1  501.40   13.63
   0  12   0    4.19    6.53
   0  18  -3    2.81    7.14
   0  19  -4   -4.46    6.96
   1 -13 -17   -2.85    7.17
   1 -12 -14   -1.96    7.38
   1 -11 -11    0.06    7.22
   1  -9  -8   -0.53    7.29
   1  -3  -2   29.15    9.17
   1  -1  -1 1337.19   21.61
   1  10   0   21.22    8.71
   1  13  -1    2.12    6.82
   1  17  -3    8.57    8.59
   2 -12 -16  -12.71    7.48
   2 -12 -15    1.73    5.15
   2 -11 -13    4.41    7.01
   2 -10 -11   -2.87    6.90
   2  -9  -9   -0.15    7.45
   2  -8  -8   -1.00    7.30
   2  -3  -3   83.24   11.77
   2  11  -1   22.40    8.53
   2  14  -2    4.50    9.24
   3 -11 -16   -0.97    6.92
   3 -11 -15   -6.05    6.81
   3 -10 -13   -1.95    7.20
   3  -9 -11   -8.82    7.04
   3  -8  -9    2.76    7.15
   3  -7  -8    3.90    7.60
   3  -6  -7   19.38    6.98
   3  -4  -5   12.35    8.17
   3  -3  -4    3.11    6.33
   3  -1  -3 1218.33   15.77
   3  14  -3   -0.19   10.12
   4 -10 -16   -5.60    7.50
   4 -10 -15   -4.76    5.39
   4  -9 -13    7.09    7.23
   4  -8 -11   -2.00    7.79
   4  -7 -10   22.67    7.61
   4  -6  -8   -0.22    5.60
   4  -5  -7   64.59    5.96
   4  -2  -5  544.66   10.95
   4   0  -4  166.34    9.34
   4   3  -3   -2.65    8.94
   4   9  -3  130.00   16.71
   4  17  -6    0.65   13.96
   5  -9 -17    2.74    7.54
   5  -9 -16    4.42    6.75
   5  -8 -14    9.83    7.52
   5  -7 -12    4.42    7.52
   5  -6 -11    3.57    7.68
   5  -5  -9   -1.53    5.29
   5  -4  -8   79.79    6.31
   5  -1  -6   -1.76    7.41
   5   1  -5   19.78    7.91
   5   6  -4    9.61    6.70
   5  11  -5   -0.25   10.61
   6  -8 -18   -1.30    7.68
   6  -8 -17    2.12    5.58
   6  -7 -16    2.48    7.00
   6  -7 -15   13.67    6.56
   6  -6 -14    3.74    7.06
   6  -6 -13    4.40    5.13
   6  -5 -12   -0.03    7.51
   6  -4 -11   29.21    7.54
   6  -3 -10    1.87    7.20
   6  -2  -9   38.99    7.15
   6  -1  -8   -0.34    7.30
   6   1  -7   -3.17    7.78
   6   4  -6   23.15    7.45
   6   5  -6   -1.09    6.69
   6   6  -6    3.92    7.94
   6   7  -6    6.78    8.28
   6   8  -6    0.51    8.64
   7  -6 -17   -6.18    5.68
   7  -5 -16    7.83    7.30
   7  -5 -15    2.91    5.60
   7  -4 -14   12.68    7.46
   7  -3 -13   -0.90    7.22
   7  -3 -12    5.95    5.38
   7  -2 -12    1.16    7.19
   7  -2 -11   23.50    5.73
   7  -1 -11   -2.04    7.32
   7   0 -10    1.82    7.12
   7   1  -9   -0.17    5.33
   7   2  -9   11.31    6.91
   7   4  -8   11.96    5.37
   7   5  -8    3.25    7.23
   7   6  -8   11.44    7.48
   7   7  -8    1.07    7.23
   7   8  -8    6.65    7.40
   7  11  -9    0.38    9.28
   8  -3 -17   -9.67    7.61
   8  -3 -16    0.63    5.61
   8  -2 -16    8.85    7.18
   8  -2 -15   -0.44    6.50
   8  -1 -15    0.02    6.51
   8  -1 -14    3.43    6.99
   8   0 -13    6.30    6.98
   8   1 -13   -0.41    6.83
   8   1 -12   17.91    5.39
   8   2 -12    6.99    7.27
   8   3 -11    4.20    5.29
   8   4 -11   -0.86    7.25
   8   5 -11   -6.76    7.36
   8   6 -11   -3.78    7.29
   8   7 -11    8.64    6.89
   8   8 -11   -1.36    7.22
   8   9 -11   -4.22    7.66
   8  10 -11    2.38    7.55
   8  12 -12    1.79    8.70
   9   1 -16    3.26    5.52
   9   2 -16   -4.33    7.48
   9   3 -15   -2.32    7.17
   9   4 -15    7.06    7.08
   9   5 -15   -1.00    7.48
   9   5 -14   11.14    6.57
   9   6 -14    5.26    7.17
   9   7 -14   -1.18    7.21
 -11  -3  -6    0.98    7.38
 -11  -1  -5   -0.22    7.57
 -11   0  -4   -0.21    7.03
 -11   6  -3    5.50    6.31
 -10  -5  -6    2.39    8.03
 -10  -2  -4   -1.43    6.72
 -10   0  -3    4.86    7.25
 -10   4  -2   -2.36    4.94
 -10   9  -2    0.89    5.19
  -9  -8  -8   -1.65    9.56
  -9  -7  -7   -1.20    8.28
  -9  -5  -5   13.16    7.21
  -9  -4  -4    8.99    6.90
  -9  -1  -2   -1.47    7.65
  -9   2  -1    0.87    6.67
  -9   3  -1   38.42    5.44
  -9   9  -1    8.43    5.18
  -9  10  -1    2.32    5.25
  -8  -4  -3   18.15    7.04
  -8  -1  -1    3.24    6.91
  -8   0  -1    3.65    5.36
  -8   2   0    4.76    7.19
  -8   3   0   15.15    7.11
  -8   4   0   -2.12    4.80
  -8   9   0    2.90    5.11
  -7  -5  -3    2.04    6.87
  -7  -4  -2   -1.69    7.76
  -7  -2  -1  139.03    8.02
  -7   0   0   -8.24    7.77
  -7   3   1  -13.94    8.09
  -7   4   1   54.36    7.41
  -7   5   1    2.16    7.14
  -7   6   1    7.22    6.38
  -7   7   1   12.21    7.44
  -7   8   1    5.36    7.33
  -7   9   1    8.80    7.00
  -7  12   0    4.57    4.98
  -6 -12 -13    0.46    9.25
  -6  -7  -4    0.11   10.81
  -6  -3  -1    9.11    6.84
  -6  -1   0   27.77    7.99
  -6   1   1   -2.41    8.07
  -6   2   1   35.69    7.81
  -6  10   1   49.78    5.76
  -6  11   1   -1.11    7.34
  -5 -12 -12    1.30    9.29
  -5 -10  -8    2.01    9.96
  -5  -2   0   24.56    8.73
  -5   1   1  105.75    6.42
  -5   4   2   11.47    7.14
  -5   5   2   16.13    7.76
  -5   6   2   14.49    7.19
  -5   7   2   17.77    7.39
  -5   8   2   21.41    7.35
  -5  12   1    8.67    7.36
  -5  14   0   -5.36    5.04
  -5  16  -1    2.67    4.75
  -4 -13 -14   -3.06    7.62
  -4  -4  -1  113.85   11.89
  -4   0   1   24.77    9.61
  -4   4   2   -3.39    8.10
  -4   5   2   38.21    7.78
  -4   6   2   45.44    5.79
  -4   7   2    3.74    6.84
  -4   8   2   12.29    7.60
  -4   9   2   51.21    7.75
  -4  12   1   -1.43    5.01
  -4  13   1   -5.12    7.00
  -4  15   0   -0.51    6.66
  -4  17  -1    2.65    6.84
  -4  18  -2    4.26    5.22
  -3 -13 -14   -0.79    7.18
  -3  -4  -1   34.50   14.31
  -3   0   1   66.56   11.03
  -3   4   2   18.70    9.37
  -3   5   2    5.88    6.08
  -3   6   2   55.07    6.12
  -3   7   2   94.92    6.21
  -3   8   2    4.11    7.53
  -3   9   2   45.58    8.12
  -3  12   1    1.10    5.29
  -3  13   1   11.93    7.30
  -3  15   0    6.76    6.72
  -3  17  -1    3.95    7.35
  -2 -13 -15    3.48    8.03
  -2 -12 -12   -0.81    8.23
  -2 -10  -8    8.13    8.11
  -2  -8  -5   -0.45    8.36
  -2  -2   0  194.97   17.79
  -2   5   2    6.59    9.78
  -2   6   2    7.82    8.71
  -2   7   2  226.43    9.51
  -2   8   2   40.38    8.34
  -2  12   1    1.38    7.51
  -2  15   0    5.26    6.65
  -2  17  -1    2.39    7.00
  -1 -13 -16    9.60    7.56
  -1 -13 -15    3.21    7.28
  -1 -12 -12    0.21    7.35
  -1 -11 -10    8.07    7.55
  -1  -3  -1  634.83   28.37
  -1  11   1   88.60    7.81
  -1  14   0    7.42    6.66
  -1  16  -1    6.62    7.10
  -1  18  -2    0.73    6.62
  -1  19  -3    3.71    6.89
   0 -13 -17   -3.31    7.58
   0 -12 -14   -1.25    7.22
   0 -12 -13   -0.43    6.47
   0 -11 -11   -4.49    7.14
   0 -10  -9   -2.43    7.02
   0  -8  -6    2.96    7.82
   0  -7  -5    1.23    9.04
   0  -6  -4   62.63    9.99
   0  -5  -3   -0.38   10.69
   0   4   1   75.82   11.86
   0   9   1   -1.59    7.80
   0  13   0   -6.81    6.41
   0  15  -1    1.21    7.14
   0  17  -2   -2.02    7.15
   1 -12 -16   -2.36    7.27
   1 -12 -15    3.40    7.19
   1 -11 -13   -5.02    6.90
   1 -11 -12    3.33    6.10
   1 -10 -10    0.42    6.74
   1  -8  -7   15.13    8.39
   1  -7  -6   -0.43    7.86
   1  -4  -3  217.47   12.09
   1  11   0   10.41    8.52
   1  14  -1    2.79    8.66
   1  16  -2    4.47    8.44
   1  19  -4    2.11    8.81
   2 -12 -18   -4.31    7.39
   2 -12 -17    7.70    5.41
   2 -11 -15    4.46    6.90
   2 -11 -14   -0.12    6.30
   2 -10 -12   -0.66    6.69
   2  -9 -10   14.15    7.59
   2  -7  -7   -1.85    7.29
   2  -6  -6    3.71    7.81
   2  -5  -5   22.95    8.72
   2  -4  -4   70.86    9.96
   2  -1  -2  614.44   12.82
   2   2  -1   18.01   15.14
   2  16  -3    0.74    8.62
   2  19  -5   -0.11    9.18
   3 -11 -18    1.65    7.33
   3 -11 -17   -5.48    6.52
   3 -10 -15    1.59    6.90
   3 -10 -14    0.94    7.00
   3  -9 -12   17.39    7.32
   3  -8 -10   -4.50    7.12
   3  -7  -9   -0.95    7.56
   3  -5  -6   21.08    5.63
   3  -2  -4    1.77    9.27
   3   2  -2   18.67   10.24
   3  16  -4   -2.73    9.99
   3  19  -6   -0.12    9.55
   4 -10 -18   -2.32    7.13
   4 -10 -17    3.41    5.16
   4  -9 -15    5.01    6.86
   4  -9 -14   -7.75    5.36
   4  -8 -13    9.72    7.37
   4  -8 -12   -2.96    5.19
   4  -7 -11   -3.06    7.15
   4  -6  -9   15.92    5.54
   4  -5  -8    6.73    7.53
   4  -4  -7   44.62    7.76
   4  -3  -6   75.88    6.00
   4   4  -3   40.86    8.86
   5  -9 -18   -3.25    5.60
   5  -8 -17   -4.75    6.65
   5  -8 -16    1.26    7.30
   5  -8 -15   -4.53    5.43
   5  -7 -14   -1.86    7.12
   5  -7 -13   -6.56    5.24
   5  -6 -12    1.58    7.37
   5  -5 -10   -4.25    5.02
   5  -4  -9    2.94    7.21
   5  -3  -8   28.67    7.34
   5  -2  -7    2.30    5.61
   5   0  -6   62.25    8.28
   5   2  -5   15.47    7.78
   6  -7 -18    2.97    7.71
   6  -7 -17    0.85    5.39
   6  -6 -16    6.39    7.29
   6  -6 -15   -8.13    7.66
   6  -5 -14   -1.59    7.00
   6  -5 -13   -6.24    5.30
   6  -4 -12    2.49    7.46
   6  -3 -11  -13.12    7.20
   6  -2 -10    3.58    7.03
   6  -1  -9    0.04    7.09
   6   0  -8    7.87    6.87
   6   2  -7    1.07    7.36
   6   3  -7   29.86    7.91
   6  11  -7    0.23    8.16
   7  -5 -18   -6.86    7.67
   7  -5 -17   -1.40    5.45
   7  -4 -17  -10.08    6.66
   7  -4 -16    4.93    7.20
   7  -4 -15   -1.62    5.71
   7  -3 -15    2.52    6.44
   7  -3 -14   -3.02    6.92
   7  -2 -13   -2.55    7.36
   7  -1 -12    1.82    7.28
   7   0 -11    1.60    6.99
   7   1 -10   -0.54    6.49
   7   2 -10    2.95    6.95
   7   3  -9    1.82    5.38
   7   4  -9    4.81    7.23
   7   5  -9    1.71    7.22
   7   9  -9   -1.92    7.95
   7  10  -9    1.62    8.47
   7  13 -10   -2.51    8.47
   8  -2 -17    0.41    6.44
   8  -1 -17    0.53    6.41
   8  -1 -16    7.03    6.99
   8   0 -15    8.85    6.73
   8   0 -14    2.36    4.84
   8   1 -14    6.42    6.87
   8   2 -13    8.24    7.16
   8   3 -13   -0.48    7.33
   8   3 -12    2.82    5.27
   8   4 -12   -0.73    7.54
   8   5 -12    2.74    7.37
   8   6 -12    4.84    6.80
   8   9 -12   -1.08    7.62
   8  10 -12    4.35    7.34
   8  11 -12    6.80    7.35
   9   4 -16    2.55    6.63
 -11  -4  -6    0.54    8.08
 -11  -2  -5   -4.39    7.49
 -11  -1  -4   16.94    7.73
 -11   2  -3    2.48    6.19
 -10  -7  -8   -3.96    9.03
 -10  -6  -7   -3.58    7.37
 -10  -4  -5    9.56    7.24
 -10  -3  -4   10.73    7.43
 -10  -2  -3    5.80    7.27
 -10  -1  -3   11.68    6.34
 -10   0  -2    0.59    7.34
 -10   1  -2    3.83    6.49
 -10   6  -1    3.30    5.08
 -10   7  -1   15.17    5.68
 -10   8  -1    1.94    5.26
  -9  -3  -3   -4.86    7.30
  -9  -2  -2    5.01    7.95
  -9   0  -1   20.69    7.11
  -9   1  -1   10.17    4.79
  -9   3   0   -2.00    7.04
  -9   5   0    1.97    5.04
  -9   6   0    4.80    4.91
  -9   7   0   18.65    5.14
  -9   8   0    6.23    5.07
  -8  -3  -2   13.31    7.25
  -8   0   0   51.49    7.22
  -8   1   0    1.90    7.20
  -8   4   1    9.18    6.74
  -8   5   1   -7.48    6.86
  -8   9   1   13.95    6.95
  -8  12   0   -1.27    4.91
  -7  -3  -1    7.90    7.62
  -7  -1   0   30.52    7.56
  -7   1   1   30.16    7.27
  -7   2   1  143.29    8.19
  -7  11   1    2.56    5.01
  -7  12   1    8.02    7.03
  -7  14   0    1.29    5.18
  -6  -6  -3   12.70    8.80
  -6  -5  -2    0.69    7.80
  -6  -2   0  299.39    9.40
  -6   0   1    5.87    7.99
  -6   4   2  140.26    8.41
  -6   5   2   -0.39    7.32
  -6   6   2   40.43    5.44
  -6   7   2   -5.10    5.13
  -6   8   2   18.42    6.90
  -6   9   2   10.89    7.03
  -6  10   2   12.74    7.49
  -6  15   0    1.09    5.11
  -5 -11 -10    1.43    9.60
  -5  -4  -1   37.88    7.77
  -5   0   1  626.21    9.90
  -5   2   2  177.87    8.89
  -5   3   2   -4.80    7.62
  -5   9   2    2.06    5.15
  -5  10   2   11.47    7.26
  -5  11   2   -5.95    7.02
  -5  14   1   -4.18    6.81
  -4 -13 -15    0.69    7.36
  -4 -12 -12   -1.95    8.40
  -4 -10  -8   17.23    9.73
  -4   2   2   22.52    8.89
  -4   3   2  728.68    9.94
  -4  10   2    2.00    5.37
  -4  11   2   33.35    7.48
  -4  12   2    1.60    6.28
  -4  14   1   -3.19    6.86
  -3 -13 -15    1.19    7.02
  -3 -12 -12   -3.11    7.42
  -3 -11 -10    0.26    7.62
  -3 -10  -8   -3.21    8.45
  -3  -8  -5    1.28    9.16
  -3   2   2    6.79   10.14
  -3   3   2   49.20    7.31
  -3  10   2    4.33    5.69
  -3  11   2   40.03    8.08
  -3  14   1    9.19    6.77
  -3  16   0   -1.47    7.11
  -3  18  -1    3.55    6.92
  -2 -13 -16   -6.29    7.41
  -2 -12 -13   -5.09    8.15
  -2 -11 -10   -2.08    7.09
  -2  -7  -4   -0.91    9.43
  -2  -6  -3   -0.08   10.76
  -2   0   1  207.37   14.73
  -2   3   2   56.16   12.14
  -2   4   2   16.99    7.78
  -2   9   2   41.74    6.03
  -2  10   2   15.06    7.76
  -2  13   1    8.58    6.68
  -2  14   1    7.38    6.64
  -2  16   0    1.27    6.97
  -2  19  -2   -2.52    6.72
  -1 -13 -17   -3.11    7.37
  -1 -12 -14    3.10    6.83
  -1 -12 -13    5.41    7.14
  -1 -11 -11    7.20    7.62
  -1 -10  -9    5.62    6.59
  -1  -9  -7   -0.66    6.86
  -1   1   1 2337.85   29.69
  -1   6   2   23.94    9.79
  -1   7   2    2.72    8.62
  -1   8   2   10.04    7.77
  -1  12   1    3.10    6.68
  -1  13   1    6.11    6.67
  -1  15   0    1.79    7.10
  -1  17  -1   -2.61    6.86
  -1  20  -3    0.64    7.15
   0 -12 -16   -1.14    6.81
   0 -12 -15    1.91    7.17
   0 -11 -12    6.12    7.18
   0 -10 -10   -5.98    7.25
   0  -9  -8   -6.78    7.69
   0  -2  -1   69.68   15.47
   0   3   1   -1.12   12.80
   0  10   1  209.16    9.23
   0  11   1    7.47    8.33
   0  14   0    2.05    6.93
   0  16  -1    4.80    7.02
   0  18  -2    7.52    8.35
   0  19  -3   -0.34    6.91
   1 -12 -18   -9.74    7.27
   1 -12 -17    5.09    7.00
   1 -11 -14   -1.04    7.41
   1 -10 -11    3.60    6.85
   1  -9  -9    1.58    5.17
   1  -8  -8   11.55    7.30
   1  -6  -5   82.37    6.98
   1  -5  -4    3.39    7.27
   1  12   0   13.57    8.32
   1  18  -3    2.86    7.46
   2 -11 -17   -1.43    7.32
   2 -11 -16    3.59    6.34
   2 -10 -14   -6.40    6.97
   2 -10 -13    5.59    6.58
   2  -9 -11   12.24    7.22
   2  -8  -9    4.85    7.13
   2  -7  -8    0.64    7.66
   2  -2  -3  155.15   13.05
   2  12  -1    3.48    8.74
   2  15  -2   14.31    9.58
   2  18  -4    2.36    8.83
   3 -10 -17   -2.16    6.97
   3 -10 -16    0.04    6.99
   3  -9 -14   -3.90    7.07
   3  -9 -13   -2.63    5.29
   3  -8 -11   -1.80    6.69
   3  -7 -10   43.61    7.32
   3  -6  -8    6.00    7.58
   3  -5  -7   56.02    7.86
   3  -4  -6    1.03    7.71
   3  -3  -5  312.74   10.49
   3   0  -3   19.55    6.72
   3   3  -2  277.54   12.79
   3  12  -2    2.39   12.36
   3  18  -5    2.83   10.09
   4  -9 -18    0.65    7.28
   4  -9 -17   -5.11    7.45
   4  -9 -16   -4.06    5.66
   4  -8 -15   -4.06    6.40
   4  -8 -14   -3.43    7.33
   4  -7 -12   -6.19    7.54
   4  -6 -10    3.46    5.26
   4  -5  -9   99.15    8.29
   4  -4  -8   -4.09    7.58
   4  -3  -7  219.23    8.90
   4  -2  -6    3.90    8.25
   4  -1  -5   13.40    5.75
   4   1  -4  287.88    8.47
   4   5  -3   60.21    8.88
   4   6  -3    7.40    9.57
   4   7  -3   50.85   11.19
   4   8  -3    6.25   10.79
   5  -8 -19   -2.99    7.62
   5  -8 -18    3.12    5.55
   5  -7 -16   -1.80    7.44
   5  -7 -15   -0.75    5.23
   5  -6 -14    9.50    6.79
   5  -6 -13    3.03    6.80
   5  -5 -12   23.37    8.03
   5  -5 -11    3.61    5.04
   5  -4 -10   20.67    7.42
   5  -3  -9   -0.12    7.33
   5  -2  -8   62.15    8.04
   5  -1  -7    1.82    5.24
   5   1  -6   67.16    8.66
   5   3  -5    4.29    5.63
   5   4  -5   80.35    8.39
   5  10  -5   20.31   10.26
   6  -6 -19    4.73    7.48
   6  -6 -18   -1.90    7.33
   6  -6 -17    3.86    5.47
   6  -5 -16    0.80    7.46
   6  -5 -15   -8.67    7.20
   6  -4 -14   -0.74    7.20
   6  -4 -13    4.39    5.30
   6  -3 -12   -8.93    7.40
   6  -2 -11   40.38    7.64
   6  -1 -10  -16.70    7.30
   6   0  -9    6.35    7.42
   6   1  -8   -1.75    5.42
   6   2  -8    3.96    7.32
   6   4  -7   28.31    7.36
   6   5  -7    0.82    6.91
   6  10  -7    5.64    8.59
   6  13  -8   -3.04    9.62
   6  15  -9   -2.07    9.79
   7  -4 -18   -6.11    6.74
   7  -3 -17   -1.89    7.35
   7  -3 -16   -6.60    7.47
   7  -2 -15   -1.42    7.11
   7  -2 -14    1.19    5.55
   7  -1 -13    8.92    7.47
   7   0 -12   -2.27    7.22
   7   1 -11    1.26    5.23
   7   2 -11    3.27    7.06
   7   3 -10    3.68    6.78
   7   4 -10   -0.49    6.96
   7   6  -9    8.07    7.67
   7   7  -9   10.45    7.78
   7   8  -9    3.75    7.45
   7  12 -10    2.06    8.52
   7  14 -11    0.57    9.44
   8  -1 -18   -2.88    6.63
   8   0 -18    0.90    6.24
   8   0 -17    8.25    6.83
   8   0 -16   -4.02    5.21
   8   1 -16    1.85    7.08
   8   1 -15   -2.23    4.88
   8   2 -15    6.13    7.15
   8   2 -14    2.81    5.59
   8   3 -14    1.82    7.07
   8   4 -13    0.71    7.46
   8   5 -13   -0.51    7.12
   8   6 -13    6.32    7.04
   8   7 -12   -2.45    6.32
   8   8 -12    0.94    7.09
   8  10 -13    5.64    7.60
   8  11 -13   -2.73    7.47
 -11  -3  -5   -3.12    7.21
 -11  -2  -4    9.68    7.46
 -11   0  -3   15.29    7.13
 -11   1  -2   -3.12    6.27
 -11   3  -2   -2.94    5.24
 -11   4  -1    7.81    6.48
 -10  -5  -5    1.95    8.79
 -10  -4  -4    9.73    8.41
 -10  -1  -2   37.55    7.41
 -10   1  -1    0.19    7.18
 -10   2  -1   10.82    5.22
  -9  -7  -6    1.31    8.98
  -9  -6  -5    5.74    8.61
  -9  -5  -4    0.66    7.01
  -9  -4  -3    5.36    6.72
  -9  -1  -1   47.10    7.50
  -9   1   0    8.11    6.55
  -9   2   0    6.38    4.90
  -9   5   1    3.84    6.94
  -9  12   0    2.80    5.23
  -8  -7  -5    3.07    9.35
  -8  -6  -4    2.11    7.98
  -8  -5  -3    0.41    7.62
  -8  -4  -2    3.69    8.56
  -8  -2  -1    1.10    6.82
  -8  -1   0    4.00    6.35
  -8   2   1   -4.72    7.21
  -8   3   1    3.48    5.00
  -8  11   1    0.06    5.23
  -7 -11 -12   -2.88   10.90
  -7  -2   0   -2.28    7.01
  -7   0   1  115.85    8.39
  -7   3   2   -4.21    7.55
  -7   4   2    4.30    6.99
  -7   5   2   -1.98    5.08
  -7   6   2   20.41    5.02
  -7   7   2   -4.09    5.00
  -7   8   2   40.55    5.61
  -7   9   2    6.86    5.21
  -7  11   2  -12.49    6.96
  -7  13   1    6.11    5.00
  -6 -11 -11   -1.29    9.72
  -6  -4  -1    4.49    7.93
  -6   2   2  370.42   10.01
  -6   3   2    0.72    6.13
  -6  11   2    3.27    5.29
  -6  12   2   10.21    7.01
  -5 -12 -13   -0.75    8.82
  -5  -3   0   32.21    9.46
  -5  -1   1  233.28    9.98
  -5   1   2   25.68    8.12
  -5   5   3   20.55    7.25
  -5   6   3   65.62    7.76
  -5   7   3   10.57    7.20
  -5   8   3   27.11    7.07
  -5   9   3    4.42    7.14
  -5  12   2    7.63    5.34
  -5  13   2   -0.64    7.21
  -4 -12 -13    0.27    8.82
  -4 -11 -10    1.80    7.77
  -4  -8  -5    2.94   11.83
  -4  -3   0   90.36   10.01
  -4  -1   1   27.03    7.33
  -4   1   2  305.39   10.55
  -4   5   3    4.74    7.72
  -4   6   3    1.37    7.45
  -4   7   3    5.19    7.64
  -4   8   3    3.99    7.49
  -4   9   3    7.93    7.40
  -4  13   2    0.13    7.23
  -4  15   1   -0.30    4.92
  -4  17   0    4.59    5.20
  -3 -12 -13    0.77    7.46
  -3  -1   1  191.32   11.40
  -3   7   3    4.80    7.69
  -3   8   3    8.71    7.40
  -3  12   2    2.42    5.29
  -3  13   2    0.97    7.13
  -3  15   1   -2.48    6.58
  -2 -12 -14   -0.05    7.04
  -2 -11 -11   -2.30    7.38
  -2 -10  -9    5.23    7.80
  -2  -9  -7    0.63    7.80
  -2  11   2   48.13    5.77
  -2  12   2   -4.19    7.66
  -2  15   1    6.92    6.54
  -2  17   0    7.05    6.94
  -1 -12 -15    3.28    6.99
  -1 -11 -12    2.81    7.75
  -1  -8  -6    1.10    7.69
  -1   5   2   25.40   10.32
  -1   9   2    7.99    7.64
  -1  10   2   49.00    8.04
  -1  14   1    4.74    6.75
  -1  16   0    4.86    7.07
  -1  18  -1    8.06    6.50
  -1  19  -2    4.99    6.92
   0 -12 -18   -1.61    7.46
   0 -12 -17    4.40    7.33
   0 -11 -14    4.08    6.39
   0 -11 -13    2.31    7.24
   0 -10 -11    3.55    7.07
   0  -9  -9   -0.85    7.18
   0  -8  -7   11.06    7.75
   0  12   1    8.62    6.49
   0  15   0   -0.12    8.59
   0  17  -1    2.95    8.34
   1 -11 -16   -0.73    7.21
   1 -11 -15    0.29    5.30
   1 -10 -13   -1.02    6.60
   1 -10 -12    0.27    5.15
   1  -9 -10    0.64    7.55
   1  -7  -7   -3.34    8.29
   1  -2  -2  188.36   14.72
   1  13   0    2.75    7.85
   1  15  -1    8.78    6.98
   1  17  -2   -1.87    7.80
   2 -11 -19   -1.19    6.69
   2 -11 -18   -3.15    5.29
   2 -10 -16   -3.84    6.86
   2 -10 -15   -1.62    6.73
   2  -9 -12   -3.06    6.51
   2  -8 -10   13.63    7.62
   2  -6  -7   25.99    7.91
   2  -5  -6   68.12    8.62
   2  -4  -5  128.52    9.40
   2  -3  -4  145.94   11.34
   2   0  -2  456.67   15.46
   2  13  -1   18.52    9.72
   2  17  -3   -0.98    8.97
   3 -10 -19    2.47    6.52
   3 -10 -18   -0.95    5.39
   3  -9 -16    1.94    7.23
   3  -9 -15   -8.43    6.98
   3  -8 -13    7.88    7.43
   3  -8 -12    6.06    5.15
   3  -7 -11    0.91    7.55
   3  -6  -9   -1.58    7.82
   3  -1  -4   42.17   10.27
   3   1  -3 1062.37   15.72
   4  -9 -19   -2.36    5.43
   4  -8 -17    0.13    7.78
   4  -8 -16    9.27    7.13
   4  -7 -14   -2.83    7.20
   4  -7 -13   -0.59    5.70
   4  -6 -12   20.19    7.74
   4  -6 -11   49.83    5.86
   4  -5 -10   13.32    7.46
   4   0  -5    1.74    8.35
   4   2  -4   -3.22    9.12
   5  -7 -19   -9.64    7.52
   5  -7 -18    7.56    7.26
   5  -7 -17   -5.44    5.70
   5  -6 -16   -2.94    7.40
   5  -6 -15    0.40    7.28
   5  -5 -13   -1.80    7.41
   5  -4 -11    5.21    5.13
   5  -3 -10   25.91    7.31
   5  -2  -9   -9.37    7.04
   5  -1  -8   28.15    7.85
   5   0  -7    3.53    5.46
   5   2  -6   26.93    8.11
   5   5  -5   71.24    8.45
   5   6  -5   13.13    8.39
   5   7  -5   -0.51    8.04
   5   8  -5    2.86    8.16
   5   9  -5    3.42    9.87
   5  13  -6    1.30   11.80
   5  15  -7   -0.49   13.10
   6  -5 -19    0.68    7.62
   6  -5 -18   -6.33    7.47
   6  -5 -17    6.63    5.75
   6  -4 -16    1.72    7.38
   6  -4 -15    4.26    7.15
   6  -3 -14   -5.59    7.21
   6  -3 -13   -3.74    5.36
   6  -2 -12    9.12    7.47
   6  -1 -11    4.27    7.10
   6   0 -10  -12.09    6.95
   6   1  -9    0.23    7.27
   6   3  -8    4.32    7.23
   6   6  -7   33.93    7.10
   6   7  -7    4.11    6.98
   6   8  -7   38.06    7.66
   6   9  -7    1.77    7.01
   6  16 -10   -1.60   10.29
   7  -3 -19    5.50    7.45
   7  -3 -18    2.69    5.48
   7  -2 -17   -6.02    7.33
   7  -2 -16    7.61    5.54
   7  -1 -15    3.99    7.32
   7  -1 -14    8.35    5.25
   7   0 -14   -6.32    7.13
   7   0 -13    1.08    5.45
   7   1 -13    8.53    7.40
   7   1 -12    1.86    5.55
   7   2 -12    5.00    6.94
   7   3 -11    4.81    6.95
   7   4 -11   21.54    6.73
   7   5 -10   -2.09    7.38
   7   6 -10    6.91    7.87
   7   7 -10   -0.45    7.71
   7   8 -10   -0.68    7.23
   7   9 -10    3.97    8.50
   7  10 -10    4.83    7.84
   7  11 -10    3.32    7.59
   7  13 -11    2.90    9.40
   8   1 -18   10.66    7.25
   8   1 -17    1.59    5.34
   8   2 -17   -8.81    7.29
   8   2 -16   13.18    6.64
   8   3 -16    2.04    7.44
   8   3 -15   -1.86    6.47
   8   4 -15   -2.94    7.23
   8   4 -14   -1.42    5.44
   8   5 -14   -0.60    7.38
   8   6 -14   -4.19    7.24
   8   7 -14   -2.39    7.13
   8   7 -13   -1.86    6.54
   8   8 -14    4.78    7.71
   8   8 -13    1.60    7.30
   8   9 -13    2.15    7.44
   8  10 -14   -2.47    7.73
 -11  -4  -5    6.88    7.26
 -11  -3  -4   -4.55    7.13
 -11  -2  -3    4.78    8.44
 -11  -1  -3    6.83    6.81
 -11   0  -2   19.90    7.12
 -10  -7  -7   -0.89    9.66
 -10  -6  -6    1.98    7.10
 -10  -3  -3    2.69    7.27
 -10  -2  -2    9.86    7.03
 -10   0  -1   -0.17    7.21
 -10   2   0    5.75    7.26
 -10   3   0    9.74    5.31
  -9  -3  -2   -3.64    7.20
  -9  -2  -1   21.43    7.81
  -9   0   0   -2.99    6.85
  -9   2   1   44.24    7.26
  -9  11   1    0.37    5.33
  -9  12   1   -8.43    5.42
  -8  -3  -1    5.07    7.15
  -8   0   1  -25.04    7.78
  -8   1   1    3.54    5.29
  -8   3   2   14.74    7.27
  -8   5   2   10.45    4.93
  -8   9   2   12.08    5.24
  -8  10   2    0.50    5.01
  -8  14   1    5.86    5.31
  -7  -7  -4    3.90    9.55
  -7  -6  -3   35.37    8.58
  -7  -5  -2    2.54    8.35
  -7  -4  -1   49.89    8.50
  -7  -1   1   37.38    7.81
  -7   2   2   36.47    7.64
  -7   5   3  -22.80    7.32
  -7   6   3   41.24    7.08
  -7   7   3    7.66    7.02
  -7   8   3   -4.78    6.96
  -7   9   3   -0.54    7.24
  -7  12   2   -0.70    5.17
  -7  15   1    0.89    5.39
  -6  -3   0   -0.74    7.02
  -6  -1   1    1.04    5.61
  -6   1   2   -6.14    8.00
  -6   4   3   49.48    7.98
  -6   5   3   -0.42    6.99
  -6   6   3   23.87    5.27
  -6   7   3   -2.50    5.14
  -6   8   3   16.61    4.97
  -6   9   3   11.52    5.10
  -6  10   3   25.97    7.64
  -6  11   3   -2.43    7.45
  -6  16   1    2.08    4.91
  -5 -12 -14   -5.53    9.27
  -5 -11 -11    1.11    8.79
  -5   0   2  108.63    8.35
  -5   3   3    0.58    7.68
  -5   4   3  219.28    8.21
  -5  10   3   16.47    5.41
  -5  11   3   14.58    7.35
  -5  12   3    1.52    7.24
  -5  14   2    8.22    4.95
  -4 -12 -14    3.60    8.87
  -4 -11 -11    0.76    7.87
  -4   3   3  119.75    9.07
  -4   4   3   59.49    5.88
  -4  10   3   10.61    5.36
  -4  11   3    3.90    7.13
  -4  12   3   11.46    6.89
  -4  14   2   -1.83    5.09
  -4  15   2   -3.28    6.73
  -4  17   1    9.98    6.70
  -3 -12 -14   -7.89    7.60
  -3 -11 -11    0.47    7.06
  -3  -9  -7   19.52    8.15
  -3  -7  -4   -1.99   10.00
  -3  -3   0   39.46   13.21
  -3   1   2   28.83    7.88
  -3   4   3  116.09    9.70
  -3   5   3   16.58    5.84
  -3   6   3   17.38    5.75
  -3   9   3   53.50    6.43
  -3  10   3    7.42    7.46
  -3  11   3   14.22    7.44
  -3  14   2    7.84    6.70
  -3  16   1    5.64    5.34
  -2 -12 -16    3.19    6.72
  -2 -12 -15    2.28    7.38
  -2 -11 -12    6.33    7.22
  -2   2   2  521.37   13.36
  -2   6   3   -2.28    8.53
  -2   7   3  117.46    8.99
  -2   8   3   78.86    8.38
  -2   9   3   14.02    8.09
  -2  13   2    5.82    6.91
  -2  16   1   -0.36    6.64
  -2  18   0    1.45    6.97
  -1 -12 -18  -10.31    7.85
  -1 -12 -17   -1.80    7.47
  -1 -12 -16   -3.86    5.35
  -1 -11 -13    0.78    7.45
  -1 -10 -10    2.85    6.53
  -1  -9  -8    3.24    6.69
  -1  -7  -5    0.91    8.18
  -1  -6  -4   33.05   11.49
  -1   4   2  121.31    8.71
  -1  11   2   50.34    7.80
  -1  12   2    6.14    6.74
  -1  15   1    6.79    7.15
  -1  17   0    4.69    6.89
   0 -11 -16    8.62    6.64
   0 -11 -15   -3.24    7.27
   0 -10 -12   -5.46    6.89
   0  -7  -6    2.88    8.33
   0  -6  -5   62.02    9.84
   0  13   1   -1.52    6.29
   0  19  -2    2.07    7.05
   1 -11 -19   -9.97    7.33
   1 -11 -18    2.24    7.37
   1 -11 -17    0.68    5.48
   1 -10 -15   -3.94    6.50
   1 -10 -14    8.27    6.90
   1  -9 -11    4.66    7.21
   1  -8  -9    2.23    7.58
   1  -6  -6   61.61    9.02
   1  -5  -5   -2.43    8.89
   1  -4  -4  210.65   13.03
   1  -3  -3    0.70   11.12
   1   0  -1   82.87   15.44
   1   7   1    6.30   11.11
   1   8   1   -1.10   10.23
   1   9   1   40.14    9.51
   1  16  -1    3.04    8.42
   1  18  -2    6.00    8.21
   1  19  -3    0.02    7.28
   2 -10 -19   20.27    7.63
   2 -10 -18   -4.68    7.42
   2 -10 -17   -9.64    6.16
   2  -9 -14    4.17    7.45
   2  -9 -13    8.04    5.43
   2  -8 -11    4.98    6.98
   2  -7  -9    3.81    5.90
   2  -6  -8    3.18    7.35
   2  16  -2    0.35    9.00
   2  19  -4    4.08    9.37
   3  -9 -20    1.86    7.35
   3  -9 -19    0.30    7.18
   3  -9 -18   -1.06    7.25
   3  -9 -17    3.81    5.48
   3  -8 -15    3.87    7.07
   3  -8 -14   10.26    6.81
   3  -7 -12   16.15    7.73
   3  -6 -10   15.83    7.78
   3  -5  -8   34.06    5.51
   3  -4  -7   -4.17    7.35
   3  -3  -6  275.94    9.97
   3  -2  -5    4.46    6.37
   3   4  -2   85.92   10.63
   3  15  -3   18.47   10.30
   3  17  -4   -1.19    9.49
   4  -8 -20   -4.32    7.66
   4  -8 -19   11.37    5.68
   4  -8 -18   -0.99    5.55
   4  -7 -16   10.79    7.27
   4  -7 -15   -0.86    5.18
   4  -6 -13    9.71    7.70
   4  -5 -11   28.65    7.73
   4  -4  -9   16.80    5.78
   4  -3  -8   54.42    6.04
   4  -2  -7   91.27    6.21
   4  -1  -6  602.59    9.42
   4   1  -5  232.54    9.92
   4   3  -4    4.16    8.79
   5  -6 -20    5.18    7.11
   5  -6 -19   -0.03    7.33
   5  -6 -18    1.07    7.26
   5  -6 -17    9.16    5.30
   5  -5 -15    2.35    7.09
   5  -5 -14   -1.66    5.25
   5  -4 -13   -4.63    7.56
   5  -4 -12   26.40    5.59
   5  -3 -11   -1.39    7.22
   5  -2 -10    4.61    7.30
   5  -1  -9    1.20    7.66
   5   0  -8   27.50    8.11
   5   1  -7   16.05    7.29
   5   3  -6    5.55    7.61
   6  -4 -20   -7.27    6.99
   6  -4 -19   -8.08    7.48
   6  -4 -18    3.63    7.32
   6  -4 -17    2.23    5.31
   6  -3 -16   -8.22    7.31
   6  -3 -15   17.14    6.67
   6  -2 -14    7.07    7.39
   6  -2 -13   -1.68    5.38
   6  -1 -12   -9.59    6.87
   6   0 -11    1.24    7.11
   6   1 -10   -0.62    7.35
   6   2  -9    2.30    5.52
   6   3  -9   -4.01    7.55
   6   4  -8   38.03    6.94
   6   5  -8   -3.04    6.72
   6  11  -8   -3.13    7.94
   6  12  -8    1.98    8.26
   6  14  -9    0.31    9.49
   7  -2 -19   -6.64    5.33
   7  -2 -18    2.87    5.50
   7  -1 -18    2.37    7.01
   7  -1 -17    2.71    7.51
   7  -1 -16    3.32    5.41
   7   0 -16    1.40    7.31
   7   0 -15    0.24    6.42
   7   1 -14   -1.39    7.11
   7   2 -13    2.10    6.94
   7   3 -12    1.36    6.67
   7   4 -12   -2.87    6.59
   7   5 -11   -2.62    7.26
   7   6 -11   15.61    7.90
   7   7 -11   -7.13    8.22
   7  11 -11    1.94    9.04
   7  12 -11   -0.72    7.59
   7  14 -12   -4.41    9.24
   8   2 -18    4.36    5.48
   8   3 -18   -3.00    7.20
   8   3 -17   11.66    6.56
   8   4 -17    1.83    7.43
   8   4 -16   -5.61    6.62
   8   5 -16   -3.67    7.19
   8   5 -15    2.29    5.15
   8   6 -16   -5.65    6.52
   8   6 -15   12.43    7.31
   8   7 -15  -12.02    7.02
   8   8 -15    0.37    7.61
   8   9 -15   -6.87    7.75
   8   9 -14    1.84    7.53
 -11  -1  -2   -5.27    7.47
 -11   0  -1   11.71    6.57
 -11   4   0   -0.89    5.26
 -10  -5  -4    0.63    8.65
 -10  -4  -3   -2.97    8.45
 -10  -3  -2    6.42    8.07
 -10  -1  -1    7.25    6.99
 -10   0   0   -2.19    7.38
 -10   1   0   29.14    6.63
 -10   2   1    2.53    6.59
 -10   4   1    5.39    4.95
  -9  -8  -7    0.68   10.00
  -9  -6  -4   -3.25    7.85
  -9  -5  -3    1.66    8.41
  -9  -4  -2   -4.21    7.85
  -9  -1   0   11.41    7.18
  -9   1   1   43.10    6.80
  -9   5   2    3.46    5.03
  -9  10   2   -1.55    4.94
  -9  11   2    8.74    5.11
  -8  -8  -6    0.16   10.43
  -8  -2   0   31.01    7.45
  -8  -1   1   70.92    7.26
  -8   1   2   23.54    7.60
  -8   2   2   33.23    6.60
  -8   5   3    3.15    7.10
  -8   6   3   11.81    7.14
  -8  13   2   -2.88    5.31
  -7  -3   0    6.20    6.66
  -7   0   2   38.24    7.20
  -7   1   2    2.71    5.58
  -7   3   3   -3.09    7.46
  -7   4   3   62.70    5.58
  -7  11   3    3.65    5.01
  -6 -10  -9    0.45   10.71
  -6  -2   1   52.81    7.92
  -6   0   2  155.52    9.01
  -6   2   3  136.13    8.72
  -6   3   3   14.24    5.56
  -6   7   4   -7.78    7.02
  -6   8   4   23.63    7.11
  -6   9   4    0.15    7.15
  -6  12   3    3.84    5.16
  -5 -12 -15    2.89    9.08
  -5  -2   1   86.80    9.00
  -5   2   3   99.45    8.28
  -5   6   4    3.03    7.44
  -5   7   4   -2.36    7.09
  -5   8   4    7.86    6.94
  -5   9   4  -11.38    6.99
  -5  10   4    4.44    7.02
  -5  13   3   10.05    5.13
  -5  14   3    8.22    6.70
  -4 -12 -15    5.23    7.09
  -4 -10  -9    4.17    7.85
  -4  -2   1   13.17    9.48
  -4   0   2  188.76    8.26
  -4   2   3  160.02    9.53
  -4   7   4    5.11    7.00
  -4   8   4   11.67    7.49
  -4   9   4   25.50    7.51
  -4  13   3   12.52    7.00
  -4  14   3   -2.71    7.00
  -4  16   2   -2.93    6.92
  -3 -12 -16    6.16    7.09
  -3 -12 -15    5.78    7.19
  -3 -11 -12    3.22    6.84
  -3 -10  -9    1.88    6.73
  -3   3   3   16.14    9.65
  -3  12   3   -1.68    4.97
  -3  13   3    7.49    6.87
  -3  15   2    4.70    4.83
  -3  16   2   10.04    7.21
  -2 -12 -17    2.04    7.49
  -2 -11 -13   -1.24    7.40
  -2 -10 -10   -0.23    7.26
  -2  -9  -8    7.92    7.76
  -2  -8  -6    4.40    7.02
  -2   5   3   42.42    9.39
  -2  10   3   35.49    5.78
  -2  11   3   19.97    7.74
  -2  12   3    2.86    6.96
  -2  14   2    5.79    4.74
  -2  15   2   -3.03    6.35
  -2  17   1    2.51    6.74
  -1 -11 -15   -0.71    7.20
  -1 -11 -14   -8.98    7.62
  -1 -10 -11   -4.25    7.19
  -1  -9  -9    3.61    6.87
  -1  -8  -7   30.19    7.62
  -1  -5  -3   13.89   10.37
  -1  -4  -2  107.20   12.53
  -1   3   2   27.62   12.94
  -1  13   2   19.02    6.59
  -1  16   1    0.78    7.09
  -1  18   0   -4.44    6.55
   0 -11 -19   17.80    7.31
   0 -11 -18    1.37    7.04
   0 -11 -17   -4.18    7.29
   0 -10 -14   -1.10    6.18
   0 -10 -13   -0.98    6.95
   0  -9 -10    1.25    4.83
   0  -8  -8    3.43    5.49
   0  -5  -4    1.02    9.92
   0  -4  -3  439.36   16.03
   0  -3  -2    0.32   12.92
   0   7   2    0.89    8.61
   0   8   2   57.47    8.75
   0   9   2    1.56    7.67
   0  10   2    2.97    7.26
   0  14   1    4.89    6.95
   0  16   0    2.45    6.75
   0  18  -1   -0.25    7.39
   0  20  -2   10.74    8.01
   1 -10 -17    0.74    7.12
   1 -10 -16   -2.88    7.34
   1  -9 -13    1.16    6.78
   1  -9 -12    3.71    5.10
   1  -8 -10    9.68    7.45
   1  -7  -8   -0.29    7.31
   1   6   1   18.10   11.95
   1  10   1   14.35    8.72
   1  14   0    0.17    6.90
   1  20  -3   -4.56    8.39
   2  -9 -17   -1.56    7.14
   2  -9 -16   -1.47    7.05
   2  -9 -15   -1.04    5.27
   2  -8 -13    3.15    7.15
   2  -8 -12    8.04    5.24
   2  -7 -10    8.27    5.59
   2  -5  -7   -3.98    7.97
   2  -4  -6   18.18    8.67
   2  -1  -3  112.88    9.26
   2   3  -1  180.18   17.65
   2   7   0    7.00   14.36
   2   8   0    0.13   11.32
   2   9   0  110.13   11.96
   2  14  -1    4.80    8.14
   2  18  -3   -4.59    8.57
   3  -8 -18  -16.62    7.72
   3  -8 -17   -9.82    7.51
   3  -8 -16    5.49    5.42
   3  -7 -14   11.54    7.45
   3  -7 -13   25.37    7.31
   3  -6 -11   -7.39    7.00
   3  -5  -9    3.00    5.59
   3  -4  -8    4.12    7.67
   3   0  -4   26.27   10.14
   3   2  -3   76.71    9.87
   3  13  -2    1.56   11.93
   3  19  -5    1.35   10.05
   4  -7 -20   -3.38    7.54
   4  -7 -19   -2.83    7.30
   4  -7 -18   -9.39    7.05
   4  -7 -17    2.33    5.45
   4  -6 -16    9.16    6.49
   4  -6 -15   -1.08    7.35
   4  -6 -14   -0.90    5.55
   4  -5 -13   97.16    8.60
   4  -5 -12   29.19    5.81
   4  -4 -11    3.65    7.24
   4  -4 -10   -2.62    5.62
   4  -3  -9   95.01    8.31
   4  -2  -8    0.75    7.47
   4  -1  -7  205.30    9.24
   4   0  -6    0.11    8.09
   4   2  -5  228.18    9.74
   4   4  -4   38.44    8.90
   5  -5 -19   -5.73    7.29
   5  -5 -18   10.12    7.38
   5  -5 -17   -1.05    6.58
   5  -5 -16   -5.83    5.27
   5  -4 -15   -4.34    7.18
   5  -4 -14    1.56    5.28
   5  -3 -13   11.40    7.36
   5  -3 -12    0.28    5.46
   5  -2 -11   14.97    7.11
   5  -1 -10   25.10    7.41
   5   0  -9   -3.09    7.46
   5   1  -8   23.94    7.88
   5   2  -7   34.51    8.15
   5   4  -6   13.45    7.51
   5   5  -6   22.62    8.83
   5  12  -6    0.94   10.17
   6  -3 -20   -7.11    7.86
   6  -3 -19    2.09    7.49
   6  -3 -18    0.80    7.74
   6  -3 -17    1.90    5.41
   6  -2 -16   -6.34    7.55
   6  -2 -15   12.99    6.58
   6  -1 -14    7.31    7.47
   6  -1 -13    8.25    4.90
   6   0 -12    8.11    7.10
   6   1 -11    6.95    7.12
   6   2 -10    2.41    7.35
   6   4  -9    7.65    6.95
   6   6  -8   19.03    6.95
   6   7  -8    1.24    6.97
   6   8  -8    3.54    7.16
   6   9  -8    5.69    8.71
   6  10  -8   14.95    9.12
   7  -1 -20    2.12    5.70
   7  -1 -19   -6.35    5.64
   7   0 -20   -4.73    6.78
   7   0 -19   -2.57    7.58
   7   0 -18   -0.12    7.42
   7   0 -17   -1.91    5.53
   7   1 -17    1.35    7.33
   7   1 -16   -8.41    6.96
   7   1 -15   -7.97    5.41
   7   2 -15   10.60    7.06
   7   2 -14   -7.29    5.06
   7   3 -14   -1.09    6.87
   7   3 -13    3.50    4.96
   7   4 -13   27.01    7.10
   7   5 -12   -1.68    6.84
   7   6 -12   -4.27    7.21
   7   8 -11    0.61    7.07
   7   9 -11    0.22    7.02
   7  10 -11    8.83    7.67
   7  12 -12   -5.26    8.54
   7  13 -12    3.70    8.73
   8   4 -18   -0.11    5.54
   8   5 -18   -6.66    7.46
   8   5 -17    1.76    6.29
   8   6 -17    0.39    7.16
   8   7 -17    1.81    7.59
   8   7 -16    2.57    7.28
   8   8 -16   -3.06    7.33
 -11  -4  -4    7.84    7.17
 -11  -3  -3   -3.55    7.16
 -11  -2  -2   -1.63    7.59
 -11  -1  -1   13.51    7.31
 -11   2   0   -4.09    5.36
 -11   5   1   -0.84    5.44
 -10  -6  -5   -1.28    7.77
 -10  -2  -1   -2.35    6.88
 -10  -1   0   18.74    7.38
 -10   1   1    5.29    7.35
 -10   5   2    7.04    5.04
  -9  -7  -5    0.51    9.03
  -9  -3  -1   11.42    7.31
  -9  -2   0    2.01    7.63
  -9   0   1   -1.10    6.02
  -9   1   2    3.34    5.96
  -9   7   3   -0.33    5.00
  -9   8   3   -0.79    5.37
  -9   9   3   -0.05    5.22
  -8  -6  -3    1.91    7.88
  -8  -5  -2   -1.79    6.73
  -8  -4  -1    3.07    6.91
  -8  -3   0   13.34    7.21
  -8   0   2   49.28    8.69
  -8   3   3   -1.60    6.90
  -7  -2   1  248.45    8.71
  -7   2   3  111.34    8.15
  -7   5   4   -3.21    6.98
  -7   6   4    3.46    6.83
  -7   7   4    7.77    5.39
  -7   8   4   -5.53    5.02
  -7   9   4   -6.25    5.05
  -7  11   4   13.02    6.58
  -7  14   3    3.83    5.13
  -6 -11 -12    0.06    8.43
  -6  -5  -1   15.35    7.50
  -6  -1   2    4.84    7.93
  -6   1   3   55.29    8.33
  -6   4   4  118.77    8.06
  -6   5   4    4.54    5.39
  -6   6   4   15.98    5.12
  -6  10   4   12.83    5.61
  -6  11   4    2.00    5.01
  -6  12   4    9.99    7.05
  -5 -11 -12   -0.80    8.52
  -5 -10  -9    0.93    8.13
  -5  -9  -7    2.36   10.66
  -5  -5  -1   59.33   10.25
  -5  -1   2    1.01    8.19
  -5   1   3   24.79    8.16
  -5   4   4   49.54    7.76
  -5   5   4   -0.83    5.50
  -5  11   4   13.45    5.19
  -5  12   4    4.52    7.06
  -5  13   4    5.00    6.97
  -5  17   2    4.69    5.04
  -4 -12 -16   -2.04    7.35
  -4 -11 -12   -1.26    7.29
  -4  -9  -7    9.02    8.79
  -4   1   3   36.15    8.89
  -4   4   4  228.29    8.87
  -4   5   4   -1.12    7.47
  -4   6   4   47.55    6.01
  -4  10   4    3.42    5.12
  -4  11   4   35.04    6.54
  -4  12   4   13.56    6.80
  -4  15   3    5.35    6.63
  -3 -12 -17    0.79    7.59
  -3 -11 -13   -0.54    6.71
  -3 -10 -10   -0.15    8.51
  -3   0   2  145.60    8.86
  -3   2   3   52.10   10.40
  -3   6   4   84.62    8.15
  -3   7   4    3.14    7.51
  -3   8   4    0.73    7.37
  -3   9   4   19.01    7.97
  -3  10   4    3.97    7.29
  -3  11   4   -2.71    7.30
  -3  14   3   10.29    6.75
  -3  15   3   -3.23    6.77
  -3  17   2    2.16    7.27
  -2 -11 -15    0.47    6.89
  -2 -11 -14    3.56    7.18
  -2 -10 -11    4.10    7.13
  -2  -7  -5    5.38    9.18
  -2  -1   1  263.32   15.32
  -2   1   2  640.36   14.01
  -2   4   3  110.50    8.25
  -2  13   3    0.99    6.91
  -2  16   2   -3.09    6.68
  -2  18   1    2.46    7.01
  -1 -11 -18    1.44    7.52
  -1 -11 -17   -0.53    7.44
  -1 -11 -16   -1.89    7.14
  -1 -10 -13    5.86    7.48
  -1 -10 -12    7.71    7.32
  -1  -9 -10    5.40    6.67
  -1  -7  -6   -2.50    8.15
  -1   6   3   23.93    9.45
  -1   7   3  125.43    9.50
  -1   8   3   13.75    8.15
  -1   9   3   23.32    7.75
  -1  10   3   67.74    8.17
  -1  11   3    5.90    6.62
  -1  14   2    1.25    6.68
  -1  15   2    7.67    7.66
  -1  17   1    1.25    6.57
   0 -10 -16   10.40    7.50
   0 -10 -15    0.71    7.35
   0  -9 -12   -3.98    7.21
   0  -9 -11   -1.37    5.45
   0  -8  -9    5.77    7.59
   0  -7  -7   -0.29    7.86
   0   2   1   56.90   15.26
   0   5   2   -3.30   11.12
   0   6   2  104.34    9.78
   0  11   2    0.86    6.69
   0  12   2   45.23    8.10
   0  15   1    0.35    7.22
   0  17   0   -4.05    6.89
   0  19  -1    4.74    6.94
   1 -10 -20    4.63    7.53
   1 -10 -19    8.85    6.78
   1 -10 -18   -0.58    5.43
   1  -9 -15    8.95    6.86
   1  -9 -14  -11.93    6.91
   1  -8 -11    1.09    7.58
   1  -7  -9   12.41    7.76
   1  -6  -7    4.39    5.61
   1  -5  -6   49.47    9.23
   1  11   1   70.60    7.73
   1  12   1    0.45    8.20
   1  15   0   -0.87    7.07
   1  17  -1    2.55    7.51
   1  19  -2    2.31    9.06
   2  -9 -20    4.22    7.54
   2  -9 -19    3.68    6.38
   2  -9 -18    5.72    4.98
   2  -8 -15   -1.16    7.16
   2  -8 -14    8.50    6.72
   2  -7 -12   -0.82    7.20
   2  -7 -11   18.26    5.76
   2  -6  -9   11.45    5.44
   2  -5  -8   -2.66    7.72
   2  -3  -5    5.87    6.91
   2  -2  -4  149.31    9.49
   2   1  -2 1359.48   20.69
   2  10   0    5.76    8.47
   2  11   0   15.00    9.49
   2  17  -2    3.56    8.92
   3  -8 -20   -0.26    5.40
   3  -8 -19   -0.14    5.65
   3  -7 -17   -0.80    6.80
   3  -7 -16    0.26    7.48
   3  -7 -15   -0.97    7.04
   3  -6 -13   -2.53    7.46
   3  -6 -12    6.02    5.21
   3  -5 -10  164.28    7.37
   3  -4  -9    7.25    7.34
   3  -3  -7   61.51    6.02
   3  -2  -6   13.11    6.04
   3  -1  -5  200.50    7.85
   3   5  -2  212.16   13.91
   3  16  -3    1.02   10.48
   4  -6 -21    2.79    7.10
   4  -6 -20   11.41    7.50
   4  -6 -19   -0.89    7.56
   4  -6 -18   -8.84    7.60
   4  -6 -17   -0.26    5.44
   4  -5 -15   -1.30    7.57
   4  -5 -14    5.44    7.99
   4  -4 -12   -0.33    7.48
   4  -3 -10   -1.26    7.61
   4  -2  -9    2.14    7.62
   4   1  -6   18.78    8.34
   4   5  -4    2.92    9.94
   5  -5 -21    9.52    5.87
   5  -5 -20  -10.02    5.49
   5  -4 -19   -2.51    7.12
   5  -4 -18   -0.64    7.72
   5  -4 -17   -2.77    7.07
   5  -4 -16    4.12    5.41
   5  -3 -15    1.92    7.63
   5  -3 -14   -8.19    7.59
   5  -2 -13    3.69    6.45
   5  -2 -12   17.26    6.75
   5  -1 -11   -5.24    7.07
   5   0 -10   21.31    7.24
   5   2  -8    5.53    7.61
   5   3  -7   42.24    8.20
   5   6  -6   45.37    7.49
   6  -2 -21   -0.81    7.94
   6  -2 -20    6.60    7.85
   6  -2 -19    3.27    7.23
   6  -2 -18    0.85    7.74
   6  -2 -17   -7.79    5.58
   6  -1 -16   -0.01    7.29
   6  -1 -15   -4.95    5.51
   6   0 -14   11.34    7.47
   6   0 -13    0.93    5.50
   6   1 -13    0.89    6.74
   6   1 -12    6.27    6.36
   6   2 -11    7.89    6.72
   6   3 -10    3.59    5.38
   6   4 -10   28.96    7.59
   6   5  -9   -3.96    6.98
   6   6  -9   18.46    6.66
   6  12  -9    3.23    9.41
   6  13  -9   -1.84    8.60
   6  15 -10    2.70    9.52
   7   1 -20   -4.42    7.29
   7   1 -19   -2.35    7.21
   7   1 -18   12.50    5.33
   7   2 -18   -0.90    6.39
   7   2 -17  -12.80    6.88
   7   2 -16    4.76    4.93
   7   3 -16   -2.41    6.69
   7   3 -15   -4.59    6.87
   7   4 -15    6.19    6.40
   7   4 -14   -3.01    7.09
   7   5 -14    6.63    7.29
   7   5 -13   -5.04    7.07
   7   6 -13   -2.10    7.22
   7   7 -13    4.03    7.83
   7   7 -12    0.20    7.50
   7   8 -12  -10.15    7.43
   7   9 -12    1.94    7.30
   7  10 -12    1.52    7.63
   7  11 -12    3.52    7.55
   7  13 -13    3.82    9.27
 -11  -4  -3   10.43    8.49
 -11  -3  -2    3.93    8.12
 -11  -2  -1   11.97    7.91
 -11   1   1    9.24    6.50
 -11   6   2    4.34    5.08
 -10  -7  -6    1.68    8.54
 -10  -5  -3   -0.84    8.35
 -10  -4  -2    3.48    7.48
 -10  -3  -1    5.47    6.82
 -10  -2   0   10.84    7.28
 -10   0   1    4.35    7.20
 -10   7   3    2.71    5.01
 -10   8   3   -6.43    5.24
 -10   9   3    1.17    5.31
  -9  -5  -2   -2.30    7.47
  -9  -4  -1    1.67    8.21
  -9  -3   0    1.59    8.45
  -9  -1   1    9.89    7.09
  -9   0   2    5.97    6.66
  -8 -10 -11    2.33   12.01
  -8  -7  -4    4.47    8.75
  -8  -2   1   75.36    7.99
  -8  -1   2  172.80    7.83
  -8   1   3    6.22    6.95
  -8   2   3   11.94    4.83
  -8   4   4    0.33    6.93
  -8   5   4   21.88    5.30
  -8   6   4   -1.39    5.20
  -8  11   4    1.94    5.09
  -7 -10 -10    0.16   10.56
  -7  -5  -1    6.29    8.44
  -7  -4   0   -1.00    7.94
  -7  -1   2  -14.33    8.00
  -7   1   3    2.70    5.43
  -7   3   4   -2.94    7.27
  -7   4   4   16.55    5.26
  -7   7   5    7.31    7.32
  -7   8   5   18.12    7.11
  -7   9   5   13.94    6.83
  -7  13   4    0.97    5.08
  -6 -11 -13   -2.81    9.10
  -6  -6  -2   40.09    9.97
  -6  -4   0   49.58    7.02
  -6  -3   1   -0.82    7.22
  -6   0   3  220.94    9.09
  -6   2   4   84.43    8.44
  -6   3   4   19.57    6.05
  -6   6   5   30.28    7.06
  -6   7   5    0.02    6.91
  -6   8   5  -12.67    6.99
  -6   9   5   -1.04    7.23
  -6  10   5   19.51    7.28
  -6  11   5    3.49    6.88
  -5 -11 -13   -2.67    8.89
  -5  -6  -2    7.88   10.23
  -5  -4   0   14.05    7.39
  -5  -3   1   79.23    8.82
  -5   0   3   95.14    8.85
  -5   3   4   59.33    5.59
  -5   6   5   25.85    7.46
  -5   7   5   -1.53    7.34
  -5   8   5   37.19    7.34
  -5   9   5    6.75    6.97
  -5  10   5   26.91    7.24
  -5  11   5   -5.30    7.06
  -4 -11 -13    1.42    7.35
  -4 -10 -10   -0.13    8.42
  -4  -1   2  365.00    9.49
  -4   3   4   15.92    8.39
  -4   8   5    2.00    7.34
  -4   9   5   -1.40    7.18
  -4  10   5    8.23    6.57
  -4  13   4    6.18    5.40
  -4  14   4    0.50    6.78
  -4  16   3   -4.59    4.94
  -3 -11 -15   -0.91    8.32
  -3 -11 -14   -5.96    7.51
  -3 -10 -11   -3.25    8.22
  -3  -9  -8    4.28    8.04
  -3  -8  -6    1.77    7.65
  -3  -6  -3   11.29   14.13
  -3  -2   1   23.74   10.44
  -3   4   4    3.38    8.84
  -3   5   4   30.94    6.04
  -3  12   4    7.19    5.12
  -3  13   4    2.55    6.83
  -3  16   3    4.91    7.27
  -2 -11 -18   -2.70    7.68
  -2 -11 -17   12.73    7.68
  -2 -11 -16    4.17    7.08
  -2 -10 -12    5.59    7.64
  -2  -9  -9    0.23    6.61
  -2  -8  -7    4.94    8.29
  -2   3   3   62.87    8.70
  -2   7   4    4.89    7.78
  -2   8   4    4.03    7.97
  -2   9   4   43.71    8.05
  -2  10   4    8.65    7.66
  -2  11   4   12.83    7.70
  -2  14   3   -1.41    4.64
  -2  15   3   -1.80    6.52
  -2  17   2   -2.34    6.82
  -2  19   1   -7.07    7.15
  -1 -10 -15    1.55    6.65
  -1 -10 -14    2.01    7.03
  -1  -9 -11    2.33    7.01
  -1  -8  -8   13.84    7.31
  -1   0   1   76.36   16.43
  -1   2   2  162.04   15.45
  -1   5   3   19.58   10.27
  -1  12   3    1.24    6.54
  -1  13   3    5.49    6.62
  -1  16   2    1.51    6.95
  -1  18   1    3.64    6.48
   0 -10 -20   -1.66    7.53
   0 -10 -19  -10.00    7.27
   0 -10 -18    3.08    7.49
   0 -10 -17    0.19    6.83
   0  -9 -13    5.85    7.12
   0  -8 -10    8.92    7.50
   0  -7  -8    0.71    7.84
   0  -6  -6  140.56   10.10
   0  13   2   -5.74    6.48
   0  16   1    3.88    6.69
   0  18   0    3.73    7.38
   0  20  -1   -0.17    7.97
   1  -9 -20   -2.47    6.86
   1  -9 -19    4.76    7.67
   1  -9 -18   -6.38    7.05
   1  -9 -17    3.11    6.92
   1  -9 -16    3.48    5.20
   1  -8 -13    1.77    7.41
   1  -8 -12    5.72    5.58
   1  -7 -10    2.66    7.61
   1  -6  -8   35.41    8.58
   1  -4  -5   24.93   10.42
   1  -1  -2   -3.76   13.89
   1   5   1   -2.24   13.33
   1  13   1    5.15    7.99
   1  16   0    1.98    8.36
   1  18  -1    2.75    8.78
   2  -8 -21   -0.33    7.10
   2  -8 -20   -5.39    7.17
   2  -8 -19    4.34    7.50
   2  -8 -18   -9.45    7.05
   2  -8 -17  -11.91    7.08
   2  -8 -16   -3.39    5.33
   2  -7 -14    3.42    6.86
   2  -7 -13    1.60    7.33
   2  -6 -11   12.09    7.70
   2  -6 -10    0.54    6.06
   2  -4  -7   51.12    8.52
   2  12   0    2.41    9.61
   2  15  -1   -0.48    8.34
   2  19  -3   -3.66    9.20
   3  -7 -21   -1.63    7.69
   3  -7 -20   -8.07    7.58
   3  -7 -19   -0.24    7.84
   3  -7 -18   13.74    5.38
   3  -6 -15    6.14    7.15
   3  -6 -14    2.37    7.55
   3  -5 -12   10.60    7.19
   3  -5 -11    0.93    5.56
   3  -4 -10   -3.18    7.63
   3  -3  -8  263.04    9.92
   3  -2  -7   -1.00    8.00
   3   1  -4   91.05   10.27
   3   3  -3    5.14   12.62
   3  18  -4   -2.61   10.22
   4  -5 -19   -2.41    6.81
   4  -5 -18   -9.80    7.68
   4  -5 -17    3.43    7.15
   4  -5 -16    1.91    5.56
   4  -4 -14    4.29    7.84
   4  -4 -13    9.28    5.27
   4  -3 -11   63.75    6.40
   4  -2 -10    1.95    7.46
   4  -1  -8   25.78    5.58
   4   0  -7    3.94    5.82
   4   3  -5  248.43   10.48
   4   6  -4   -0.20    9.21
   5  -4 -21   -6.69    5.54
   5  -4 -20    3.75    5.66
   5  -3 -19    0.80    6.92
   5  -3 -18   -9.14    7.40
   5  -3 -17   -9.63    7.31
   5  -3 -16   -4.74    5.44
   5  -2 -15    0.32    7.08
   5  -2 -14   29.18    7.77
   5  -1 -12    1.74    7.24
   5   0 -11    1.29    7.23
   5   1  -9   -1.73    5.44
   5   3  -8   -0.04    7.64
   5   4  -7   12.74    7.59
   5   7  -6   30.56    7.40
   5   8  -6   11.07    8.80
   5   9  -6   -4.71    8.62
   5  10  -6    2.69    8.72
   5  11  -6    0.74    8.38
   6  -1 -21  -15.59    7.87
   6  -1 -20   -5.69    8.16
   6  -1 -19    0.26    7.57
   6  -1 -18   -2.83    7.07
   6  -1 -17    2.70    5.17
   6   0 -17    6.49    7.05
   6   0 -16    5.57    7.36
   6   0 -15    9.18    5.29
   6   1 -14   -3.52    7.54
   6   2 -13   -2.54    7.05
   6   2 -12   15.01    5.32
   6   3 -12   -2.54    7.25
   6   3 -11   -2.67    5.35
   6   4 -11    4.82    7.32
   6   5 -10   -0.27    7.12
   6   7  -9   -2.25    7.10
   6   8  -9   -0.15    7.21
   6   9  -9    7.64    8.49
   6  10  -9   -2.58    8.53
   6  11  -9   -5.93    8.45
   6  14 -10    1.53    9.70
   7   2 -20    3.91    7.21
   7   2 -19    5.53    5.40
   7   3 -20   -0.71    7.00
   7   3 -19   -5.05    7.45
   7   3 -18   -3.04    7.00
   7   3 -17   -8.06    6.41
   7   4 -17   -2.05    7.27
   7   4 -16    1.90    7.37
   7   5 -16    0.00    6.67
   7   5 -15   -4.87    7.57
   7   6 -15    4.88    6.68
   7   6 -14   -1.94    7.34
   7   7 -14   -0.34    7.28
   7   8 -13   10.35    7.21
   7   9 -13    1.20    7.03
   7  10 -13    2.46    7.60
   7  11 -13   -2.10    7.42
   7  12 -13    2.21    7.36
   7  13 -14    2.84    8.22
 -11  -5  -4    0.98    7.23
 -11  -1   0   -2.42    7.26
 -11   3   2    1.90    5.64
 -10  -6  -4    0.13    8.40
 -10  -1   1    1.23    7.14
 -10   0   2    0.29    6.56
 -10   1   2   35.16    5.92
  -9  -8  -6   -1.66   10.70
  -9  -6  -3   -2.96    8.39
  -9  -2   1   -0.22    7.77
  -9  -1   2    6.79    7.10
  -9   1   3   31.70    6.70
  -8  -5  -1   -0.68    8.35
  -8  -4   0    1.14    8.31
  -8  -3   1   68.08    8.49
  -8   0   3   48.81    7.46
  -8   2   4   17.33    7.26
  -8   3   4    6.80    5.40
  -8   5   5  -10.96    7.07
  -8   6   5    0.30    6.95
  -8   8   5    5.14    4.99
  -8   9   5   -3.36    4.99
  -8  10   5    2.86    5.29
  -7  -6  -2   14.51    8.42
  -7  -3   1    1.44    6.60
  -7  -2   2  191.93    8.62
  -7   0   3   97.78    6.48
  -7   2   4   60.08    6.04
  -7   4   5    4.16    6.98
  -7   5   5   -8.05    6.95
  -7   6   5   15.61    5.08
  -7  11   5   -0.53    4.81
  -7  12   5    0.77    5.23
  -6 -11 -14    0.77    9.18
  -6 -10 -10    0.66    9.56
  -6  -2   2   79.71    8.12
  -6   1   4   15.83    8.32
  -6   4   5  104.79    8.00
  -6   5   5    7.67    5.31
  -6  12   5   -4.45    5.30
  -5 -11 -14    3.04    8.90
  -5 -10 -10   -1.28    8.09
  -5  -2   2  126.21    9.13
  -5   2   4  137.20    6.60
  -5   4   5   21.46    7.23
  -5   5   5   -3.27    5.56
  -5  12   5    0.22    5.34
  -4 -11 -15   -2.25    7.96
  -4 -11 -14   -0.13    7.26
  -4  -7  -4   -0.35   12.26
  -4  -5  -1   34.57   12.95
  -4  -4   0   65.09   11.25
  -4  -3   1   10.47   11.01
  -4   0   3   15.26    8.84
  -4   2   4  182.54    9.23
  -4   5   5    0.37    7.49
  -4   6   5   15.55    5.47
  -4   7   5    5.34    5.26
  -4  11   5    2.85    4.92
  -4  12   5   -0.59    7.35
  -4  13   5   -6.15    7.12
  -4  15   4    0.51    4.84
  -4  16   4   -4.62    6.63
  -3 -11 -18   -1.38    7.48
  -3 -11 -17    2.56    7.42
  -3 -11 -16    1.59    7.27
  -3 -10 -12    3.13    8.11
  -3  -1   2    9.32    9.67
  -3   1   3 1106.42   13.56
  -3   3   4    1.46    9.10
  -3   7   5   13.97    7.30
  -3   8   5   -5.20    7.30
  -3   9   5   12.93    7.82
  -3  10   5   -3.52    7.41
  -3  11   5   17.07    7.31
  -3  14   4   -1.77    5.02
  -3  15   4    8.26    6.89
  -2 -10 -14   -1.52    6.83
  -2 -10 -13   11.80    7.91
  -2  -9 -10   15.13    7.24
  -2  -6  -4   31.91   10.60
  -2   0   2  441.08   15.88
  -2   2   3  164.67   13.76
  -2   5   4    5.46    8.79
  -2   6   4   29.15    5.92
  -2  12   4   14.32    6.84
  -2  13   4    4.51    7.03
  -2  16   3    1.71    6.79
  -2  18   2    3.25    6.81
  -1 -10 -19    1.77    6.76
  -1 -10 -18   -4.36    7.70
  -1 -10 -17    5.70    7.32
  -1 -10 -16   -0.30    7.40
  -1  -9 -12    2.86    6.91
  -1  -8  -9    0.37    7.14
  -1  -7  -7    1.69    8.60
  -1  -6  -5   96.02    9.95
  -1   4   3  226.53   12.31
  -1  14   3   -0.28    7.30
  -1  17   2    1.41    6.42
   0  -9 -16   -2.84    7.31
   0  -9 -15   -2.10    6.54
   0  -9 -14    0.47    5.00
   0  -8 -11    4.69    7.72
   0  -5  -5    0.26    9.25
   0   4   2  117.45   11.57
   0  14   2    9.69    6.74
   0  17   1   -1.22    6.74
   1  -8 -16    0.96    6.75
   1  -8 -15    7.85    7.17
   1  -8 -14    5.47    6.45
   1  -7 -11   -1.06    7.42
   1  -6  -9    7.94    7.82
   1  -5  -7   40.29    8.92
   1  -3  -4    1.92    8.12
   1  -2  -3  843.07   16.30
   1  14   1    5.12    7.83
   1  17   0    3.32    8.64
   2  -7 -17   -4.10    6.81
   2  -7 -16    8.82    7.48
   2  -7 -15   -2.73    7.53
   2  -6 -12    1.29    7.90
   2  -5  -9  162.63    7.07
   2  -4  -8    4.63    7.64
   2  -3  -6   50.77    7.15
   2  -2  -5  106.72   11.53
   2  -1  -4  125.64   12.72
   2   0  -3  240.67   11.10
   2  13   0    6.07    9.99
   2  16  -1   -1.70    9.04
   2  18  -2    0.02    9.38
   3  -6 -22   -7.08    7.96
   3  -6 -21    2.34    7.63
   3  -6 -20   -5.95    7.49
   3  -6 -19    0.55    7.87
   3  -6 -18    0.93    7.54
   3  -6 -17   -4.67    7.47
   3  -6 -16   -1.86    5.43
   3  -5 -14   -1.27    7.48
   3  -5 -13   -0.66    7.20
   3  -4 -11   -5.68    8.04
   3  -3  -9   14.50    7.52
   3  -1  -6  161.24    7.45
   3   0  -5  111.04    7.54
   3   6  -2    0.60   11.96
   3  14  -2   -0.72   10.63
   4  -5 -22    5.30    5.88
   4  -5 -21    2.08    5.46
   4  -5 -20    3.43    5.39
   4  -4 -17   -3.07    7.38
   4  -4 -16    0.93    7.31
   4  -4 -15    5.63    5.68
   4  -3 -13    2.24    7.45
   4  -3 -12   -0.39    5.30
   4  -2 -11    1.00    7.35
   4  -1  -9   82.56    6.03
   4   0  -8   74.96    8.14
   4   1  -7    2.46    7.93
   4   2  -6  310.33   10.44
   4   4  -5   12.57    8.50
   4   7  -4   29.10    8.92
   5  -3 -22   -0.48    5.66
   5  -3 -21   -1.63    5.33
   5  -3 -20   -0.01    5.62
   5  -2 -18  -15.89    7.71
   5  -2 -17   -7.62    7.96
   5  -2 -16   -8.75    6.82
   5  -1 -14    4.12    7.34
   5  -1 -13    3.60    5.14
   5   0 -12    1.78    6.97
   5   1 -11   -3.15    7.20
   5   1 -10    2.75    5.60
   5   2  -9   31.35    5.60
   5   4  -8   16.93    7.76
   5   5  -7   28.36    7.68
   5   6  -7    3.51    6.99
   5  14  -7   -0.49   10.59
   5  16  -8   -1.79   11.66
   6   0 -21   -4.13    7.94
   6   0 -20   -6.36    7.97
   6   0 -19   -6.63    7.63
   6   0 -18    6.52    5.45
   6   1 -18   -3.31    6.76
   6   1 -17    6.89    7.23
   6   1 -16   -2.19    7.24
   6   1 -15    0.31    5.23
   6   2 -15    1.67    7.40
   6   2 -14   22.09    7.61
   6   3 -13   -0.49    6.83
   6   4 -12   24.67    7.16
   6   5 -11    6.50    7.13
   6   6 -10   11.30    6.67
   6   7 -10   -2.50    7.45
   6   8 -10    6.02    8.64
   6  13 -10   -1.38    8.92
   6  15 -11    2.43    9.59
   7   4 -20   -7.35    7.82
   7   4 -19   -7.67    7.41
   7   4 -18   -2.34    5.60
   7   5 -19    0.26    7.02
   7   5 -18   -5.42    7.64
   7   5 -17   -3.50    7.34
   7   6 -17   -1.95    7.32
   7   6 -16    0.82    7.24
   7   7 -16    3.18    7.07
   7   7 -15    4.26    6.98
   7   8 -15    4.77    7.21
   7   8 -14   -0.40    6.82
   7   9 -15   -9.53    7.65
   7   9 -14   -0.95    6.87
   7  10 -14    0.03    7.66
   7  11 -14    0.27    7.30
   7  12 -14    5.95    7.30
 -11  -5  -3   -0.05    8.66
 -11  -4  -2    3.58    7.03
 -11  -3  -1   -4.38    7.15
 -11  -2   0    3.69    7.20
 -11  -1   1    1.05    7.17
 -11   1   2    3.74    6.89
 -11   2   3   -1.34    6.50
 -10  -7  -5    1.50    9.02
 -10  -5  -2    0.76    8.45
 -10  -4  -1    1.03    7.44
 -10  -3   0    7.04    7.08
 -10  -2   1    3.77    7.30
 -10  -1   2   -6.32    6.62
 -10   1   3    6.29    7.48
  -9  -7  -4   -0.38    9.11
  -9  -4   0    3.77    8.26
  -9  -3   1   29.16    8.07
  -9   0   3   13.57    6.50
  -9   6   5    4.61    5.00
  -8  -8  -5    3.51   14.57
  -8  -6  -2   -3.22    7.88
  -8  -2   2    8.14    6.99
  -8  -1   3   11.57    7.87
  -8   1   4   34.09    7.28
  -8   3   5    3.32    7.21
  -8   4   5    9.35    5.28
  -8   8   6    2.79    6.93
  -7  -7  -3    2.85   10.27
  -7  -1   3   40.41    7.40
  -7   1   4    5.94    5.40
  -7   3   5   -4.03    7.56
  -7   6   6   -0.15    7.27
  -7   7   6   -5.11    7.31
  -7   9   6    6.07    5.05
  -6  -7  -3    3.51   13.00
  -6  -1   3   20.43    7.88
  -6   3   5    3.02    5.74
  -6   5   6    9.84    6.62
  -6   6   6    8.49    7.32
  -6   7   6    1.61    6.91
  -6   8   6   13.42    5.53
  -6   9   6   -0.79    5.26
  -6  10   6   30.45    5.63
  -6  12   6   -9.58    7.10
  -6  15   5    1.87    4.96
  -5 -11 -16    5.35    9.03
  -5 -11 -15    0.02    7.93
  -5  -1   3   49.04    8.41
  -5   1   4  163.31    7.00
  -5   3   5   62.61    7.56
  -5   6   6   37.42    7.33
  -5   7   6    1.16    6.75
  -5   8   6    2.55    6.98
  -5   9   6    1.98    6.37
  -5  10   6    4.82    6.81
  -5  11   6    4.68    7.11
  -5  12   6    4.97    7.18
  -4 -11 -17   -9.41    7.42
  -4 -11 -16    2.37    7.15
  -4 -10 -11   -0.01    7.14
  -4  -9  -8    2.63    8.36
  -4  -8  -6    7.89    9.78
  -4  -2   2   -4.14    9.50
  -4   1   4  323.44   10.25
  -4   4   5   41.17    5.80
  -4   8   6    6.14    6.88
  -4   9   6   11.00    7.13
  -4  10   6    8.49    7.22
  -4  11   6   25.30    6.82
  -4  14   5    3.92    4.89
  -4  15   5    1.21    6.52
  -3 -10 -13    0.25    6.95
  -3  -9  -9   -0.36    6.97
  -3   2   4    1.64    9.62
  -3   5   5   67.58    8.29
  -3   6   5   44.26    5.69
  -3  12   5   -5.10    5.00
  -3  13   5   21.56    7.08
  -3  14   5   -0.22    6.81
  -2 -10 -17   -2.55    6.87
  -2 -10 -16    6.31    7.07
  -2 -10 -15    1.24    7.53
  -2  -9 -11   -1.63    7.08
  -2  -8  -8    8.85    6.80
  -2  -7  -6    0.68    8.49
  -2   4   4   64.45   10.05
  -2   9   5    2.17    7.67
  -2  10   5    8.63    7.54
  -2  14   4   -6.43    5.93
  -2  15   4    4.37    6.78
  -2  17   3    4.19    6.80
  -1  -9 -14    0.08    7.22
  -1  -9 -13   -0.15    7.26
  -1  -8 -10   -4.70    7.41
  -1   7   4   17.72    8.60
  -1   8   4  130.86    8.98
  -1   9   4   19.27    7.99
  -1  10   4   59.71    7.97
  -1  11   4   -0.27    7.29
  -1  12   4    4.96    6.58
  -1  15   3   -0.47    7.18
  -1  18   2    5.09    6.98
   0  -9 -21   -6.08    7.70
   0  -9 -20   -2.47    7.60
   0  -9 -19    4.92    7.73
   0  -9 -18    5.16    7.38
   0  -9 -17   -6.81    5.35
   0  -8 -13    4.74    7.16
   0  -8 -12   -2.38    6.97
   0  -7  -9   -0.11    5.42
   0  -6  -7   18.17    8.64
   0  -4  -4  258.41   14.31
   0   7   3   -0.18    8.23
   0   8   3  144.59    9.67
   0   9   3    1.35    7.40
   0  10   3    4.26    6.99
   0  11   3   -2.28    6.64
   0  12   3   50.00    6.86
   0  15   2    1.44    7.17
   0  16   2    4.48    7.73
   1  -8 -21    4.57    7.61
   1  -8 -20   -0.83    7.38
   1  -8 -19    2.51    6.88
   1  -8 -18    1.97    7.12
   1  -8 -17    3.71    5.17
   1  -7 -13   11.10    7.34
   1  -7 -12    6.25    5.55
   1  -6 -10   52.67    8.63
   1  -4  -6  226.46   11.81
   1   9   2    4.37    8.64
   1  10   2   49.30    9.34
   1  15   1    2.76    8.04
   1  19  -1    0.33    7.48
   2  -7 -22   -1.63    6.53
   2  -7 -21    2.16    6.62
   2  -7 -20  -14.43    6.88
   2  -7 -19    0.84    5.63
   2  -7 -18   -5.73    5.71
   2  -6 -14    9.92    7.57
   2  -6 -13   -1.21    5.31
   2  -5 -11   37.91    8.14
   2  -5 -10   13.73    5.51
   2  -3  -7  243.95   11.12
   2   6   0   13.16   20.83
   2  14   0    0.64    9.15
   3  -5 -18   10.17    6.68
   3  -5 -17  -13.30    7.48
   3  -5 -16    1.12    7.59
   3  -5 -15   13.05    5.36
   3  -4 -13   -1.50    7.41
   3  -4 -12    2.07    7.66
   3  -3 -10  261.83   10.30
   3  -2  -8   -0.60    5.38
   3  -1  -7   34.38    8.69
   3   2  -4   72.99   10.45
   3  17  -3    1.45   10.36
   4  -4 -22   -4.11    6.01
   4  -4 -21   -3.30    5.49
   4  -4 -20    2.52    5.53
   4  -4 -19   -8.53    5.69
   4  -4 -18   -6.16    5.54
   4  -3 -16   -8.30    7.61
   4  -3 -15   12.44    8.50
   4  -3 -14   -3.01    5.23
   4  -2 -13    0.18    7.37
   4  -2 -12    2.69    7.32
   4  -1 -10    7.61    5.07
   4   0  -9    8.79    7.51
   4   1  -8   -2.32    7.49
   4   2  -7   78.86    8.07
   4   3  -6    3.33    8.49
   4   8  -4   -2.46    9.80
   4  12  -4    0.12   14.57
   5  -2 -22   -9.50    6.00
   5  -2 -21    4.47    5.76
   5  -2 -20    5.26    5.30
   5  -2 -19    0.42    5.53
   5  -1 -18   -3.11    7.68
   5  -1 -17    5.71    7.21
   5  -1 -16   -6.83    7.73
   5  -1 -15    9.03    5.72
   5   0 -14    7.98    7.11
   5   0 -13   -0.34    5.09
   5   1 -12   -8.24    7.22
   5   2 -10   26.02    5.93
   5   3  -9   35.50    5.90
   5   5  -8    4.65    7.73
   5   7  -7    9.96    6.77
   5  13  -7   -1.59    9.41
   6   1 -21   -7.17    8.10
   6   1 -20    0.56    6.67
   6   1 -19   -2.98    6.07
   6   2 -19   -2.52    6.95
   6   2 -18    2.29    7.39
   6   2 -17   24.22    7.12
   6   2 -16   -3.44    6.98
   6   3 -15    9.47    7.28
   6   3 -14   -4.12    5.48
   6   4 -14   18.22    6.98
   6   4 -13   -3.55    7.14
   6   5 -12    6.28    7.07
   6   6 -12   11.21    6.86
   6   6 -11   22.11    7.18
   6   7 -11    4.90    7.23
   6   9 -10    7.33    7.83
   6  10 -10    0.92    7.64
   6  11 -10    1.78    7.16
   6  12 -10   -0.91    7.62
   6  14 -11   -2.46    8.32
   7   5 -20    7.36    5.76
   7   6 -19   -0.01    7.83
   7   6 -18    2.05    6.79
   7   7 -19   -2.36    7.68
   7   7 -18   -5.45    7.27
   7   7 -17   -6.15    7.31
   7   8 -18   11.08    6.85
   7   8 -17   -1.18    7.48
   7   8 -16    3.89    7.43
   7   9 -17    5.11    6.63
   7   9 -16   -5.01    7.75
   7  10 -16   -5.30    7.78
   7  10 -15    2.05    7.55
   7  11 -16   -3.34    7.51
   7  11 -15    2.80    7.63
   7  12 -15   -1.55    7.52
 -11  -3   0    3.14    8.11
 -11  -2   1    4.46    7.58
 -11   0   2    5.91    7.32
 -11   1   3   -6.92    6.92
 -11   4   4   11.30    6.56
 -10  -6  -3    2.54    8.24
 -10   0   3    1.13    7.08
 -10   5   5    4.75    5.21
  -9  -6  -2    0.79    7.69
  -9  -5  -1    6.70    6.88
  -9  -2   2   -2.26    7.63
  -9  -1   3   19.25    7.14
  -9   1   4    5.24    6.33
  -9   8   6   -1.98    5.11
  -9   9   6    2.42    5.27
  -9  10   6    3.12    5.14
  -9  11   6   13.31    5.38
  -8  -7  -3    3.69    8.72
  -8   0   4   16.59    6.97
  -8   2   5   21.40    7.25
  -8   4   6   -5.98    7.12
  -8   6   6   -1.26    5.01
  -8  13   6    0.30    5.37
  -7 -10 -11   -2.87    9.34
  -7  -5   0   -1.75    7.98
  -7  -4   1   -0.24    6.45
  -7  -3   2   14.37    6.92
  -7  -2   3   -7.19    6.92
  -7   0   4   -2.00    5.39
  -7   1   5   30.67    7.21
  -7   2   5   24.50    5.55
  -7   4   6  105.45    7.67
  -7   5   6    3.01    5.32
  -7   9   7   -0.89    6.48
  -7  14   6   -7.53    4.98
  -6 -10 -11   -0.25    8.71
  -6  -5   0    4.90    7.81
  -6  -4   1   15.80    6.89
  -6  -3   2    0.35    7.34
  -6  -2   3   89.75    7.67
  -6   0   4  233.45    7.36
  -6   2   5  147.20    6.84
  -6   4   6    9.45    6.93
  -6   8   7    0.24    7.13
  -6   9   7    1.44    7.33
  -6  10   7    8.95    6.91
  -6  14   6    2.03    5.12
  -5 -10 -11   -0.47    7.89
  -5  -9  -8    3.77    9.29
  -5   0   4  152.11    8.90
  -5   2   5   -2.02    7.36
  -5   4   6   51.66    7.73
  -5   5   6    4.59    5.40
  -4 -10 -13   -0.30    8.05
  -4 -10 -12    0.10    7.03
  -4  -1   3   17.00    9.27
  -4   3   5  229.88    7.27
  -4   5   6    7.71    7.54
  -4   6   6   37.78    7.65
  -4   7   6   -0.68    5.41
  -4  12   6    5.41    5.02
  -4  13   6    0.80    6.95
  -4  14   6    8.35    6.49
  -3 -10 -16   -1.98    7.48
  -3 -10 -15    3.23    7.38
  -3 -10 -14   -0.22    7.35
  -3  -9 -10    4.31    7.09
  -3  -8  -7    2.13    6.27
  -3  -7  -5    6.90    8.71
  -3   0   3   17.43    7.74
  -3   4   5   15.76    8.09
  -3   8   6   -0.35    7.86
  -3   9   6    1.65    7.54
  -3  10   6   -1.31    7.29
  -3  11   6    2.44    7.30
  -3  15   5    8.61    7.08
  -3  18   4   -3.35    6.82
  -2 -10 -19    1.05    6.97
  -2 -10 -18    2.33    6.86
  -2  -9 -12    4.15    7.31
  -2   1   3  116.19   13.09
  -2   3   4  133.40   11.65
  -2   6   5   -4.47    7.94
  -2   7   5    4.09    7.81
  -2   8   5    1.35    5.48
  -2  11   5   -1.77    5.48
  -2  12   5    2.75    7.03
  -2  13   5   -2.31    6.99
  -2  16   4    0.01    6.87
  -1  -9 -20    0.13    7.41
  -1  -9 -19  -12.03    7.59
  -1  -9 -18    7.51    7.71
  -1  -9 -17    0.40    7.47
  -1  -9 -16    5.64    7.35
  -1  -9 -15   -2.37    7.04
  -1  -8 -11   -0.16    6.98
  -1  -7  -8    2.56    7.50
  -1  -6  -6   58.10    9.41
  -1  -5  -4    4.51   10.02
  -1   1   2    8.31   14.77
  -1   3   3   -1.78   11.40
  -1   6   4   36.32    9.25
  -1  13   4   -0.75    6.68
  -1  14   4   -2.86    6.93
  -1  17   3    4.09    6.47
  -1  19   2    4.63    6.95
   0  -8 -17    3.59    6.65
   0  -8 -16   11.65    7.26
   0  -8 -15   -0.03    7.03
   0  -8 -14    5.60    6.61
   0  -7 -11    4.40    7.73
   0  -7 -10    0.45    5.43
   0  -6  -8    5.54    7.93
   0  -5  -6    1.70    9.30
   0  -3  -3    0.47   11.83
   0   6   3    3.28    9.50
   0  13   3    4.91    6.40
   0  14   3   -4.43    7.85
   0  17   2    3.14    8.37
   1  -7 -22    2.59    6.64
   1  -7 -17    5.13    7.45
   1  -7 -16   -3.62    7.56
   1  -7 -15   -0.24    7.24
   1  -7 -14    8.08    5.24
   1  -6 -11   14.07    8.05
   1  -5  -8   89.84    6.95
   1  -3  -5   37.29   10.97
   1   8   2   16.03    9.82
   1  11   2   42.35    7.25
   1  12   2    6.34    7.91
   1  16   1    1.71    8.19
   1  18   0   -1.63    7.37
   1  20  -1    2.11    9.32
   2  -6 -22   -3.16    7.70
   2  -6 -21   -9.56    7.29
   2  -6 -20    2.57    7.87
   2  -6 -19    5.39    7.52
   2  -6 -18    8.72    7.70
   2  -6 -17   -3.39    7.61
   2  -6 -16   -4.86    7.19
   2  -6 -15    2.11    5.08
   2  -5 -13   11.57    7.25
   2  -5 -12    7.31    7.68
   2  -4  -9   58.53    6.44
   2  -2  -6    9.70    9.75
   2   2  -2   22.35   11.97
   2  17  -1    0.02    8.51
   2  19  -2   -3.59    9.80
   3  -5 -22   -0.11    5.51
   3  -5 -21    3.06    5.50
   3  -5 -20    1.09    5.49
   3  -5 -19    4.07    5.63
   3  -4 -16   -2.38    7.08
   3  -4 -15    5.24    7.60
   3  -4 -14    4.09    7.27
   3  -3 -12   71.01    8.10
   3  -3 -11   -2.21    7.49
   3  -2  -9   -1.05    7.78
   3   0  -6   39.57    6.64
   3   1  -5 1067.55   13.36
   3   4  -3   71.00   10.41
   3  15  -2    2.39   11.75
   3  19  -4    0.58   10.72
   4  -3 -22    0.58    6.73
   4  -3 -21   -3.80    7.58
   4  -3 -20    6.77    6.93
   4  -3 -19    0.44    6.84
   4  -3 -18   -1.25    5.30
   4  -3 -17    4.80    5.39
   4  -2 -15    7.96    7.65
   4  -2 -14    5.08    7.47
   4  -1 -12   10.79    7.69
   4  -1 -11    6.88    5.12
   4   0 -10    2.97    7.27
   4   5  -5  136.41    9.81
   4   9  -4    0.98    9.92
   4  10  -4   -0.47   11.37
   4  11  -4    1.27   12.65
   5  -1 -22   -2.19    5.77
   5  -1 -21    1.32    5.67
   5  -1 -20    2.38    5.89
   5  -1 -19   -3.12    5.85
   5   0 -19    4.04    7.22
   5   0 -18    0.65    7.69
   5   0 -17   -1.52    7.63
   5   0 -16   -1.24    7.62
   5   0 -15    8.65    5.69
   5   1 -14   -8.23    7.02
   5   1 -13    1.17    6.63
   5   2 -12    1.27    7.41
   5   2 -11   23.51    5.89
   5   3 -10    8.14    7.07
   5   4  -9   14.34    7.15
   5   6  -8   25.90    7.24
   5   8  -7    5.02    6.95
   5   9  -7    7.04    8.59
   5  10  -7    3.12    8.75
   5  11  -7    3.17    8.77
   5  12  -7    5.33    9.17
   5  15  -8   -1.33   10.51
   5  17  -9    2.68   10.83
   6   2 -21    2.25    5.67
   6   2 -20    1.50    5.65
   6   3 -21   12.08    7.57
   6   3 -20   -4.43    7.66
   6   3 -19  -14.57    7.44
   6   3 -18    4.68    7.22
   6   3 -17    1.37    7.22
   6   3 -16   -2.27    5.50
   6   4 -16   -1.20    7.30
   6   4 -15    7.90    7.10
   6   5 -14   -3.20    6.84
   6   5 -13   -0.11    4.95
   6   6 -13   -1.97    7.08
   6   7 -12    9.70    7.73
   6   8 -11    0.92    7.56
   6   9 -11   -1.05    7.31
   6  10 -11   10.45    7.39
   6  11 -11   -2.78    8.91
   6  12 -11   -3.12    9.51
   6  13 -11   -3.01    8.72
   6  15 -12    4.87    9.23
   7   8 -19   -6.69    7.55
   7   9 -18    2.17    7.90
   7  10 -17    3.53    7.76
 -11  -5  -2   -2.14    8.20
 -11  -4  -1   -6.23    6.85
 -11  -1   2    2.07    7.11
 -11   0   3    5.12    7.18
 -11   2   4    7.82    7.26
 -11   4   5    8.28    7.33
 -10  -7  -4    0.84    9.05
 -10  -5  -1   -4.17    8.62
 -10  -4   0   12.13    7.26
 -10  -3   1    2.66    6.82
 -10  -2   2    6.23    7.12
 -10  -1   3    7.30    6.97
 -10   0   4   -2.04    6.65
 -10   1   4   22.78    5.38
 -10   3   5   12.73    4.83
 -10   6   6   -0.99    5.03
  -9  -4   1    6.10    8.48
  -9  -3   2    6.41    7.73
  -9  -2   3   -6.47    6.64
  -9   0   4   -0.03    6.16
  -9   1   5   42.76    6.90
  -8  -5   0   25.29    7.08
  -8  -4   1   10.56    6.97
  -8  -3   2   -0.40    7.16
  -8  -2   3  115.93    8.13
  -8  -1   4   15.61    7.38
  -8   1   5    5.16    6.47
  -8   7   7   -0.77    5.09
  -8   8   7    2.93    5.08
  -8  11   7    1.12    5.00
  -8  12   7   -1.94    5.43
  -7 -10 -12   -2.96    9.51
  -7  -6  -1    2.74    9.04
  -7  -1   4    2.40    7.32
  -7   2   6   57.91    7.24
  -7   3   6    1.29    5.07
  -7   5   7    7.44    6.92
  -7   7   7    6.28    5.34
  -7  13   7   -0.21    5.08
  -6 -10 -12   -1.16    9.03
  -6  -9  -8    0.52    9.77
  -6  -1   4   17.66    7.70
  -6   1   5   44.07    5.86
  -6   2   6   25.58    7.64
  -6   3   6    4.52    5.27
  -6   5   7   -6.90    7.06
  -6   6   7   25.49    6.52
  -6   7   7   -2.67    4.93
  -6  12   7   -5.82    4.98
  -6  13   7    0.68    5.59
  -5 -10 -13   -0.90    8.43
  -5 -10 -12    4.82    7.33
  -5  -4   1   30.31    7.63
  -5  -3   2    3.94    7.99
  -5  -2   3    9.68    8.19
  -5   1   5  123.63    8.64
  -5   3   6    8.79    7.59
  -5   6   7   -9.54    6.80
  -5   7   7   -8.92    7.00
  -5   8   7    0.67    4.88
  -5   9   7   -0.50    4.92
  -5  10   7   -3.01    5.17
  -5  11   7    4.38    5.26
  -5  13   7   -0.73    7.07
  -5  16   6  -10.04    5.24
  -4 -10 -15    3.73    8.48
  -4 -10 -14   -0.29    7.44
  -4  -9  -9    2.42    6.97
  -4   0   4  141.82    9.30
  -4   2   5  444.79    8.79
  -4   4   6   15.74    7.55
  -4   8   7   35.92    6.95
  -4   9   7   22.48    7.38
  -4  10   7   11.41    7.04
  -4  11   7    4.66    7.08
  -4  12   7   10.76    7.13
  -3 -10 -19    2.20    7.88
  -3 -10 -18    8.80    7.93
  -3 -10 -17    1.29    7.68
  -3  -9 -11   -1.35    7.36
  -3   1   4   34.38   10.36
  -3   3   5  303.19   10.62
  -3   6   6    2.55    7.54
  -3   7   6    1.44    4.98
  -3  12   6    3.59    5.09
  -3  13   6    1.21    6.93
  -3  14   6    3.26    6.49
  -3  17   5    2.16    6.68
  -2  -9 -15    3.18    7.70
  -2  -9 -14    1.44    7.98
  -2  -9 -13    7.20    7.96
  -2  -8  -9    1.90    6.62
  -2   5   5   31.89    8.64
  -2  14   5    1.52    4.66
  -2  15   5    7.24    6.93
  -1  -8 -13    0.29    7.19
  -1  -8 -12    7.01    7.54
  -1  -7  -9    2.44    7.56
  -1   5   4    7.34    9.56
  -1  10   5   29.11    7.26
  -1  15   4    2.91    7.14
  -1  18   3    6.63    6.99
   0  -8 -21    0.40    5.46
   0  -8 -20   -7.69    5.54
   0  -8 -19   -1.73    5.46
   0  -8 -18   -0.87    5.67
   0  -7 -13   -0.23    6.86
   0  -7 -12    8.32    7.77
   0  -6  -9    2.95    8.29
   0  -2  -2  203.96   15.98
   0   3   2   -0.76   12.72
   0  15   3   -0.83    7.08
   1  -7 -21   -3.46    5.44
   1  -7 -20   -6.34    5.20
   1  -7 -19    3.34    5.32
   1  -7 -18    4.06    5.40
   1  -6 -13    1.60    7.84
   1  -6 -12   10.40    5.62
   1  -5  -9   24.19    6.07
   1  -4  -7   79.83    9.62
   1  -2  -4  909.73   17.71
   1   4   1   38.95   14.76
   1   7   2   -0.39    8.92
   1  13   2   13.58    6.91
   1  14   2    8.93    8.45
   1  17   1    4.90    9.17
   1  19   0    1.41    8.95
   2  -5 -23   -2.63    7.79
   2  -5 -22   -5.50    6.59
   2  -5 -16    5.48    7.66
   2  -5 -15    1.68    7.41
   2  -5 -14   -0.52    7.63
   2  -4 -11   31.25    8.20
   2  -4 -10    7.39    5.44
   2  -3  -8   62.91    6.61
   2  -1  -5  119.82    8.67
   2   0  -4 1098.47   17.41
   2   1  -3  145.75   12.93
   2   4  -1  366.42   23.78
   2  15   0    0.33    8.21
   3  -4 -23   -1.50    5.48
   3  -4 -22    6.13    5.52
   3  -4 -21    4.30    6.81
   3  -4 -20   -3.98    7.79
   3  -4 -19   12.50    6.99
   3  -4 -18    0.18    5.23
   3  -4 -17    2.28    5.54
   3  -3 -14    9.27    7.31
   3  -3 -13   18.50    7.83
   3  -2 -10   -8.96    5.76
   3  -1  -8  274.28    8.04
   3   0  -7    1.41    8.55
   3   3  -4   92.74   11.07
   3   7  -2  349.50   19.95
   4  -2 -23    7.61    5.59
   4  -2 -22   -3.24    7.50
   4  -2 -21   -0.45    7.89
   4  -2 -20    4.77    7.92
   4  -2 -19    2.25    7.48
   4  -2 -18    1.23    7.15
   4  -2 -17    7.16    5.72
   4  -2 -16    6.70    5.78
   4  -1 -15    8.17    6.85
   4  -1 -14   10.96    7.35
   4  -1 -13   -0.61    5.29
   4   0 -11    0.94    7.59
   4   1  -9    6.18    5.31
   4   2  -8   72.70    8.87
   4   3  -7   66.60    8.64
   4   4  -6    4.90    8.32
   4   6  -5   13.40    7.69
   5   0 -22    4.77    5.65
   5   0 -21    1.92    5.75
   5   0 -20    2.09    5.67
   5   1 -22    9.36    7.61
   5   1 -21   -1.55    7.74
   5   1 -20   -4.54    7.39
   5   1 -19    4.21    7.68
   5   1 -18    3.96    7.44
   5   1 -17   -7.78    7.81
   5   1 -16    6.58    7.61
   5   1 -15    0.20    5.01
   5   2 -14    4.85    7.04
   5   2 -13   17.80    7.26
   5   3 -12   -0.88    7.58
   5   3 -11    4.29    5.48
   5   4 -10   -0.76    7.22
   5   5  -9    4.19    6.82
   5   6  -9    6.61    6.85
   5   7  -8   -0.77    6.84
   6   4 -21   -2.52    7.40
   6   4 -20    1.58    7.59
   6   4 -19   -3.83    7.20
   6   4 -18    7.45    6.50
   6   4 -17   -4.15    5.09
   6   5 -18   -1.99    7.15
   6   5 -17    1.62    6.98
   6   5 -16   -6.38    7.20
   6   5 -15   -4.02    5.12
   6   6 -15    7.16    7.16
   6   6 -14    2.55    6.84
   6   7 -14    2.34    7.17
   6   7 -13   -0.85    7.33
   6   8 -13    1.92    7.36
   6   8 -12    4.58    7.17
   6   9 -12   -2.82    7.41
   6  10 -12   -2.93    7.30
   6  11 -12   -3.56    8.64
   6  12 -12    7.66    9.34
   6  13 -12    0.40    9.16
   6  14 -12   -0.84    8.46
   6  15 -13   -5.61    8.66
 -11  -4   0    4.18    6.81
 -11  -3   1   -2.23    7.41
 -11  -2   2    5.07    7.59
 -11  -1   3    3.25    6.92
 -11   0   4   13.57    6.83
 -11   1   4   17.31    5.13
 -11   2   5   -0.86    7.48
 -11   4   6   15.32    7.24
 -10  -8  -6   -1.24   11.79
 -10  -6  -2    6.61    8.64
 -10  -4   1    6.09    8.21
 -10  -3   2   32.10    7.20
 -10  -2   3    3.77    6.88
 -10   1   5    8.98    6.95
 -10   3   6   10.42    6.66
 -10   7   7    2.54    5.31
  -9  -8  -5    1.63   12.58
  -9  -7  -3    7.43    8.97
  -9  -5   0   -0.97    6.86
  -9  -1   4   -2.42    6.85
  -9   0   5    7.47    6.56
  -9   2   6    8.63    6.82
  -9   5   7   13.63    5.19
  -8  -6  -1    7.23    7.99
  -8   0   5    9.99    7.09
  -8   1   6   47.12    7.22
  -8   2   6    8.61    4.96
  -8   7   8    3.85    6.89
  -7 -10 -13   -4.76    9.23
  -7  -9  -8   -0.14   11.31
  -7  -3   3   50.62    8.46
  -7   0   5    1.95    5.42
  -7   1   6    4.10    7.37
  -7   3   7    1.32    6.94
  -7   4   7   22.32    5.08
  -7   7   8    7.80    7.01
  -7   9   8    7.69    4.65
  -7  10   8    1.33    4.94
  -7  11   8    7.10    5.28
  -6 -10 -13    2.49    8.38
  -6  -6  -1   89.30   10.71
  -6   0   5   41.23    7.96
  -6   3   7   -1.53    6.91
  -6   4   7   69.69    5.77
  -6   7   8    8.52    7.55
  -6  13   8   -1.47    6.96
  -5 -10 -16    6.24    8.05
  -5 -10 -15    5.23    9.02
  -5 -10 -14    3.23    7.18
  -5  -9  -9    2.01    7.73
  -5  -5   0    1.99    8.51
  -5  -1   4    0.30    7.96
  -5   0   5   65.65    8.88
  -5   2   6   16.63    7.33
  -5   4   7    7.28    7.47
  -5   5   7    6.28    5.46
  -5   8   8   12.84    6.84
  -5   9   8    3.42    7.23
  -5  10   8    5.90    6.99
  -5  11   8   -5.11    7.08
  -5  15   7   -1.72    5.00
  -4 -10 -18   -0.79    7.70
  -4 -10 -17    1.08    7.48
  -4 -10 -16   -6.58    7.50
  -4  -9 -10   17.06    8.61
  -4   1   5   13.45    8.36
  -4   3   6   82.90    8.38
  -4   6   7   -4.72    7.34
  -4   7   7   -0.71    5.35
  -4  13   7   -3.09    4.93
  -3  -9 -13   -1.14    7.58
  -3  -9 -12    6.45    7.66
  -3  -8  -8    5.30    6.98
  -3  -3   1  343.30   15.95
  -3  -2   2   23.58   10.30
  -3   2   5    0.76    9.18
  -3   5   6   23.45    5.65
  -3   8   7    7.31    7.60
  -3   9   7   24.18    7.74
  -3  10   7    2.95    6.95
  -3  11   7    8.10    7.15
  -3  12   7   -2.25    6.95
  -3  15   6    0.76    5.05
  -3  16   6   -5.10    7.08
  -2  -9 -20    3.37    6.76
  -2  -9 -19    4.63    7.77
  -2  -9 -18    4.41    7.54
  -2  -9 -17    8.64    7.48
  -2  -9 -16   -4.62    6.90
  -2  -8 -11   12.88    7.04
  -2  -8 -10    5.92    6.95
  -2  -7  -7    2.95    7.69
  -2  -6  -5    2.42   10.01
  -2  -5  -3   39.77   12.08
  -2  -2   1   20.65   15.17
  -2   2   4  150.43   13.29
  -2   4   5  114.94    9.85
  -2   7   6    7.81    7.63
  -2   8   6    4.40    8.06
  -2   9   6    7.31    7.09
  -2  10   6    6.04    5.50
  -2  11   6   16.46    7.03
  -2  12   6   11.74    6.76
  -2  13   6   -5.19    6.86
  -2  14   6    2.00    5.90
  -1  -8 -21    3.27    7.50
  -1  -8 -20    7.44    7.49
  -1  -8 -19   -6.27    7.84
  -1  -8 -18    6.85    8.07
  -1  -8 -17    5.47    7.67
  -1  -8 -16   -1.40    7.02
  -1  -8 -15    4.94    6.90
  -1  -8 -14   -2.32    7.16
  -1  -7 -10    2.51    7.65
  -1  -6  -7    2.90    8.44
  -1  -4  -3  218.63   13.67
  -1   4   4  281.78   11.75
  -1   7   5    2.70    8.33
  -1   8   5   59.60    8.25
  -1   9   5    0.35    5.48
  -1  11   5    3.86    5.07
  -1  12   5    8.99    6.90
  -1  13   5    7.87    6.79
  -1  14   5    2.26    7.14
  -1  17   4    0.16    6.47
  -1  19   3   -8.08    6.99
   0  -7 -22    2.07    7.36
   0  -7 -21   -4.00    7.58
   0  -7 -20    7.79    6.98
   0  -7 -19   -3.49    7.02
   0  -7 -18   -1.23    7.10
   0  -7 -17    2.16    7.54
   0  -7 -16    5.12    7.30
   0  -7 -15   -3.64    7.10
   0  -7 -14   -6.39    7.42
   0  -6 -10   14.03    8.01
   0  -5  -7    5.30    8.84
   0  -4  -5  615.86   17.05
   0  -1  -1    1.06   14.37
   0   5   3    1.90    9.06
   0   8   4  404.06   12.82
   0   9   4   -0.30    7.30
   0  10   4  170.60    8.85
   0  11   4   -4.23    6.68
   0  12   4    0.14    6.39
   0  13   4    1.01    7.50
   0  16   3    3.92    6.70
   1  -6 -23   -2.74    5.37
   1  -6 -22    2.26    7.11
   1  -6 -21   -5.11    7.39
   1  -6 -20   -4.96    7.40
   1  -6 -19   10.95    7.24
   1  -6 -18    2.26    7.46
   1  -6 -17    2.95    7.46
   1  -6 -16   10.00    7.64
   1  -6 -15   -4.53    7.32
   1  -6 -14    9.84    5.54
   1  -5 -11    1.64    8.01
   1  -5 -10    4.46    5.39
   1  -4  -8  438.47   12.75
   1  -3  -6   92.44   11.13
   1  -1  -3   15.96   13.46
   1   1  -1   15.42   14.93
   1  15   2    0.68    6.77
   1  18   1    0.81    8.19
   2  -5 -21   -1.23    5.32
   2  -5 -20   -2.06    5.46
   2  -5 -19   -0.66    5.56
   2  -5 -18   -1.49    5.78
   2  -5 -17   -8.32    5.71
   2  -4 -13    8.92    7.70
   2  -4 -12    4.14    7.51
   2  -3  -9  226.40    8.26
   2  -2  -7   51.21    7.17
   2  10   1    5.84    9.67
   2  11   1    8.51    9.57
   2  12   1   -0.80    9.59
   2  16   0    0.40    8.42
   2  18  -1    2.50    8.65
   3  -3 -23    1.03    6.91
   3  -3 -22   -0.76    7.07
   3  -3 -21    8.90    7.52
   3  -3 -20    1.65    7.59
   3  -3 -19   -4.14    7.61
   3  -3 -18   -2.14    7.52
   3  -3 -17    4.36    8.04
   3  -3 -16   15.30    7.88
   3  -3 -15    9.58    5.44
   3  -2 -12    1.57    7.78
   3  -2 -11    3.51    5.23
   3  -1 -10   75.54    8.22
   3  -1  -9    4.27    5.55
   3   0  -8    2.18    8.11
   3   1  -6  112.03    7.54
   3   2  -5   19.49    9.51
   3   5  -3   60.54   12.06
   3  16  -2   -0.62   11.32
   3  18  -3    0.21   11.53
   4  -1 -23   -5.05    5.73
   4  -1 -22   11.77    7.38
   4  -1 -21   -0.58    7.68
   4  -1 -20    6.95    7.69
   4  -1 -19    6.02    7.82
   4  -1 -18   -6.34    7.83
   4  -1 -17    0.98    8.07
   4  -1 -16   -2.00    5.90
   4   0 -14   11.01    7.38
   4   0 -13   -1.84    7.06
   4   0 -12    2.16    5.57
   4   1 -11   -8.00    8.00
   4   1 -10   16.23    5.54
   4   2  -9   42.06    8.46
   4   3  -8  120.70    9.03
   4   4  -7   57.40    8.52
   4   5  -6  146.19   10.01
   4   7  -5   61.60   10.55
   4  15  -5    0.33   14.57
   5   2 -23   -2.74    7.73
   5   2 -22   -5.34    7.58
   5   2 -21    7.05    7.79
   5   2 -20    2.62    8.09
   5   2 -19   10.71    7.35
   5   2 -18    8.67    7.60
   5   2 -17    6.45    7.92
   5   2 -16   -0.80    7.86
   5   2 -15    5.56    5.51
   5   3 -14    0.15    7.24
   5   3 -13    7.42    7.42
   5   4 -12   16.16    7.68
   5   4 -11    6.84    5.81
   5   5 -11   21.07    7.66
   5   5 -10    1.97    7.35
   5   7  -9    9.13    7.19
   5   8  -8   10.61    7.35
   5   9  -8    0.15    8.11
   5  10  -8    4.06    7.96
   5  13  -8   -4.16    9.33
   5  14  -8   -1.97    9.33
   5  16  -9    2.29   10.47
   6   5 -21   -6.38    5.71
   6   5 -20   -5.46    5.56
   6   5 -19   -9.54    5.35
   6   6 -21    1.75    7.65
   6   6 -20   -4.63    7.90
   6   6 -19   -3.62    7.69
   6   6 -18   -7.36    7.33
   6   6 -17   -0.66    7.74
   6   6 -16   -4.63    5.66
   6   7 -17    1.72    7.56
   6   7 -16   -5.54    7.65
   6   7 -15    5.61    7.52
   6   8 -15    0.87    7.34
   6   8 -14   -3.75    7.45
   6   9 -14    1.18    7.38
   6   9 -13    2.48    7.47
   6  10 -13   -1.62    7.48
   6  11 -13   -1.00    7.53
   6  12 -13  -10.77    8.78
   6  13 -13   -7.45    8.69
   6  14 -13   -5.69    8.76
 -11  -5  -1    5.17    6.93
 -11  -3   2   -4.20    8.27
 -11  -2   3   -2.56    7.55
 -11  -1   4    4.93    6.02
 -11   1   5   11.88    6.87
 -11   2   6    3.01    7.17
 -11   3   6    2.42    6.23
 -10  -5   0    6.25    7.10
 -10  -1   4    1.06    5.38
 -10   0   5    3.60    7.53
 -10   1   6    4.84    6.83
 -10   2   6   -4.92    4.95
 -10   3   7    6.66    6.72
 -10   4   7    1.59    5.11
  -9  -6  -1   -1.50    7.73
  -9  -4   2    5.15    8.26
  -9  -3   3    5.10    7.74
  -9  -2   4  -13.44    8.38
  -9  -1   5   21.55    6.94
  -9   1   6   16.75    6.85
  -9   2   7    5.42    6.78
  -9   6   8   -6.82    5.24
  -8  -5   1   -2.27    8.61
  -8  -4   2   17.02    7.20
  -8  -3   3    9.89    7.49
  -8  -2   4   35.56    7.22
  -8  -1   5   26.01    7.02
  -8   0   6    0.25    6.43
  -8   2   7   20.13    7.00
  -7  -5   1   39.53    8.45
  -7  -4   2    8.04    6.74
  -7  -2   4   -7.36    6.51
  -7  -1   5   -0.89    7.27
  -7   0   6   31.90    7.68
  -7   2   7   14.62    6.85
  -7   4   8   13.46    7.07
  -7   5   8   -2.15    5.25
  -7   9   9   -3.92    6.76
  -6 -10 -16    2.83    8.64
  -6 -10 -15   -3.13    8.75
  -6 -10 -14   -2.15    7.38
  -6  -4   2    1.27    6.73
  -6  -3   3    8.36    7.45
  -6  -2   4    0.63    7.50
  -6  -1   5   -0.38    7.69
  -6   1   6   62.99    6.10
  -6   2   7   20.19    7.46
  -6   5   8    2.77    7.15
  -6   6   8    1.12    4.88
  -6  15   8   -0.85    4.86
  -5 -10 -17    1.68    7.45
  -5  -8  -6    1.47   10.12
  -5   1   6   -3.00    7.44
  -5   3   7   23.66    7.60
  -5   5   8    6.41    6.79
  -5   6   8   38.70    7.65
  -5   7   8   -3.43    5.11
  -5  13   8   -3.72    5.20
  -5  15   8   -6.32    6.82
  -4  -9 -12    0.96    8.07
  -4  -9 -11    6.24    6.89
  -4  -8  -7    9.13    8.62
  -4  -3   2   78.89    9.50
  -4  -2   3  111.12   10.34
  -4  -1   4  291.93   10.46
  -4   2   6   10.69    8.18
  -4   4   7   49.78    7.73
  -4   5   7   51.54    5.44
  -4   7   8   12.35    7.17
  -4   8   8   13.88    7.56
  -4   9   8    3.22    7.14
  -4  10   8   23.73    7.25
  -4  11   8   -7.73    7.30
  -4  12   8    5.21    7.16
  -4  13   8    0.62    6.63
  -3  -9 -20   -5.52    7.70
  -3  -9 -19   -2.24    7.53
  -3  -9 -18    4.03    7.36
  -3  -9 -17    4.03    7.32
  -3  -9 -16   -6.13    7.32
  -3  -9 -15    4.60    7.48
  -3  -9 -14    3.44    7.68
  -3  -8  -9   13.18    7.06
  -3  -7  -6    0.87    8.18
  -3  -1   3  989.20   14.05
  -3   0   4   22.35   10.19
  -3   4   6    8.06    5.46
  -3   6   7   24.13    7.44
  -3   7   7   17.68    7.44
  -3  13   7    5.16    5.05
  -3  15   7    3.57    7.07
  -2  -8 -21   -0.42    6.79
  -2  -8 -13   -1.29    7.27
  -2  -8 -12    4.72    6.88
  -2  -7  -8    3.91    7.31
  -2  -1   2 1242.13   20.55
  -2   0   3  267.81   13.96
  -2   3   5    0.88    9.47
  -2   6   6   -0.66    7.96
  -2  15   6   -1.39    7.04
  -2  18   5    0.74    7.05
  -1  -7 -12   11.13    7.39
  -1  -7 -11    1.97    7.55
  -1  -5  -5    1.10    9.85
  -1   2   3  625.71   15.07
  -1   6   5  118.48    9.27
  -1  15   5    5.87    7.18
  -1  18   4    3.98    6.99
   0  -6 -23   -4.81    7.65
   0  -6 -12   10.89    7.87
   0  -6 -11   32.16    8.22
   0  -5  -8    1.71    8.42
   0   7   4    1.77    8.67
   0  14   4    0.40    6.74
   0  15   4    3.58    7.82
   0  17   3    0.89    6.98
   1  -5 -23   -5.56    7.16
   1  -5 -22   13.19    7.33
   1  -5 -21   -3.88    6.96
   1  -5 -14   11.66    7.30
   1  -5 -13    3.98    7.72
   1  -5 -12   19.06    7.79
   1  -4  -9   57.86    8.74
   1   0  -2  158.72   11.88
   1   6   2   27.01    9.79
   1  10   3   58.18    9.15
   1  11   3    5.18    8.29
   1  12   3    1.16    7.96
   1  16   2   -2.02    6.81
   2  -4 -23    4.35    5.28
   2  -4 -22   -4.97    5.75
   2  -4 -21   -1.08    7.64
   2  -4 -20   -4.10    7.26
   2  -4 -19   -2.40    7.31
   2  -4 -18   13.34    7.60
   2  -4 -17    5.56    7.67
   2  -4 -16    5.71    7.57
   2  -4 -15    0.19    6.82
   2  -4 -14    2.41    5.36
   2  -3 -11  221.83    9.87
   2  -3 -10    3.45    5.52
   2  -2  -8    1.07    8.59
   2  -1  -6  252.38    9.19
   2   9   1   56.60   11.51
   2  13   1    7.90    8.48
   2  17   0   -0.15    8.97
   2  19  -1   -0.90    9.07
   3  -2 -24   -2.02    5.72
   3  -2 -23   -0.38    7.71
   3  -2 -22    2.58    7.09
   3  -2 -21   -9.56    7.54
   3  -2 -20   -0.49    7.59
   3  -2 -19   -2.06    7.55
   3  -2 -18   -8.92    7.47
   3  -2 -17   -2.45    7.86
   3  -2 -16   -1.27    7.56
   3  -2 -15   -7.86    7.21
   3  -2 -14    5.20    7.76
   3  -2 -13    3.93    5.42
   3  -1 -11   17.25    7.51
   3   0  -9    1.89    7.87
   3   1  -7  296.87   10.43
   4   0 -23   -3.32    5.57
   4   0 -22   -5.81    7.58
   4   0 -21   -7.59    7.71
   4   0 -20    0.41    7.73
   4   0 -19  -12.78    7.67
   4   0 -18   -1.19    7.77
   4   0 -17   16.36    8.02
   4   0 -16   -0.74    7.92
   4   0 -15    2.43    5.21
   4   1 -13    2.00    7.47
   4   1 -12   25.74    8.03
   4   2 -10    5.93    8.54
   4   3  -9  158.89    9.45
   4   6  -6    1.47    9.70
   4   8  -5    3.71    7.80
   5   3 -23   -2.91    7.97
   5   3 -22    6.83    7.63
   5   3 -21    0.40    7.58
   5   3 -20   -0.55    7.98
   5   3 -19  -22.12    8.06
   5   3 -18   -4.36    7.65
   5   3 -17    1.97    7.67
   5   3 -16   -8.00    7.79
   5   3 -15   10.58    5.50
   5   4 -15    3.15    6.77
   5   4 -14   -2.55    7.20
   5   4 -13   19.17    7.55
   5   5 -12    4.87    7.35
   5   6 -11   35.74    8.12
   5   6 -10    3.99    6.84
   5   7 -10   -0.81    6.93
   5   8  -9    0.64    7.28
   5  11  -8    1.64    8.18
   5  12  -8   -0.01    8.47
   5  15  -9   -0.77    9.67
   6   7 -21   -1.86    7.13
   6   7 -20   -3.90    7.43
   6   7 -19   10.34    6.98
   6   7 -18    5.17    5.62
   6   8 -20   -0.27    8.06
   6   8 -19   -5.58    7.59
   6   8 -18   -9.46    7.54
   6   8 -17   -4.04    7.74
   6   8 -16    4.32    7.59
   6   9 -18   -1.50    7.09
   6   9 -17   10.40    7.34
   6   9 -16   -0.32    7.57
   6   9 -15    4.01    7.15
   6  10 -16   -1.64    7.51
   6  10 -15   -3.63    7.02
   6  10 -14    2.10    7.23
   6  11 -15   -4.47    7.63
   6  11 -14   -5.48    7.26
   6  12 -15    0.83    8.57
   6  12 -14   -3.70    7.65
   6  13 -15   -1.97    8.04
   6  13 -14    5.74    7.67
   6  14 -15   -1.06    9.18
   6  14 -14   -0.13    7.49
 -11  -5   0   -1.65    8.26
 -11  -4   1    6.60    6.90
 -11   0   5   -2.69    6.79
 -11   1   6   13.84    7.13
 -10  -7  -3    2.84    9.38
 -10  -6  -1   -1.20    8.71
 -10  -4   2   -2.07    7.34
 -10  -3   3    0.23    6.60
 -10  -2   4   -2.86    7.07
 -10  -1   5    9.09    7.16
 -10   0   6    8.57    7.09
 -10   2   7   10.11    7.05
 -10   4   8    0.15    6.92
 -10   5   8    4.84    4.95
  -9  -5   1   11.14    7.13
  -9   0   6   -0.84    6.79
  -9   1   7   -1.03    6.81
  -9   4   8   -1.08    5.02
  -9   6   9    8.15    7.20
  -9   7   9    2.66    5.14
  -9   8   9   -0.26    5.38
  -8  -7  -2    1.33    9.33
  -8  -6   0    0.22    7.44
  -8  -3   4   13.23    8.25
  -8  -2   5   -2.06    6.43
  -8   1   7   20.73    6.91
  -8   3   8   -1.17    7.28
  -8   7   9   -1.60    5.13
  -7  -7  -2    1.25   10.51
  -7   1   7   -0.67    7.01
  -7   5   9    0.04    7.14
  -7   7   9    1.46    5.08
  -6  -9  -9    1.30    8.32
  -6  -5   1    2.98    7.70
  -6   0   6    2.19    7.54
  -6   1   7    2.15    7.54
  -6   3   8   -1.75    7.08
  -6   4   8    5.09    4.83
  -6   6   9    8.01    7.50
  -6   7   9    5.76    5.17
  -6  13   9    4.53    5.05
  -5  -9 -11    4.21    7.75
  -5  -9 -10    2.79    6.97
  -5  -6  -1   95.95   13.39
  -5  -4   2   80.55    9.59
  -5  -3   3    2.84    8.08
  -5  -2   4  135.36    8.96
  -5  -1   5   12.30    7.93
  -5   2   7   -1.01    7.16
  -5   4   8  101.63    8.02
  -5   7   9    0.53    6.99
  -5   8   9    5.76    7.15
  -5  10   9    2.00    5.39
  -5  11   9    5.20    5.13
  -4  -9 -19   -0.55    7.62
  -4  -9 -18   -2.76    7.67
  -4  -9 -17   -0.85    6.78
  -4  -9 -16   -2.76    6.75
  -4  -9 -15    7.01    7.53
  -4  -9 -14   -9.01    7.30
  -4  -9 -13    1.56    7.15
  -4  -8  -8    7.01    8.31
  -4  -4   1    9.81    8.76
  -4   0   5    8.38    8.04
  -4   3   7  209.55    8.97
  -4   5   8   23.88    7.14
  -4   6   8    5.58    7.48
  -3  -8 -10    0.46    6.88
  -3  -4   0  296.60   18.44
  -3   1   5  192.02   10.69
  -3   3   6  229.39    7.60
  -3   5   7   38.54    7.92
  -3   8   8    3.97    7.28
  -3   9   8    7.07    7.25
  -3  10   8    3.38    7.22
  -3  11   8   11.96    7.02
  -3  12   8   -1.68    6.79
  -3  13   8    8.82    6.62
  -2  -8 -20    0.57    5.48
  -2  -8 -19    5.99    7.49
  -2  -8 -18   -9.11    7.55
  -2  -8 -17    4.01    7.72
  -2  -8 -16   -3.38    7.49
  -2  -8 -15    1.87    7.84
  -2  -8 -14   12.70    7.90
  -2  -7  -9    2.95    7.06
  -2  -3   0 1112.82   36.10
  -2   1   4  140.36   12.80
  -2   5   6   61.19    6.24
  -2   8   7   -1.25    7.78
  -2   9   7    0.26    7.71
  -2  10   7    2.87    7.34
  -2  11   7   -0.29    6.55
  -2  12   7   -4.40    7.03
  -2  13   7    2.65    6.63
  -2  14   7    2.95    6.58
  -2  17   6   -7.36    6.93
  -1  -7 -22   -3.89    5.62
  -1  -7 -21   -4.65    6.85
  -1  -7 -20   -9.06    7.51
  -1  -7 -19    4.64    7.32
  -1  -7 -18    5.71    7.50
  -1  -7 -17    8.17    7.28
  -1  -7 -16   -4.50    6.93
  -1  -7 -15    2.07    7.50
  -1  -7 -14   -5.56    7.50
  -1  -7 -13    4.66    7.59
  -1  -6  -8   24.04    5.91
  -1   3   4    1.93   11.06
  -1   5   5   -1.89    9.04
  -1   8   6   -3.88    7.35
  -1   9   6    2.67    7.69
  -1  10   6   15.80    7.51
  -1  11   6   -3.86    6.97
  -1  12   6   -2.33    6.94
  -1  13   6    8.43    6.83
  -1  14   6    0.76    6.46
  -1  17   5   -0.34    6.57
  -1  19   4    3.19    6.86
   0  -6 -22   -7.10    5.47
   0  -6 -21    6.75    6.31
   0  -6 -20    2.24    7.39
   0  -6 -19   13.27    6.91
   0  -6 -18    0.20    7.63
   0  -6 -17   -8.59    7.67
   0  -6 -16    3.87    7.64
   0  -6 -15   17.23    7.61
   0  -6 -14   -6.36    7.60
   0  -6 -13    4.68    5.94
   0  -5  -9    0.73    8.02
   0  -4  -6    7.88    9.83
   0  -3  -4    2.03   11.73
   0   4   3  570.90   14.96
   0   6   4   70.61   10.11
   0  16   4   -1.19    6.70
   1  -5 -20    2.19    5.61
   1  -5 -19    6.08    5.41
   1  -5 -18   -1.15    7.05
   1  -5 -17    6.23    7.38
   1  -5 -16   -8.78    5.54
   1  -5 -15   -1.25    5.45
   1  -4 -24    5.56    7.23
   1  -4 -23    2.41    6.52
   1  -4 -11   31.03    7.97
   1  -4 -10  108.90    9.08
   1  -3  -7    4.92    6.55
   1  -2  -5   37.33    7.81
   1   9   3   15.78    7.73
   1  13   3    2.73    6.83
   1  14   3    4.47    7.68
   1  17   2    1.49    7.17
   1  19   1    1.78    7.41
   2  -3 -24    0.32    5.55
   2  -3 -23   -4.42    5.89
   2  -3 -22   -1.08    7.13
   2  -3 -21   -0.16    7.62
   2  -3 -20   -5.04    7.57
   2  -3 -19   -1.55    6.63
   2  -3 -15    0.87    7.50
   2  -3 -14   10.51    7.76
   2  -3 -13   48.01    8.70
   2  -3 -12    7.21    5.32
   2  -2  -9   35.29    5.91
   2  -1  -7  175.59   11.05
   2   0  -5    3.47    7.89
   2   1  -4 2073.74   21.36
   2   3  -2  983.45   22.27
   2  14   1    3.58    8.16
   2  15   1    1.73    8.58
   3  -1 -24    4.18    5.45
   3  -1 -23   -0.80    7.27
   3  -1 -22  -10.23    7.58
   3  -1 -21   -2.06    7.76
   3  -1 -14    1.55    7.27
   3  -1 -13   33.31    8.21
   3  -1 -12    8.99    5.52
   3   0 -10   -8.80    7.81
   3   1  -8  371.66   10.54
   3   2  -6   24.40    6.92
   3   3  -5   16.31    9.44
   3   4  -4   -0.60    9.57
   3  13  -1    1.88   15.54
   3  17  -2   -1.28   12.18
   4   1 -23    1.69    5.58
   4   1 -22   -0.55    7.00
   4   1 -21    5.02    7.98
   4   1 -20    0.70    7.73
   4   1 -19    8.19    7.76
   4   1 -18   10.31    7.95
   4   1 -17   -5.56    8.11
   4   1 -16   14.39    7.95
   4   1 -15    9.98    8.07
   4   1 -14    9.86    5.47
   4   2 -12    0.68    7.69
   4   2 -11   -9.42    6.12
   4   3 -10  157.46    9.68
   4   4  -8    3.67    7.90
   4   5  -7   75.98    8.97
   4  17  -6   -3.11   12.81
   5   4 -23    1.01    5.52
   5   4 -22    3.86    5.48
   5   4 -21   -0.07    7.46
   5   4 -20    5.90    7.85
   5   4 -19    0.20    7.77
   5   4 -18    0.85    7.60
   5   4 -17   -9.74    8.02
   5   4 -16   -1.36    5.21
   5   5 -22    0.18    7.28
   5   5 -15   -0.57    7.60
   5   5 -14   -4.31    7.25
   5   5 -13    4.83    7.19
   5   6 -12   -4.85    7.63
   5   7 -11    0.20    6.91
   5   8 -10    3.07    6.83
   5   9  -9    3.40    6.77
   5  10  -9    0.06    8.45
   5  11  -9   -1.99    8.28
   5  14  -9    2.42    8.70
   6   9 -20    2.91    7.04
   6   9 -19    4.18    6.81
   6  10 -19   -4.09    8.08
   6  10 -18   -5.30    7.78
   6  10 -17    7.70    7.61
   6  11 -18   -3.74    7.90
   6  11 -17    2.14    8.10
   6  11 -16    4.92    7.53
   6  12 -17   -1.55    8.08
   6  12 -16   -8.88    7.81
   6  13 -16   -0.49    8.02
 -11  -6  -1   -0.45    8.48
 -11  -4   2    3.84    7.02
 -11  -3   3    3.90    7.43
 -11  -2   4   -0.48    7.28
 -11  -1   5   -4.28    7.30
 -11   0   6    5.48    6.99
 -11   1   7   -1.61    7.17
 -11   2   7    2.00    5.34
 -10  -8  -5    1.58   12.42
 -10  -5   1    5.71    7.41
 -10  -3   4    4.84    6.95
 -10  -2   5    3.48    7.06
 -10  -1   6    2.08    7.12
 -10   1   7   14.30    6.33
 -10   2   8   -5.46    6.99
 -10   3   8    5.19    5.01
 -10   4   9    0.10    6.81
 -10   5   9    1.60    6.36
  -9  -7  -2    2.63    7.99
  -9  -6   0    8.30    8.58
  -9  -4   3    6.98    7.01
  -9  -3   4   93.64    8.99
  -9  -2   5   13.05    7.66
  -9  -1   6   18.05    6.96
  -9   0   7    0.42    6.71
  -9   2   8   10.38    6.66
  -9   3   9    3.00    6.40
  -9   4   9   -0.35    7.22
  -9   6  10   -6.74    7.12
  -9   7  10   -0.20    7.20
  -9   8  10   -2.95    5.44
  -8  -9  -9   -1.80   11.27
  -8  -5   2    1.59    8.34
  -8  -4   3    2.01    7.28
  -8  -1   6   -3.38    7.01
  -8   0   7   17.09    7.04
  -8   2   8   16.95    5.55
  -8   3   9   29.60    7.55
  -8   4   9   -1.23    5.55
  -8   8  10   -4.12    5.08
  -7  -9  -9    0.29    9.51
  -7  -6   0   64.17    9.30
  -7  -4   3   -0.79    6.47
  -7  -3   4   50.08    7.34
  -7  -2   5    0.29    6.63
  -7  -1   6   24.75    7.61
  -7   0   7    6.69    7.18
  -7   2   8   20.93    5.24
  -7   4   9   -1.45    6.39
  -7   8  10   -0.67    5.13
  -7   9  10   -8.09    5.17
  -7  12  10   -7.82    5.15
  -6  -9 -10    0.94    8.12
  -6  -3   4   -5.09    7.14
  -6  -2   5   13.59    7.62
  -6  -1   6    6.52    7.48
  -6   2   8    4.10    7.05
  -6   4   9   47.42    7.55
  -6   5   9   -5.64    4.85
  -6   7  10   -6.32    7.18
  -6  10  10   10.10    5.05
  -6  11  10    5.98    5.01
  -6  12  10   -0.50    5.04
  -5  -9 -17   -0.18    7.59
  -5  -9 -14   -2.49    8.65
  -5  -9 -13   -4.67    9.27
  -5  -9 -12   -0.12    7.93
  -5   0   6   51.56    6.11
  -5   1   7   -4.58    7.31
  -5   3   8   23.66    7.76
  -5   5   9   -4.13    7.20
  -5   6   9    3.49    4.84
  -5  10  10   -0.76    7.20
  -5  11  10  -12.09    7.00
  -5  15   9   11.57    5.19
  -4  -7  -5   -0.95    9.28
  -4   1   6  546.28    9.54
  -4   2   7   96.83    8.55
  -4   4   8    4.28    7.47
  -4   7   9    6.32    6.91
  -4   8   9    6.98    7.16
  -4   9   9    1.23    4.92
  -4  10   9   17.21    5.30
  -4  11   9    3.17    5.11
  -4  12   9   -7.93    5.14
  -3  -8 -21    4.54    7.00
  -3  -8 -20   -6.53    7.83
  -3  -8 -19   -5.13    7.45
  -3  -8 -18   -0.45    7.64
  -3  -8 -17    8.97    6.51
  -3  -8 -13    4.61    7.75
  -3  -8 -12    3.99    7.62
  -3  -8 -11    2.84    7.01
  -3  -7  -7   19.51    8.75
  -3  -6  -4   57.14   11.89
  -3   2   6   17.51    8.80
  -3   4   7    4.13    5.62
  -3   6   8    5.01    7.51
  -3   7   8    1.42    5.03
  -2  -7 -22   -5.41    7.26
  -2  -7 -21   -5.03    7.11
  -2  -7 -11   15.70    7.11
  -2  -7 -10    4.04    6.95
  -2  -6  -6   -1.03    8.32
  -2   2   5  104.23   11.78
  -2   4   6   16.84    8.80
  -2   6   7   24.40    8.02
  -2   7   7    4.60    5.31
  -2  16   7    1.48    6.82
  -1  -6 -22   11.14    7.12
  -1  -6 -21   -0.82    6.89
  -1  -6 -10   49.34    8.48
  -1  -6  -9    6.06    5.61
  -1  -5  -6   44.55   10.17
  -1  -3  -2   43.57   15.66
  -1   7   6    2.81    7.80
  -1  15   6    1.51    7.13
  -1  16   6    2.91    6.55
   0  -5 -23   -3.57    6.28
   0  -5 -22    3.64    7.02
   0  -5 -21    8.91    7.07
   0  -5 -11    0.25    7.91
   0  -5 -10    2.10    8.16
   0  -4  -7 1407.54   20.09
   0   1   1    2.03   15.72
   0   9   5   -4.16    7.27
   0  10   5   12.02    7.17
   0  11   5   -1.97    6.69
   0  12   5    6.12    6.19
   0  13   5   -1.43    6.81
   0  14   5    0.33    7.11
   0  17   4    0.63    6.75
   1  -4 -22    2.81    5.53
   1  -4 -21    0.93    7.53
   1  -4 -20   -3.58    7.40
   1  -4 -19    5.41    7.51
   1  -4 -18   -1.44    7.54
   1  -4 -17   -3.49    6.79
   1  -4 -16   -2.49    6.74
   1  -4 -15  -12.46    7.03
   1  -4 -14   31.48    8.21
   1  -4 -13    3.97    7.85
   1  -4 -12   40.74    8.64
   1  -3 -24    4.16    7.55
   1  -3  -8   53.53    6.96
   1  -2  -6  210.29   13.03
   1  -1  -4   39.51   13.46
   1   8   3   14.89    7.99
   1  15   3   -2.55    7.17
   1  16   3    1.46    8.17
   1  18   2    0.08    7.23
   2  -3 -18   -5.73    5.65
   2  -3 -17   -3.37    5.75
   2  -3 -16   -6.74    5.37
   2  -2 -24    1.19    5.31
   2  -2 -23    6.60    7.24
   2  -2 -22   -2.50    7.34
   2  -2 -21   -1.40    6.76
   2  -2 -12   -6.21    7.11
   2  -2 -11   32.52    7.98
   2  -2 -10    8.00    5.69
   2  -1  -8   66.71    9.55
   2   0  -6   78.44   11.14
   2   2  -3   20.14   11.60
   2   8   1   18.55   11.90
   2  16   1    2.35    8.57
   2  18   0    2.08    8.77
   3  -1 -20   -1.12    5.33
   3  -1 -19   -0.42    5.43
   3  -1 -18    4.95    5.66
   3  -1 -17    1.51    5.84
   3  -1 -16   -1.65    5.44
   3  -1 -15   -1.11    5.29
   3   0 -24    0.40    5.28
   3   0 -23    8.63    7.37
   3   0 -22    2.43    7.63
   3   0 -21   -9.66    6.77
   3   0 -12    9.56    7.60
   3   0 -11   -0.18    5.69
   3   1  -9  149.95    9.20
   3   2  -7   48.45    9.16
   3   6  -3   -0.52   10.72
   3   8  -2    1.17   13.37
   3  14  -1    0.05   13.49
   4   2 -23   -4.45    5.49
   4   2 -22  -10.43    5.74
   4   2 -21   12.36    7.77
   4   2 -20   -1.74    7.78
   4   2 -19   -7.11    7.71
   4   2 -18    6.05    7.97
   4   2 -17    6.54    7.92
   4   2 -16   -5.89    7.51
   4   2 -15    2.16    7.46
   4   2 -14   -3.99    7.47
   4   2 -13    1.53    5.53
   4   3 -24   -3.00    7.56
   4   3 -23    3.40    7.37
   4   3 -12   48.24    8.64
   4   3 -11    9.63    8.14
   4   4  -9   16.08    8.24
   4   5  -8  173.68    9.54
   4   6  -7   11.51    7.98
   4   7  -6   37.24    8.08
   4   9  -5   30.60    9.68
   4  10  -5    5.16   10.08
   5   5 -21   -3.68    5.51
   5   5 -20   -4.27    5.32
   5   5 -19    7.77    5.49
   5   5 -18    2.44    5.28
   5   5 -17    0.89    5.71
   5   5 -16   -0.55    5.56
   5   6 -22   11.44    7.40
   5   6 -21   -1.14    7.15
   5   6 -20   -1.05    7.00
   5   6 -19   -9.00    7.34
   5   6 -18   11.05    7.27
   5   6 -17    0.91    7.34
   5   6 -16    4.57    7.14
   5   6 -15   -1.39    7.09
   5   6 -14    7.02    7.45
   5   6 -13   18.46    5.91
   5   7 -13   -2.48    7.15
   5   7 -12    2.69    7.29
   5   8 -11    3.78    7.41
   5   9 -10   -0.97    7.34
   5  10 -10    3.30    8.53
   5  12  -9    2.54    7.45
   5  13  -9   -2.16    8.31
   5  15 -10   -0.16    8.32
   5  16 -10    0.53    8.92
   5  17 -11    2.23   10.01
 -11  -5   1    0.97    6.91
 -11  -3   4   -4.31    7.34
 -11  -2   5    1.73    7.09
 -11  -1   6   -6.65    7.27
 -11   0   7    1.74    6.81
 -10  -7  -2    0.36    9.28
 -10  -6   0   -0.02    8.70
 -10  -5   2   -4.58    9.11
 -10  -4   3    6.45    7.23
 -10   0   7    3.81    6.44
 -10   1   8  -11.73    7.07
 -10   3   9   -2.17    6.86
 -10   4  10   -0.23    6.21
 -10   5  10   -6.65    6.66
  -9  -8  -4   -2.30   12.55
  -9  -5   2    1.90    7.11
  -9  -3   5   11.47    7.72
  -9  -2   6   -2.56    7.07
  -9  -1   7   -2.23    6.96
  -9   1   8   20.84    5.19
  -9   2   9    3.22    6.69
  -9   4  10   -1.32    7.27
  -9   5  10   -3.90    5.19
  -9   8  11   -2.26    7.18
  -8  -9 -10   -0.15   10.45
  -8  -3   5   13.96    7.54
  -8  -2   6    3.98    6.80
  -8  -1   7   29.84    7.27
  -8   1   8    0.05    5.29
  -8   2   9    9.40    7.21
  -8   4  10    0.60    7.05
  -8   5  10   -2.79    5.21
  -8   8  11  -16.06    6.88
  -8   9  11  -13.98    5.10
  -8  10  11   -1.44    5.15
  -7  -9 -10    2.44    9.60
  -7  -5   2   33.62    7.15
  -7  -2   6    1.65    7.36
  -7   1   8    7.95    5.09
  -7   2   9   -3.08    6.97
  -7   4  10    6.52    7.37
  -7   5  10    1.06    5.11
  -7  10  11   -0.69    5.06
  -7  11  11   -6.56    5.22
  -7  12  11   -4.22    5.40
  -6  -9 -16   -1.46    8.07
  -6  -9 -13    0.18    8.47
  -6  -9 -12    0.34    9.33
  -6  -9 -11   -0.43    8.72
  -6  -8  -6    4.51   12.08
  -6  -7  -2   -0.71   17.53
  -6  -6   0   21.55    9.88
  -6  -4   3   34.72    7.14
  -6   0   7   15.53    5.70
  -6   1   8    2.59    7.25
  -6   3   9    0.48    7.18
  -6   5  10   18.87    7.23
  -6   6  10    2.27    5.43
  -5  -9 -16    5.41    7.64
  -5  -9 -15   -3.23    7.80
  -5  -8  -7    1.28    8.64
  -5  -5   1   27.95    9.04
  -5  -2   5    5.15    7.83
  -5  -1   6   48.74    8.65
  -5   2   8   38.08    8.09
  -5   4   9   12.16    7.02
  -5   6  10    6.19    6.88
  -5   8  10   10.46    5.35
  -5  14  10    7.00    4.91
  -4  -8 -20    2.39    7.53
  -4  -8 -19   -0.83    7.16
  -4  -8 -10    3.67    9.08
  -4  -8  -9    1.51    7.04
  -4  -5   0   38.27   13.28
  -4  -3   3    3.25   10.90
  -4  -2   4    0.15    9.24
  -4  -1   5  214.90    9.93
  -4   0   6    1.16    8.25
  -4   3   8   56.67    7.65
  -4   5   9   85.07    8.31
  -4   6   9   22.42    5.47
  -4   9  10    2.90    7.64
  -4  10  10   -5.76    6.85
  -4  11  10    8.40    6.97
  -4  12  10   -0.51    6.95
  -4  16   9   -9.46    5.27
  -3  -8 -16    2.58    6.88
  -3  -8 -15    4.31    7.15
  -3  -8 -14   -5.40    7.63
  -3  -7  -8    1.83    8.20
  -3  -2   3   74.17   11.08
  -3  -1   4   89.41   10.51
  -3   0   5  105.95   10.56
  -3   3   7   84.43    8.31
  -3   5   8   24.48    7.91
  -3   8   9   21.35    7.53
  -3   9   9    7.48    7.17
  -3  11   9   10.24    4.97
  -3  14   9   -0.33    6.95
  -2  -7 -20   -3.60    5.53
  -2  -7 -19   -2.75    7.58
  -2  -7 -18    1.28    7.72
  -2  -7 -17    9.43    7.35
  -2  -7 -16   -1.43    7.27
  -2  -7 -15   -1.00    7.71
  -2  -7 -14    5.71    7.52
  -2  -7 -13   11.99    7.64
  -2  -7 -12    2.19    7.40
  -2  -6  -7   23.62    8.43
  -2  -5  -4   -1.18   11.44
  -2   3   6   62.70   10.08
  -2   5   7    9.88    7.95
  -2   8   8   -9.57    7.67
  -2   9   8   14.83    7.57
  -2  10   8   13.83    5.64
  -2  11   8   -4.34    4.99
  -2  12   8    3.25    5.12
  -2  14   8    0.91    7.09
  -1  -6 -20   -7.20    5.20
  -1  -6 -19   -3.70    7.03
  -1  -6 -18   -2.72    7.34
  -1  -6 -17    9.66    7.54
  -1  -6 -16    5.58    7.37
  -1  -6 -15    7.32    7.48
  -1  -6 -14    5.26    7.89
  -1  -6 -13   15.05    8.19
  -1  -6 -12   11.64    7.87
  -1  -6 -11    8.39    7.49
  -1  -5 -23    1.66    7.34
  -1  -5  -7   35.92    9.53
  -1  -4  -4  285.16   13.37
  -1   0   2  158.45   12.56
  -1   1   3   10.14   13.76
  -1   4   5   22.93    7.60
  -1   6   6   91.92    8.91
  -1   9   7    0.35    7.60
  -1  10   7   26.61    7.62
  -1  11   7    2.42    7.15
  -1  12   7    5.75    7.12
  -1  13   7    8.35    6.97
  -1  14   7   -2.89    7.04
  -1  17   6    2.82    6.79
   0  -5 -20    0.35    5.38
   0  -5 -19    1.73    5.56
   0  -5 -18   -1.87    7.50
   0  -5 -17   -3.66    7.26
   0  -5 -16    0.41    7.38
   0  -5 -15    3.10    7.65
   0  -5 -14   -1.94    7.87
   0  -5 -13    0.22    7.83
   0  -5 -12    2.46    5.59
   0  -4 -24   -2.99    6.64
   0  -4 -23   -7.54    6.94
   0  -4  -8  246.00   11.48
   0  -3  -5   -1.50    9.88
   0  -2  -3 1608.61   24.08
   0   2   2  214.50   17.00
   0   5   4    1.64    9.02
   0   7   5    6.03    8.96
   0   8   5    2.32    7.24
   0  15   5   -3.81    6.77
   0  16   5   -2.19    6.76
   1  -3 -23   -2.63    5.47
   1  -3 -22   -9.85    7.38
   1  -3 -21   -4.56    7.24
   1  -3 -10  161.48    9.87
   1  -3  -9   10.71    5.88
   1   5   2   23.68   10.96
   1   7   3  109.97    9.68
   1  11   4    5.61    8.10
   1  12   4    1.41    7.94
   1  13   4   -0.38    8.01
   1  17   3    2.76    8.91
   1  19   2    1.70    8.42
   2  -2 -20   -2.71    5.53
   2  -2 -19   -5.78    5.42
   2  -2 -18    1.73    7.85
   2  -2 -17    7.29    7.49
   2  -2 -16  -14.83    7.54
   2  -2 -15   14.87    7.79
   2  -2 -14   -0.64    7.84
   2  -2 -13   24.79    6.20
   2  -1 -24   -3.11    5.45
   2  -1 -23    6.17    7.16
   2  -1 -22   -1.94    7.25
   2  -1  -9  329.24   10.65
   2  17   1    0.15    9.76
   2  19   0   -0.67    9.63
   3   0 -20    1.21    5.06
   3   0 -19   -2.40    5.48
   3   0 -18   -0.26    7.08
   3   0 -17   -4.24    7.77
   3   0 -16    2.72    7.51
   3   0 -15   -7.37    7.06
   3   0 -14   -2.59    5.45
   3   0 -13    3.24    5.73
   3   1 -24   -6.68    5.63
   3   1 -23    8.92    7.18
   3   1 -22   -2.22    7.34
   3   1 -21    3.22    6.89
   3   1 -11   85.66    8.22
   3   1 -10    0.58    7.89
   3   2  -8    4.97    8.22
   3   3  -6  293.79   11.03
   3   4  -5    3.82    9.35
   3   5  -4  263.63   14.10
   3  15  -1    3.10   14.55
   4   3 -22   -1.28    5.92
   4   3 -21    5.48    5.79
   4   3 -20   -3.86    7.20
   4   3 -19    0.18    7.70
   4   3 -18    3.57    7.73
   4   3 -17  -12.90    7.87
   4   3 -16    4.93    7.51
   4   3 -15   -5.51    7.49
   4   3 -14   25.46    7.83
   4   3 -13    3.24    5.79
   4   4 -24    8.02    6.52
   4   4 -23  -13.35    7.55
   4   4 -22   -4.98    7.22
   4   4 -11   -0.85    7.84
   4   4 -10    3.29    5.63
   4   5  -9   13.36    8.16
   4   6  -8    0.48    7.73
   4   7  -7   30.43    8.95
   4   8  -6    1.86    8.14
   4  11  -5   -0.42   10.03
   4  14  -5    0.81   11.43
   5   7 -22   -1.65    5.60
   5   7 -21   -0.46    6.86
   5   7 -20   -1.74    7.57
   5   7 -19   -6.90    7.36
   5   7 -18    4.65    7.41
   5   7 -17   -2.96    7.42
   5   7 -16    1.77    7.29
   5   7 -15   -4.17    7.06
   5   7 -14    1.94    5.31
   5   8 -21    1.32    7.38
   5   8 -20   -5.65    6.83
   5   8 -14   -1.24    7.43
   5   8 -13   -2.14    7.57
   5   8 -12    0.86    7.04
   5   9 -12    4.63    7.95
   5   9 -11   -6.83    7.45
   5  10 -11   12.32    7.65
   5  11 -11   -2.43    8.57
   5  11 -10    2.13    7.45
   5  12 -10   -4.04    7.41
   5  13 -10    0.62    8.67
   5  14 -10   -0.69    8.77
   5  16 -11    0.02    9.71
 -11  -6   0    0.91    9.02
 -11  -5   2   -2.81    8.54
 -11  -4   3   -3.88    7.07
 -11  -2   6    9.93    7.20
 -11  -1   7   -5.52    7.01
 -11   1   8   -1.77    5.19
 -10  -4   4   -0.59    7.10
 -10  -3   5    7.97    7.05
 -10  -2   6   -4.23    7.09
 -10  -1   7    7.00    7.17
 -10   0   8    6.17    7.04
 -10   1   9   -4.07    7.20
 -10   2   9    3.01    5.37
 -10   3  10   -7.44    7.11
  -9  -7  -1    2.86    9.30
  -9  -6   1    3.04    8.44
  -9  -5   3    3.06    7.97
  -9  -4   4    2.95    7.34
  -9   0   8    1.25    6.36
  -9   1   9    0.55    6.60
  -9   3  10    0.65    6.43
  -9   4  11    1.10    6.59
  -9   5  11  -10.34    7.06
  -9   6  11    1.58    5.22
  -8  -9 -11   -2.14    9.75
  -8  -7  -1    0.28    9.29
  -8  -6   1    1.89    8.36
  -8  -5   3   15.02    8.53
  -8  -4   4    2.07    7.24
  -8   0   8    8.88    5.22
  -8   1   9    5.31    7.21
  -8   3  10    3.91    4.93
  -8   4  11   -3.04    6.11
  -8   5  11    4.18    7.19
  -8   6  11    3.11    5.22
  -8   8  12    4.46    7.05
  -8   9  12    6.66    7.29
  -7  -9 -15   -1.71    9.60
  -7  -9 -14   -2.28    9.08
  -7  -9 -13   -4.17    8.83
  -7  -9 -12   -1.17    8.86
  -7  -9 -11    0.85    8.64
  -7  -6   1    0.93    8.73
  -7  -4   4   18.48    7.17
  -7  -3   5    3.51    6.80
  -7  -1   7   -3.66    5.41
  -7   0   8    9.75    7.11
  -7   1   9   -5.69    6.82
  -7   3  10    7.34    7.26
  -7   5  11    3.39    6.87
  -7   6  11   -7.40    4.95
  -7  10  12    2.81    6.96
  -7  11  12   -3.90    7.22
  -6  -9 -15    5.23    7.68
  -6  -9 -14   -3.33    7.37
  -6  -5   2   13.92    7.92
  -6  -3   5    2.92    7.45
  -6  -2   6   25.51    7.77
  -6  -1   7    6.50    7.51
  -6   0   8    1.53    6.93
  -6   2   9   22.82    6.91
  -6   3  10   -6.68    6.38
  -6   4  10    0.71    4.77
  -6   6  11   13.67    7.09
  -6   7  11   -1.80    4.93
  -5  -8  -8    2.42    8.91
  -5  -3   4    8.71    8.04
  -5   0   7    2.89    5.44
  -5   1   8   24.41    7.64
  -5   3   9    6.34    5.43
  -5   8  11    5.25    7.09
  -5  10  11   -6.23    4.99
  -5  11  11    4.90    4.77
  -5  12  11    4.95    5.38
  -4  -8 -18    7.17    7.31
  -4  -8 -17   -1.24    7.01
  -4  -8 -16    4.97    7.17
  -4  -8 -15    0.91    7.53
  -4  -8 -14   -4.85    7.67
  -4  -8 -13    3.86    7.67
  -4  -8 -12   -0.14    7.70
  -4  -8 -11    7.23    7.82
  -4   1   7  170.93    7.14
  -4   2   8    4.53    7.53
  -4   4   9   19.04    7.29
  -4   6  10   -9.34    7.05
  -4   7  10    3.91    7.58
  -4   8  10    8.45    5.06
  -4  15  10   -2.90    5.19
  -3  -7 -21   -1.72    6.73
  -3  -7 -20   -0.62    7.50
  -3  -7 -19   15.35    7.17
  -3  -7  -9    3.04    8.08
  -3  -5  -2    1.75   17.39
  -3   1   6  149.26    7.46
  -3   2   7    1.84    8.22
  -3   4   8   15.89    7.73
  -3   6   9    7.97    7.62
  -3   7   9    5.69    5.48
  -3  11  10    4.62    7.11
  -2  -6 -22    1.96    5.76
  -2  -6 -21    0.14    7.16
  -2  -6 -20    1.95    7.40
  -2  -6  -8    2.06    7.96
  -2   0   4 1133.39   17.70
  -2   1   5  119.98   12.71
  -2   4   7   55.55    8.66
  -2   6   8    3.01    7.55
  -2   7   8    4.05    5.64
  -2  11   9    4.41    6.97
  -2  12   9   -1.85    6.72
  -1  -5 -22    0.50    6.68
  -1  -5 -21   -0.66    6.81
  -1  -5 -20   -5.23    6.82
  -1  -5  -8  104.59    9.94
  -1  -1   1   14.05   15.61
  -1   2   4  637.70   15.61
  -1   5   6   51.00    9.21
  -1   7   7    1.32    8.18
  -1   8   7   18.93    8.27
  -1  16   7    2.89    6.50
   0  -4 -22    1.96    5.44
   0  -4 -21    7.39    6.80
   0  -4 -20    0.14    6.96
   0  -4 -19    4.26    7.53
   0  -4 -10   -1.55    8.26
   0  -4  -9    0.59    8.11
   0  -3 -24    3.18    7.10
   0   3   3    0.28   12.07
   0  10   6   64.40    7.99
   0  11   6   -5.68    6.67
   0  12   6    6.34    6.30
   0  13   6    0.74    7.23
   0  14   6    2.93    7.52
   0  17   5   -0.49    6.94
   0  18   5   -1.81    7.72
   1  -3 -20   -3.77    5.29
   1  -3 -19    2.10    5.48
   1  -3 -18    5.55    7.57
   1  -3 -17   -0.51    7.53
   1  -3 -16    3.76    7.68
   1  -3 -15   -2.44    7.72
   1  -3 -14   10.58    8.01
   1  -3 -13    3.54    7.42
   1  -3 -12    1.76    8.22
   1  -3 -11    7.56    5.78
   1  -2 -24    2.01    5.16
   1  -2 -23    3.79    7.54
   1  -2 -22   -6.77    7.51
   1  -2  -7    9.62    7.11
   1  -1  -5  333.38   14.11
   1   0  -3 3194.92   28.81
   1   9   4   18.53    9.42
   1  10   4   49.54    7.31
   1  14   4   -1.40    6.69
   1  15   4    1.92    7.80
   1  18   3    1.05    8.25
   2  -1 -21   -1.56    5.43
   2  -1 -20   -2.61    7.21
   2  -1 -19    0.89    7.65
   2  -1 -18    2.56    7.63
   2  -1 -17   -8.79    7.48
   2  -1 -13    4.61    8.02
   2  -1 -12   39.50    8.28
   2  -1 -11   29.08    8.10
   2  -1 -10   -1.48    5.77
   2   0 -24   -0.54    6.52
   2   0 -23    2.91    7.33
   2   0 -22   -7.16    6.73
   2   0  -8   11.20    8.97
   2   0  -7   -0.80    6.73
   2   1 -25    2.14    6.55
   2   1  -5  149.09    8.34
   2  11   2   54.58    9.66
   2  12   2    2.38    8.60
   2  13   2    8.01    8.54
   2  14   2    4.01    8.00
   3   1 -20    4.87    5.64
   3   1 -19   -2.14    6.94
   3   1 -18    4.92    8.40
   3   1 -17    8.71    7.69
   3   1 -16    1.45    7.49
   3   1 -15   33.73    8.15
   3   1 -14   22.09    8.15
   3   1 -13   46.97    8.44
   3   1 -12    8.24    5.80
   3   2 -24    9.75    5.91
   3   2 -23    4.17    7.39
   3   2 -22   11.61    7.30
   3   2 -21   -7.88    6.93
   3   2  -9   74.50    8.89
   3   3 -24   -1.60    6.59
   3   3  -7  273.12   11.17
   4   4 -21   -5.09    5.64
   4   4 -20    4.58    6.76
   4   4 -19   -3.40    7.23
   4   4 -18   -5.27    7.47
   4   4 -17    3.65    7.84
   4   4 -16    2.90    7.55
   4   4 -15    4.96    7.76
   4   4 -14    6.78    7.74
   4   4 -13    1.08    7.90
   4   4 -12   10.81    6.04
   4   5 -23   -6.67    6.71
   4   5 -22   10.51    7.12
   4   5 -21    7.66    7.48
   4   5 -11    0.47    8.06
   4   5 -10    5.29    8.05
   4   6  -9   47.14    8.37
   4   9  -6    2.91    8.59
   4  12  -5   -0.07   10.11
   4  13  -5    0.86   10.82
   4  18  -7   -0.13   11.81
   5   8 -19    4.21    5.55
   5   8 -18    2.63    5.60
   5   8 -17   11.74    6.11
   5   8 -16   10.25    5.61
   5   8 -15   -0.08    5.06
   5   9 -21   -3.13    7.73
   5   9 -20    8.46    7.76
   5   9 -19   -2.82    7.69
   5   9 -18    3.20    7.65
   5   9 -17   -2.13    8.09
   5   9 -16   -0.09    8.01
   5   9 -15    1.07    7.55
   5   9 -14    8.49    7.72
   5   9 -13   -3.73    7.13
   5  10 -20   -0.66    7.51
   5  10 -19   -0.58    6.71
   5  10 -14    8.41    8.07
   5  10 -13    0.83    8.33
   5  10 -12    2.80    8.26
   5  11 -13   -0.23    8.81
   5  11 -12    3.65    7.67
   5  12 -12   -4.70    9.09
   5  12 -11    2.63    7.46
   5  13 -12   -1.68    8.90
   5  13 -11    0.74    7.97
   5  14 -12   -4.41    8.79
   5  14 -11   -0.81    7.61
   5  15 -12    2.50    9.48
   5  15 -11    2.56    7.66
   5  16 -12    0.50    9.39
 -11  -4   4    3.55    7.29
 -11  -3   5   -1.50    7.48
 -11   0   8   -1.72    5.21
 -10  -8  -4    3.06   12.72
 -10  -7  -1    7.97    9.49
 -10  -6   1   -2.09    7.34
 -10  -5   3    7.29    7.69
 -10  -3   6   -6.85    7.10
 -10  -2   7   -1.78    7.14
 -10  -1   8   -4.65    7.07
 -10   0   9    7.49    7.19
 -10   2  10    1.09    7.06
 -10   3  11    1.94    6.93
 -10   4  11    1.65    4.90
  -9  -4   5   -3.38    8.46
  -9  -3   6   -3.12    7.43
  -9  -2   7   -1.21    7.21
  -9  -1   8    1.37    7.43
  -9   0   9   -0.19    7.10
  -9   1  10   18.95    6.65
  -9   2  10    6.54    5.05
  -9   3  11    8.35    7.35
  -9   5  12    8.54    7.39
  -9   6  12    3.94    6.41
  -8  -9 -12    0.10    9.10
  -8  -4   5    3.03    9.39
  -8  -3   6   -0.20    7.71
  -8  -2   7    1.26    7.05
  -8  -1   8    8.78    6.77
  -8   0   9    2.93    7.15
  -8   1  10   15.09    7.36
  -8   2  10   -0.92    5.32
  -8   3  11   -5.93    7.01
  -8   5  12   -4.82    7.27
  -8   6  12   -4.63    6.64
  -8   8  13    4.36    7.32
  -8   9  13    5.61    7.47
  -7  -7  -1    6.57   10.88
  -7  -5   3   -2.02    7.69
  -7  -3   6    9.94    7.25
  -7  -2   7    9.26    7.20
  -7  -1   8    4.91    7.26
  -7   0   9    2.91    7.10
  -7   2  10   14.69    6.49
  -7   3  11    9.71    7.36
  -7   4  11    0.23    4.99
  -7   6  12    1.22    6.98
  -7   7  12   -0.58    5.05
  -7   9  13    1.39    6.21
  -7  10  13    1.33    7.04
  -6  -4   4    8.82    6.97
  -6   1   9    5.17    7.10
  -6   2  10   -1.95    7.03
  -6   4  11   31.65    7.43
  -6   5  11   -4.52    5.24
  -6   7  12    0.59    6.98
  -6   8  12   -7.54    6.01
  -6   9  12    5.58    5.03
  -5  -8 -19    3.50    7.53
  -5  -8 -18    2.45    7.67
  -5  -8 -17    2.27    7.29
  -5  -8 -16    1.91    8.33
  -5  -8  -9    0.78    8.91
  -5  -7  -4    0.66   13.28
  -5  -4   3   31.20    8.17
  -5  -1   7    9.93    8.18
  -5   2   9    3.28    5.31
  -5   3  10   11.95    7.31
  -5   4  10   22.17    5.33
  -5   6  11    0.12    7.59
  -5  10  12    2.82    6.67
  -5  11  12   -1.58    7.21
  -5  12  12    4.96    7.02
  -4  -7 -20    0.78    7.59
  -4  -7  -6    0.50    7.97
  -4  -4   2   16.50   10.83
  -4  -1   6   14.08    8.46
  -4   0   7    6.39    8.15
  -4   3   9  127.08    8.41
  -4   5  10   17.60    7.37
  -4   8  11    6.53    7.38
  -4  10  11    1.81    5.14
  -4  11  11   -0.01    5.10
  -4  12  11    5.03    5.04
  -4  13  11   -2.49    4.68
  -3  -7 -18    4.56    6.79
  -3  -7 -17    1.27    7.41
  -3  -7 -16    4.82    7.58
  -3  -7 -15    6.72    7.99
  -3  -7 -14    1.98    8.29
  -3  -7 -13   22.04    8.18
  -3  -7 -12   13.54    7.54
  -3  -7 -11    3.46    7.09
  -3  -7 -10   26.75    7.57
  -3  -6 -22   -5.88    7.39
  -3  -6 -21    1.07    6.38
  -3  -6  -5   39.19   10.09
  -3  -3   2  260.75   13.34
  -3   3   8  252.55    9.91
  -3   5   9   -3.10    7.52
  -3   7  10   51.30    7.73
  -3   8  10   -7.58    7.23
  -3   9  10   -3.02    5.12
  -3  14  10   -3.29    5.15
  -2  -6 -19   -1.64    7.04
  -2  -6 -18   -0.26    7.47
  -2  -6 -17   -1.67    6.75
  -2  -6 -16   -0.17    6.57
  -2  -6 -10    4.18    7.51
  -2  -6  -9   10.35    7.87
  -2  -5 -23    3.37    7.15
  -2  -5 -22    0.78    7.33
  -2  -4  -2   10.31   16.11
  -2  -1   3  137.91   10.01
  -2   2   6   19.28   10.09
  -2   5   8    1.71    7.68
  -2   8   9    1.28    7.46
  -2   9   9    2.21    7.00
  -2  10   9   -3.75    5.26
  -1  -5 -19   -1.36    5.41
  -1  -5 -18    1.04    7.52
  -1  -5 -17   -1.66    7.30
  -1  -5 -16   -2.00    7.60
  -1  -5 -11   -0.41    7.75
  -1  -5 -10    8.40    8.49
  -1  -5  -9   19.75    8.90
  -1  -4 -23   -4.74    7.00
  -1  -4 -22   -0.95    6.88
  -1  -4  -5   30.67   10.74
  -1   3   5   27.89    8.23
  -1   4   6  206.93   11.59
  -1   6   7   12.07    7.90
  -1   9   8    5.91    7.30
  -1  10   8    4.20    7.31
  -1  11   8   -3.68    7.11
  -1  12   8   -1.87    6.79
  -1  13   8    4.22    6.99
  -1  14   8   -1.56    7.05
   0  -4 -18    0.31    5.72
   0  -4 -17    2.05    7.15
   0  -4 -16   -3.19    7.64
   0  -4 -15    9.57    8.10
   0  -4 -14    1.25    8.29
   0  -4 -13   40.01    8.85
   0  -4 -12    3.36    8.44
   0  -4 -11   29.95    8.34
   0  -3 -23   -7.56    5.46
   0  -3 -22   -5.20    7.44
   0  -3 -21    4.06    7.38
   0  -3  -6   -2.02    7.63
   0  -2 -24   -6.39    7.40
   0   4   4  302.58   13.15
   0   6   5   59.82    9.19
   0   8   6    6.04    7.59
   0   9   6   -5.43    7.28
   0  15   6    5.19    6.71
   0  16   6    4.68    6.80
   1  -2 -21    4.01    5.41
   1  -2 -20   13.35    7.53
   1  -2 -19   -4.33    7.31
   1  -2 -18    2.63    7.67
   1  -2  -9   -6.12    8.68
   1  -2  -8  185.56    8.01
   1  -1 -24   -7.46    5.38
   1  -1 -23   -3.01    7.29
   1   0 -25    9.95    7.24
   1   6   3   24.63    9.52
   1   8   4  101.88   10.35
   1  16   4    2.58    7.12
   1  17   4    1.19    8.19
   1  19   3   -2.48    8.98
   2  -1 -16    1.85    5.58
   2  -1 -15    0.00    5.45
   2  -1 -14   16.59    6.07
   2   0 -21   -4.36    6.59
   2   0 -20   -1.86    7.16
   2   0 -19   -4.56    7.61
   2   0  -9    3.83    8.32
   2   1 -24    2.78    6.45
   2   1 -23   -2.18    7.46
   2   1  -6  305.32   12.22
   2   2 -25    6.42    7.37
   2   2  -4   73.86   11.26
   2   7   1   36.90   15.10
   2  10   2    9.60    8.56
   2  15   2   -1.23    8.35
   2  16   2    0.02    8.96
   2  18   1    4.26    8.79
   3   2 -20    0.34    5.60
   3   2 -19   -3.69    7.45
   3   2 -18   10.45    7.79
   3   2 -17   13.75    7.55
   3   2 -16  -10.93    7.82
   3   2 -15    3.82    7.18
   3   2 -14    0.99    7.83
   3   2 -13   -0.18    8.13
   3   2 -12    2.29    8.28
   3   2 -11   -0.83    7.83
   3   2 -10    0.92    5.95
   3   3 -23    4.13    5.43
   3   3 -22    0.44    7.69
   3   3 -21    5.13    7.68
   3   3  -8  214.00   10.14
   3   4 -24    2.24    7.34
   3   4  -6    3.16    9.37
   3   7  -3    3.40   11.86
   4   5 -20    0.16    5.71
   4   5 -19    6.51    6.61
   4   5 -18    8.87    7.54
   4   5 -17    7.47    7.60
   4   5 -16   11.46    7.57
   4   5 -15  -16.95    7.83
   4   5 -14    1.62    7.92
   4   5 -13   -1.57    8.16
   4   5 -12   26.09    6.30
   4   6 -23    3.27    5.19
   4   6 -22   -4.47    6.53
   4   6 -21   -2.32    7.46
   4   6 -20    0.17    7.16
   4   6 -11   13.25    8.11
   4   6 -10    5.54    7.97
   4   7 -23   -4.17    7.09
   4   7 -22   -3.18    6.77
   4   7  -9    9.48    8.24
   4   7  -8   40.84    8.00
   4   8  -7    5.97    7.20
   4  10  -6    5.03    8.99
   4  16  -6   -2.05   11.13
   5  10 -18    1.76    5.40
   5  10 -17   -4.04    7.06
   5  10 -16   -4.42    7.29
   5  10 -15    7.07    7.13
   5  11 -20   -4.82    7.64
   5  11 -19   -5.11    7.49
   5  11 -18   -8.11    7.95
   5  11 -17   -0.30    7.92
   5  11 -16   -1.07    7.59
   5  11 -15   -0.43    7.52
   5  11 -14   -6.16    7.76
   5  12 -19    1.34    7.97
   5  12 -18    1.82    7.76
   5  12 -17    4.56    8.14
   5  12 -16   -2.05    7.63
   5  12 -15   -0.28    7.53
   5  12 -14    1.62    7.45
   5  12 -13    1.47    8.05
   5  13 -18   -2.13    7.25
   5  13 -17    7.68    8.58
   5  13 -16   -7.07    8.31
   5  13 -15   -5.50    9.22
   5  13 -14   -0.14    7.91
   5  13 -13    3.88    7.93
   5  14 -15   -8.64    8.66
   5  14 -14   -0.94    9.03
   5  14 -13    1.71    7.87
   5  15 -15   -5.66    8.71
   5  15 -14   -3.51    8.71
   5  15 -13    1.08    7.68
   5  16 -13   -3.20    7.79
 -11  -6   1   -2.06    7.59
 -11  -5   3    7.72    6.93
 -11  -4   5    1.28    8.37
 -11  -3   6    2.13    7.39
 -11  -2   7   -2.78    7.61
 -10  -6   2    2.67    8.57
 -10  -5   4    2.74    8.36
 -10  -4   5    7.12    7.02
 -10  -2   8   -3.08    6.48
 -10  -1   9    4.12    7.25
 -10   1  10    2.98    5.32
 -10   2  11   -2.26    7.26
  -9  -8  -3    0.97   13.07
  -9  -7   0    6.73    9.08
  -9  -6   2    4.52    8.25
  -9  -5   4    1.90    8.13
  -9  -3   7    4.98    7.52
  -9  -2   8   -2.95    7.18
  -9  -1   9    2.30    7.31
  -9   0  10    8.94    6.84
  -9   2  11   -1.29    6.83
  -9   3  12   -3.21    7.08
  -9   4  12   -5.10    6.43
  -9   5  13   -1.50    6.34
  -9   6  13   -6.39    7.34
  -8  -6   2   21.77    8.65
  -8  -5   4   28.31    9.69
  -8  -2   8    4.81    6.91
  -8  -1   9   18.41    6.96
  -8   0  10    3.34    6.63
  -8   2  11   17.79    7.00
  -8   3  12   -1.81    6.18
  -8   4  12    5.87    6.23
  -8   6  13    0.28    7.23
  -8   7  13   -5.62    5.25
  -7  -4   5    2.05    6.67
  -7   1  10   -8.49    6.47
  -7   2  11   21.07    7.45
  -7   4  12    9.17    7.30
  -7   5  12    5.07    5.06
  -7   6  13   -3.71    7.30
  -7   7  13    9.39    7.09
  -7   8  13    4.19    5.23
  -6  -8 -17    2.98    7.89
  -6  -8  -7    0.83    9.52
  -6  -6   1   50.80   10.23
  -6  -5   3    1.74    7.94
  -6  -3   6    0.91    7.84
  -6  -2   7    3.47    7.38
  -6  -1   8   -1.36    7.45
  -6   0   9    1.13    7.63
  -6   1  10   -7.77    6.95
  -6   3  11   -4.17    7.46
  -6   5  12   -4.13    7.29
  -6   6  12    0.32    5.00
  -6   7  13    4.33    6.24
  -6   8  13    0.13    6.89
  -6   9  13    2.05    7.15
  -6  10  13   -1.24    6.55
  -6  11  13   -0.09    5.14
  -6  12  13    5.12    5.39
  -5  -8 -15   -7.09    7.69
  -5  -8 -14   -1.48    7.45
  -5  -8 -13   -2.17    7.09
  -5  -8 -12    7.18    7.32
  -5  -8 -11   -3.12    6.90
  -5  -8 -10    3.86    6.74
  -5  -3   5    1.53    7.88
  -5  -2   6   27.29    5.99
  -5   0   8   16.69    5.91
  -5   1   9   -0.49    7.79
  -5   2  10   -1.92    7.50
  -5   4  11    0.89    7.20
  -5   6  12   -9.50    7.26
  -5   7  12   -3.61    7.43
  -5   8  12    1.59    5.13
  -5  11  13    6.41    7.21
  -5  12  13    9.62    6.80
  -5  13  13    1.48    6.15
  -4  -7 -19  -10.66    7.36
  -4  -7 -18    5.91    7.54
  -4  -7 -17   -5.98    6.41
  -4  -7  -7   -1.39    7.83
  -4  -3   4   -0.75    9.06
  -4  -2   5  212.49    8.43
  -4   1   8   21.03    5.67
  -4   2   9   -1.77    7.25
  -4   4  10   -0.09    5.55
  -4   6  11   60.07    8.08
  -4   7  11   -3.76    5.09
  -4  10  12    5.75    7.05
  -4  11  12    6.31    7.03
  -4  12  12   -0.12    6.90
  -4  13  12    1.09    6.66
  -3  -6 -20    4.03    7.37
  -3  -6 -19    4.49    7.46
  -3  -1   5 1083.90   15.41
  -3   0   6   24.64    8.92
  -3   1   7   50.05    8.85
  -3   2   8   -5.77    7.69
  -3   4   9   26.77    7.84
  -3   6  10    1.66    7.76
  -3   9  11   -4.50    7.04
  -3  10  11    7.57    6.90
  -3  11  11   -4.61    7.09
  -3  13  11    4.32    6.68
  -3  14  11    0.59    6.73
  -2  -6 -15    1.71    7.39
  -2  -6 -14    9.87    7.98
  -2  -6 -13    4.50    7.54
  -2  -6 -12    2.51    7.64
  -2  -6 -11   -1.56    8.30
  -2  -5 -21    0.59    7.22
  -2  -5 -20    0.36    7.19
  -2  -5  -5   22.59    9.43
  -2  -4 -23   -2.28    6.33
  -2  -2   2   25.39   12.49
  -2   3   7  179.89    8.47
  -2   4   8   12.75    8.27
  -2   6   9   11.85    7.50
  -2   7   9   -0.89    5.77
  -2  10  10    0.17    7.25
  -2  11  10   10.82    6.72
  -2  12  10    1.00    6.47
  -2  13  10    8.29    7.40
  -1  -5 -15    5.53    5.75
  -1  -5 -14    1.98    6.07
  -1  -5 -13    5.78    6.07
  -1  -5 -12   10.65    5.93
  -1  -4 -21   -1.12    5.09
  -1  -4 -20    4.60    6.99
  -1  -4 -19    1.89    6.71
  -1  -4  -6  213.52   12.36
  -1  -3 -24    3.33    6.93
  -1  -3 -23    8.47    7.12
  -1   5   7   29.44    8.78
  -1   8   8    0.50    7.78
  -1  16   8   -0.88    6.70
   0  -3 -20   -4.00    5.24
   0  -3 -19   -4.54    7.36
   0  -3 -18   -6.25    7.63
   0  -3  -8    3.15    9.44
   0  -3  -7   -2.74    6.84
   0  -2 -23    0.93    7.25
   0  -2 -22   -4.17    7.65
   0  -2  -4  151.57   13.78
   0  -1 -25   -8.56    7.73
   0   5   5    1.29    9.50
   0   7   6   -6.87    8.15
   0  10   7   18.97    7.33
   0  11   7   -0.68    6.38
   0  12   7    0.93    7.13
   0  13   7   -2.49    7.24
   0  14   7   -1.12    7.38
   0  15   7    1.57    7.94
   0  17   6   -1.30    7.19
   0  18   6   -3.61    7.66
   1  -2 -17    3.43    5.20
   1  -2 -16  -11.38    6.97
   1  -2 -15    2.51    7.29
   1  -2 -14    5.71    7.98
   1  -2 -13    0.07    7.93
   1  -2 -12   29.25    8.29
   1  -2 -11   13.27    7.95
   1  -2 -10   57.64    6.53
   1  -1 -22    0.62    5.30
   1  -1 -21   -1.54    7.57
   1  -1 -20   -7.17    7.11
   1  -1  -6   20.22    8.53
   1   0 -24   -4.03    6.76
   1   0 -23    7.51    7.30
   1   1 -25   -6.12    6.80
   1  11   5    5.41    6.61
   1  12   5   14.05    6.98
   1  13   5    0.41    6.76
   1  14   5   -1.39    8.07
   1  15   5   -1.18    7.60
   1  18   4   -2.77    8.91
   2   0 -18    8.56    5.47
   2   0 -17    2.58    5.37
   2   0 -16   -1.79    7.63
   2   0 -15   -0.24    7.43
   2   0 -14    7.09    8.02
   2   0 -13    0.17    7.81
   2   0 -12   -7.04    8.10
   2   0 -11    7.94    7.66
   2   0 -10    1.41    5.91
   2   1 -22    4.67    5.38
   2   1 -21  -15.27    7.04
   2   1 -20   -1.61    7.23
   2   1  -7  122.15   10.64
   2   2 -24   -3.73    5.18
   2   2 -23   -5.85    7.41
   2   3 -25   -3.25    7.64
   2   3  -3   11.81   11.43
   2   9   2   52.15   10.88
   2  17   2   -1.71    9.54
   2  19   1   -2.13    9.83
   3   3 -20   -4.33    5.29
   3   3 -19   -5.08    7.37
   3   3 -18   -3.57    7.74
   3   3 -17    4.55    7.67
   3   3 -11   25.33    8.03
   3   3 -10    3.47    8.30
   3   3  -9   40.47    6.31
   3   4 -23   -1.37    5.34
   3   4 -22   -0.92    7.39
   3   4 -21    1.85    7.27
   3   4  -7   11.01    9.56
   3   5 -24   -6.71    7.43
   3   5 -23   -5.95    7.44
   3   5  -5    3.80    9.23
   3   6  -4   -1.07    8.70
   4   6 -19   -1.42    5.15
   4   6 -18    4.22    6.93
   4   6 -17   -1.02    7.52
   4   6 -16    2.74    7.27
   4   6 -15   -8.82    7.71
   4   6 -14   -1.25    7.81
   4   6 -13    1.83    8.06
   4   6 -12    8.60    7.86
   4   7 -21   -1.86    6.31
   4   7 -20   -3.14    6.87
   4   7 -19    5.09    6.97
   4   7 -18    6.31    6.62
   4   7 -11    2.29    7.19
   4   7 -10   12.09    7.85
   4   8 -22    1.45    7.48
   4   8 -21   -3.61    7.45
   4   8  -8    3.62    6.82
   4   9  -7    3.21    7.29
   4  11  -6    2.88    8.67
   4  12  -6   -2.16    9.91
   4  15  -6   -0.05   10.50
   5  14 -17   -7.14    8.12
   5  14 -16   -0.10    8.10
 -11  -6   2    0.86    8.91
 -11  -5   4   -3.32    7.00
 -11  -3   7   -3.90    7.41
 -11  -2   8   -8.86    7.44
 -10  -8  -3    0.39   12.47
 -10  -7   0   -3.15    8.69
 -10  -4   6   -4.09    7.08
 -10  -3   7    3.69    7.07
 -10   0  10    0.21    5.18
 -10   1  11    9.20    7.12
 -10   2  12  -11.66    7.45
  -9  -4   6    0.58    7.45
  -9   1  11   10.71    4.92
  -9   2  12    8.91    6.92
  -9   4  13    4.35    7.33
  -8  -7   0    3.10    8.18
  -8  -4   6    9.50    7.96
  -8  -3   7   27.90    7.51
  -8   1  11   16.65    7.11
  -8   2  12   -1.99    7.08
  -8   4  13    7.04    7.15
  -8   5  13    6.84    5.33
  -8   6  14   -3.87    7.21
  -8   7  14   11.42    7.59
  -8   8  14    4.96    5.48
  -7  -6   2   53.67    9.53
  -7  -5   4   10.65    6.91
  -7  -3   7    3.52    7.22
  -7  -2   8   -0.74    7.43
  -7  -1   9   -1.64    7.37
  -7   0  10    0.44    6.98
  -7   1  11    9.56    7.45
  -7   3  12   -0.12    6.81
  -7   4  13   -3.47    6.88
  -7   5  13   16.81    6.45
  -7   7  14   -2.61    7.33
  -7   8  14    0.55    7.14
  -7   9  14   -1.87    5.27
  -7  10  14   -6.72    5.27
  -6  -8 -16   -1.50    7.32
  -6  -8 -15    2.13    7.48
  -6  -8 -14    4.58    9.14
  -6  -8  -8    0.35    9.14
  -6  -4   5   51.35    7.99
  -6   2  11   29.82    7.49
  -6   3  12  -10.63    7.43
  -6   4  12   -1.20    5.48
  -6   5  13   -2.80    7.01
  -6   6  13    6.28    6.71
  -6   8  14    1.88    6.43
  -6   9  14    1.42    7.17
  -6  10  14    0.94    6.89
  -6  11  14   -4.84    7.20
  -5  -7 -19    2.10    7.85
  -5  -7 -18    1.98    7.72
  -5  -5   2   49.54    8.01
  -5  -4   4   45.23    8.44
  -5  -2   7   29.08    7.75
  -5  -1   8   23.34    8.16
  -5   0   9    4.98    7.89
  -5   3  11    4.43    7.31
  -5   5  12   17.55    7.98
  -5   7  13   -3.54    7.10
  -5   8  13  -16.00    7.06
  -5   9  13    8.20    5.17
  -5  10  13    1.50    5.04
  -4  -7 -16   -2.30    7.72
  -4  -7 -15    8.32    7.87
  -4  -7 -14   -4.48    7.92
  -4  -7  -9   -0.07    8.42
  -4  -7  -8    2.86    8.57
  -4  -6 -21    0.83    7.40
  -4  -6 -20   -4.93    7.49
  -4  -1   7    1.43    8.06
  -4   0   8   59.05    8.30
  -4   1   9   65.80    7.87
  -4   3  10    4.44    5.54
  -4   4  11    5.61    7.21
  -4   5  11   13.31    5.55
  -4   7  12    5.22    7.23
  -4   8  12   -0.90    5.25
  -4  11  13    3.70    6.34
  -4  12  13    1.01    6.78
  -4  13  13   -8.12    6.24
  -3  -6 -18    2.54    7.50
  -3  -6 -17   -1.35    7.49
  -3  -6 -16   -1.43    6.69
  -3  -6  -6    2.11    7.49
  -3  -5 -22    5.87    7.31
  -3  -5 -21    1.33    7.29
  -3  -2   4   60.90   10.68
  -3   3   9   26.26    7.74
  -3   5  10  152.56    7.09
  -3   7  11    9.80    7.39
  -3   8  11    0.70    5.19
  -3  11  12    5.48    6.92
  -3  13  12    6.26    6.77
  -3  14  12    3.01    6.34
  -3  16  11   -5.01    5.36
  -2  -5 -19   -2.38    5.09
  -2  -5 -18    3.59    7.06
  -2  -5 -17   -5.55    6.87
  -2  -5  -6   68.47    9.93
  -2  -4 -22   -4.16    7.39
  -2  -4 -21   -3.32    6.11
  -2  -3 -24   -8.67    7.43
  -2   0   5    7.24   10.94
  -2   1   6  356.24   12.83
  -2   2   7   74.42   10.12
  -2   5   9  213.19    9.43
  -2   7  10    3.64    7.22
  -2   8  10    0.57    7.63
  -2   9  10   20.63    5.65
  -2  16  10    9.22    7.32
  -1  -4 -18   -2.60    6.58
  -1  -4 -17   -5.79    7.31
  -1  -4 -16   10.76    7.32
  -1  -4  -7   75.89   10.90
  -1  -3 -22    7.44    6.48
  -1  -3 -21    3.95    7.13
  -1  -3  -3   -0.47   11.64
  -1  -2 -24    2.11    7.18
  -1   1   4   27.63   13.91
  -1   2   5   27.77   11.74
  -1   3   6   77.49   11.38
  -1   6   8   32.96    8.25
  -1   7   8   -0.40    5.58
  -1   9   9   -3.14    7.37
  -1  10   9    5.31    7.49
  -1  11   9   -7.62    7.16
  -1  12   9   12.41    7.20
  -1  13   9    4.61    7.38
  -1  14   9    5.07    7.22
  -1  15   9   -1.75    7.00
  -1  16   9   -0.48    6.99
  -1  18   8   -3.34    7.12
   0  -3 -17   -0.41    4.96
   0  -3 -16   -4.33    6.95
   0  -3 -15    5.18    7.57
   0  -3 -14    0.38    8.16
   0  -3 -13    3.62    8.33
   0  -3 -12    1.18    7.97
   0  -3 -11   -1.29    8.25
   0  -3 -10    0.30    8.41
   0  -3  -9    7.01    8.84
   0  -2 -21    2.49    5.23
   0  -2 -20    7.93    7.34
   0  -1 -24   -9.48    5.56
   0  -1 -23    3.04    7.49
   0  -1  -2    3.02   15.00
   0   0 -25    1.23    7.35
   0   6   6  133.75   10.48
   0   9   7    0.80    7.32
   0  16   7   -3.91    7.10
   0  17   7   -1.62    8.68
   1  -1 -19    4.97    5.53
   1  -1 -18  -14.09    7.70
   1  -1 -17    7.73    7.27
   1  -1 -16   -7.45    7.48
   1  -1  -8    1.99    9.93
   1  -1  -7   63.01    8.19
   1   0 -22    4.26    5.35
   1   0 -21  -17.75    7.36
   1   0  -4   71.43    9.81
   1   1 -24   12.90    7.29
   1   1 -23    2.50    7.18
   1   1  -2  278.68   17.31
   1   2 -25    1.39    7.36
   1   4   2  160.67   15.14
   1   7   4   11.25    8.18
   1   9   5   -1.03    8.52
   1  10   5   40.98    7.15
   1  16   5   -0.51    7.32
   1  19   4    0.19    9.12
   2   1 -19    1.96    5.53
   2   1 -18    4.74    7.23
   2   1 -17    0.71    7.60
   2   1 -16   19.51    7.58
   2   1  -9  131.45    9.84
   2   1  -8   12.51    6.55
   2   2 -22   -1.83    5.41
   2   2 -21   -3.66    7.35
   2   2 -20   -8.35    7.12
   2   2  -5   28.36    8.13
   2   3 -24    7.13    5.74
   2   3 -23  -11.37    7.21
   2   4 -25    0.29    7.28
   2   4  -2  555.94   20.47
   2  12   3    3.61    8.99
   2  13   3    0.77    8.36
   2  14   3    0.66    8.31
   2  18   2    0.68    9.55
   3   3 -16    8.50    5.39
   3   3 -15    8.90    5.70
   3   3 -14    2.07    5.65
   3   3 -13   24.86    6.95
   3   3 -12   28.63    6.75
   3   4 -20    1.87    5.60
   3   4 -19    4.66    7.58
   3   4 -18   -2.05    7.62
   3   4 -17   -6.08    6.58
   3   4  -9   -4.34    8.61
   3   4  -8   -2.16    8.86
   3   5 -22   -2.23    6.80
   3   5 -21    3.34    7.31
   3   5  -6  152.60   11.07
   3   6 -24   -2.71    5.95
   3   6 -23    6.82    7.32
   3   9  -2  141.68   17.86
   4   7 -17   -4.15    5.26
   4   7 -16   -3.99    7.36
   4   7 -15    6.61    7.47
   4   7 -14    5.38    7.22
   4   7 -13    3.87    7.92
   4   7 -12    2.60    8.11
   4   8 -20   -2.21    5.30
   4   8 -19    4.21    7.02
   4   8 -18    1.30    7.19
   4   8 -17   -4.40    7.08
   4   8 -11   -3.66    7.55
   4   8 -10   20.04    7.48
   4   8  -9   11.91    7.11
   4   9 -22    1.23    5.48
   4   9 -21   -1.10    7.66
   4   9 -20   -1.37    7.45
   4   9 -19   -0.50    6.75
   4   9  -9   -4.26    8.06
   4   9  -8    4.71    7.36
   4  10 -21    0.13    7.63
   4  10  -7   -4.03    7.28
   4  11  -7    3.72    8.53
   4  13  -6   -0.09    8.38
   4  14  -6   -0.08    9.90
   4  17  -7   -1.20    9.90
   4  18  -8    0.06    9.94
 -11  -6   3   -1.84    8.30
 -11  -5   5    2.62    8.15
 -11  -4   6    4.28    7.37
 -11  -3   8   -3.00    7.12
 -10  -7   1    9.96    9.32
 -10  -6   3    2.64    7.54
 -10  -5   5    2.12    7.82
 -10  -4   7   -5.00    8.14
 -10  -3   8    4.91    7.26
 -10  -2   9    3.25    7.06
 -10  -1  10  -10.08    6.33
 -10   0  11    3.10    7.29
 -10   1  12    4.34    6.96
  -9  -7   1   -1.15    8.46
  -9  -6   3    0.87    7.30
  -9  -5   5   -1.90    7.17
  -9  -4   7    1.90    7.57
  -9  -3   8    1.79    7.14
  -9  -2   9    6.47    5.44
  -9  -1  10    1.91    5.14
  -9   0  11    4.67    6.01
  -9   1  12   14.79    6.49
  -9   2  13   -6.29    6.99
  -9   3  13    1.29    5.22
  -9   4  14   -4.84    7.55
  -8  -6   3   13.36    8.16
  -8  -5   5   47.76    8.74
  -8  -3   8    6.31    7.51
  -8  -2   9    2.97    6.58
  -8  -1  10   10.74    6.32
  -8   0  11    5.15    6.90
  -8   1  12    6.10    7.16
  -8   2  13   -0.24    6.67
  -8   3  13    4.33    5.29
  -8   4  14  -15.94    7.33
  -8   5  14   -0.41    6.25
  -8   7  15   -3.65    7.47
  -7  -8 -16   -0.85    7.41
  -7  -8 -15    2.14    8.56
  -7  -8 -14    1.47    8.79
  -7  -8  -6    0.06   11.92
  -7  -7   0    3.91    9.91
  -7  -4   6    3.79    6.56
  -7  -2   9    5.90    7.00
  -7  -1  10    2.13    7.14
  -7   0  11   -0.70    6.87
  -7   2  12   -8.52    5.20
  -7   3  13   -7.96    6.99
  -7   5  14    3.96    7.17
  -7   6  14    2.09    5.31
  -7   7  15   10.42    6.44
  -7   8  15    6.09    7.27
  -7   9  15    2.05    7.54
  -6  -8 -13    1.98    7.75
  -6  -8 -12   -6.39    7.61
  -6  -8 -11   -2.40    8.20
  -6  -8 -10   -5.38    8.74
  -6  -8  -9   -3.03    8.60
  -6  -3   7   38.52    7.93
  -6  -2   8    0.59    7.25
  -6  -1   9    1.47    5.39
  -6   0  10    1.18    5.01
  -6   1  11    9.00    6.94
  -6   2  12   19.95    7.30
  -6   4  13    1.01    7.05
  -6   6  14    2.96    6.70
  -6   7  14    1.51    6.27
  -6   9  15  -10.15    6.09
  -6  10  15    2.80    7.22
  -5  -7 -17   -0.98    7.16
  -5  -7 -16   -3.02    6.97
  -5  -6   0   22.15   10.19
  -5  -3   6    4.42    7.82
  -5   1  10    4.99    5.65
  -5   2  11    6.18    7.08
  -5   3  12  -10.42    7.16
  -5   4  12   28.53    5.44
  -5   5  13    9.90    7.35
  -5   6  13    2.91    5.40
  -5   8  14    3.34    7.06
  -5   9  14    7.04    7.01
  -5  10  14   -2.78    7.29
  -5  11  14    5.33    5.16
  -5  12  14   -3.04    5.11
  -4  -7 -13    9.59    7.69
  -4  -7 -12    2.41    7.80
  -4  -7 -11   -1.01    7.25
  -4  -7 -10    9.72    7.53
  -4  -6 -19   -3.21    7.50
  -4  -6 -18  -10.49    7.46
  -4  -6  -3   -0.17   13.94
  -4  -5 -22   -2.34    7.21
  -4  -4   3   29.52   10.98
  -4  -2   6  306.19   10.69
  -4   2  10    4.56    7.19
  -4   3  11   85.22    8.46
  -4   5  12   38.84    7.95
  -4   6  12   12.07    5.43
  -4   7  13    0.82    6.90
  -4   8  13    3.97    7.31
  -4   9  13   -0.15    6.55
  -4  10  13   -4.66    4.85
  -4  14  13   -6.04    5.12
  -3  -6 -15   -4.15    7.41
  -3  -6 -14    1.38    7.87
  -3  -6 -13    0.48    7.40
  -3  -6 -12    5.22    8.08
  -3  -6  -9    2.23    8.58
  -3  -6  -8    2.50    8.56
  -3  -6  -7   25.03    7.83
  -3  -5 -20   -2.73    7.29
  -3  -5 -19    3.50    7.60
  -3  -4 -23   -3.25    7.34
  -3  -4   1  199.93   16.77
  -3  -3   3    6.86   13.20
  -3  -1   6  118.26   10.26
  -3   0   7    1.22    8.81
  -3   1   8  360.85   10.65
  -3   2   9   -4.07    7.95
  -3   4  10    2.10    5.07
  -3   5  11    5.93    7.62
  -3   6  11   -0.77    5.32
  -3   8  12   12.30    7.07
  -3   9  12    0.76    6.57
  -3  10  12    1.16    5.15
  -3  15  12    7.65    6.46
  -2  -5 -16    1.18    5.38
  -2  -5 -15   13.22    7.61
  -2  -5 -14   12.57    7.84
  -2  -5 -13    9.15    7.87
  -2  -5  -8    3.69    8.63
  -2  -5  -7    2.69    8.97
  -2  -4 -20    1.30    6.75
  -2  -4 -19    3.65    7.01
  -2  -3 -23   -3.26    7.02
  -2  -1   4 2020.53   21.31
  -2   3   8   49.13    6.72
  -2   4   9   43.46    8.59
  -2   6  10    2.49    8.08
  -2   9  11    3.65    7.23
  -2  10  11    8.42    6.82
  -2  11  11   -7.34    6.29
  -2  12  11    0.61    4.98
  -2  13  11    0.42    6.63
  -2  14  11    3.79    6.97
  -2  15  11    7.78    7.11
  -2  16  11    0.64    7.09
  -1  -4 -15   -1.30    5.64
  -1  -4 -14   22.30    8.45
  -1  -4 -13    1.33    8.07
  -1  -4 -12   47.27    8.98
  -1  -4 -11   21.82    8.94
  -1  -4 -10   87.10    9.56
  -1  -4  -9   54.99    9.66
  -1  -4  -8  518.66   14.59
  -1  -3 -20    6.79    5.27
  -1  -3 -19    2.41    7.20
  -1  -2 -23    9.70    5.42
  -1  -2 -22    1.76    7.48
  -1  -1 -25   -9.53    7.33
  -1  -1 -24    3.70    6.73
  -1   0   3 2639.63   27.89
  -1   4   7   56.79    9.92
  -1   8   9    2.33    7.65
  -1  11  10   -1.04    6.57
  -1  12  10   -3.62    7.03
  -1  13  10   -5.87    7.07
  -1  14  10   -0.37    6.44
  -1  17   9   -0.43    7.19
   0  -2 -19    1.41    5.55
   0  -2 -18   -3.48    7.51
   0  -2 -17   -7.31    7.60
   0  -2  -5 2433.22   22.16
   0  -1 -22   -2.60    5.58
   0  -1 -21    0.64    7.03
   0   0 -24    0.11    6.80
   0   0 -23   11.02    7.22
   0   1 -25    9.98    7.38
   0   2   3 1445.25   25.33
   0   3   4    0.66   11.25
   0   4   5  602.42   15.47
   0   7   7    0.01    7.21
   0   8   7   20.48    7.22
   0  10   8   -1.17    6.66
   0  11   8   -6.38    6.55
   0  12   8   20.75    7.83
   0  13   8   -1.98    7.58
   0  14   8    1.78    7.45
   0  15   8    5.34    7.11
   0  18   7   -6.29    6.61
   1  -1 -15    4.21    5.51
   1  -1 -14   -0.52    7.51
   1  -1 -13    3.86    7.91
   1  -1 -12    2.78    8.02
   1  -1 -11   -0.64    8.48
   1  -1 -10  171.02   10.04
   1  -1  -9  113.91    7.59
   1   0 -20   -0.89    5.48
   1   0 -19    2.81    7.77
   1   0 -18    2.01    7.74
   1   0  -5    9.76   13.19
   1   1 -22    5.06    7.21
   1   1 -21    8.97    7.23
   1   2 -24    1.41    7.21
   1   2 -23   -4.50    6.76
   1   3 -25   -1.25    7.41
   1   3   1  953.46   32.34
   1   5   3   15.53    9.88
   1   8   5   42.03   10.05
   1  12   6    2.83    8.04
   1  13   6    2.51    8.30
   1  14   6   -3.57    8.33
   1  17   5   -2.48    7.00
   1  18   5    4.32    8.74
   2   1 -15   11.84    5.71
   2   1 -14   31.46    6.23
   2   1 -13    0.41    6.19
   2   1 -12   57.45    6.51
   2   1 -11   -1.51    5.93
   2   1 -10    7.71    6.14
   2   2 -19   -4.75    5.76
   2   2 -18    0.76    7.88
   2   2 -17   22.73    7.77
   2   2  -6   54.58   10.96
   2   3 -22   -4.12    5.28
   2   3 -21   -5.58    7.51
   2   3 -20    5.30    7.16
   2   3  -4   61.03   11.43
   2   4 -24    3.92    5.37
   2   4 -23   -2.47    7.35
   2   5 -25   -8.74    6.85
   2   5 -24   -3.58    7.44
   2   8   2   32.14   11.65
   2  11   3   13.69    8.75
   2  15   3    1.19    8.08
   2  16   3   -4.36    9.29
   3   4 -16    1.88    5.23
   3   4 -15    1.08    7.53
   3   4 -14   -0.05    7.85
   3   4 -13   -8.22    8.30
   3   4 -12    2.45    8.38
   3   4 -11   -9.81    8.89
   3   4 -10   22.69    8.60
   3   5 -20    3.68    5.23
   3   5 -19   -0.40    7.44
   3   5 -18    0.00    7.56
   3   5 -17    7.08    6.68
   3   5  -7  265.39   11.72
   3   6 -22    1.95    5.60
   3   6 -21    8.35    7.44
   3   6 -20   -7.03    7.47
   3   6  -5    2.76    8.81
   3   7 -23   -4.38    6.47
   3   7 -22    3.77    7.14
   3   7  -4  182.96   14.04
   3   8 -23   -1.39    7.06
   4   8 -16    4.42    5.00
   4   8 -15    4.05    5.34
   4   8 -14    0.96    7.70
   4   8 -13    0.75    7.81
   4   8 -12   -0.92    7.10
   4   9 -18    4.63    7.72
   4   9 -17   13.58    7.55
   4   9 -16   -0.28    7.07
   4   9 -15   -0.87    7.39
   4   9 -14   -2.33    7.85
   4   9 -13   -3.38    7.76
   4   9 -12    4.58    7.69
   4   9 -11   -1.19    7.16
   4   9 -10   -5.49    7.44
   4  10 -20    8.16    6.63
   4  10 -19    7.70    7.67
   4  10 -18    8.50    7.57
   4  10  -9    5.34    8.83
   4  10  -8    2.79    7.23
   4  11 -21   -2.03    7.33
   4  11 -20   -1.38    7.46
   4  11 -19   10.17    7.44
   4  11  -8    1.22    8.81
   4  12 -20   -0.84    6.92
   4  12  -7   -1.75    9.15
   4  13  -7   -2.90    9.32
   4  14  -7    1.23    9.71
   4  15  -7   -0.19    9.76
   4  16  -7   -0.20    9.66
   4  17  -8   -0.80    9.98
   4  18  -9    0.14   10.47
 -11  -4   7   -0.94    7.50
 -10  -8  -2   -0.13   11.67
 -10  -6   4   -1.16    8.44
 -10  -5   6    4.03    7.52
 -10  -3   9   -0.73    7.08
 -10  -2  10   -0.71    6.88
 -10  -1  11    0.54    7.17
 -10   0  12    2.28    7.30
  -9  -8  -2    0.59   12.27
  -9  -6   4    4.87    8.21
  -9  -5   6    5.25    7.75
  -9  -3   9   20.71    7.68
  -9  -2  10    0.81    7.34
  -9  -1  11   -8.27    6.86
  -9   0  12   -2.51    6.75
  -9   1  13   -0.43    6.76
  -9   2  14    0.91    6.30
  -9   3  14    7.25    6.25
  -8  -8 -14    2.60    9.80
  -8  -7   1   27.65    8.49
  -8  -4   7    1.45    7.61
  -8  -3   9   11.49    7.16
  -8  -2  10    3.87    6.87
  -8  -1  11    1.92    6.93
  -8   0  12   13.69    7.07
  -8   1  13    2.95    7.22
  -8   3  14    1.81    7.06
  -8   5  15   -3.98    7.34
  -8   6  15   -4.68    5.53
  -7  -8 -13   -1.46    8.60
  -7  -8 -12   -0.67    9.42
  -7  -8 -11   -3.81    9.25
  -7  -8  -7   -0.24   11.03
  -7  -6   3    4.87    8.61
  -7  -5   5   25.61    7.71
  -7  -4   7    7.65    6.77
  -7  -3   8   18.93    7.05
  -7   1  12    3.63    5.04
  -7   2  13   15.85    7.26
  -7   3  14   -5.60    7.21
  -7   4  14    8.58    5.34
  -7   5  15    6.41    7.15
  -7   6  15    6.06    7.17
  -7   8  16   -7.36    7.48
  -6  -7 -18    3.40    7.43
  -6  -7 -17   -7.10    7.40
  -6  -7  -1   -0.42   15.79
  -6  -6   2    3.52    8.32
  -6  -5   4   18.10    7.06
  -6  -4   6   12.42    7.62
  -6  -2   9   -2.48    7.73
  -6  -1  10   -0.20    7.67
  -6   0  11   -4.84    7.08
  -6   1  12    9.54    6.80
  -6   3  13    5.44    6.66
  -6   4  14    4.01    7.02
  -6   5  14    1.12    5.32
  -6   7  15   -1.00    6.96
  -6   8  15   -8.97    5.14
  -5  -7 -15   -3.23    7.49
  -5  -7 -14   -8.78    7.40
  -5  -7  -5   -0.28   10.52
  -5  -6 -20   -1.66    7.42
  -5  -6 -19    7.24    7.51
  -5  -5   3   -1.93    8.54
  -5  -4   5   52.94    8.71
  -5  -2   8   -7.18    7.78
  -5  -1   9   -0.67    7.65
  -5   0  10   10.86    7.65
  -5   1  11   -6.22    7.08
  -5   2  12    9.73    7.48
  -5   4  13    0.23    7.60
  -5   6  14   19.88    7.31
  -5   7  14   -1.27    5.12
  -5   9  15   -8.39    7.41
  -5  10  15   -6.77    7.17
  -5  11  15    2.16    7.22
  -5  12  15    4.07    6.83
  -4  -6 -17   -0.23    7.37
  -4  -6 -16    7.95    7.59
  -4  -5 -21   -0.10    7.11
  -4  -5 -20   -0.06    7.37
  -4  -5   1    3.21   11.41
  -4  -3   5  236.76   10.83
  -4  -1   8    8.45    7.95
  -4   0   9   14.63    7.62
  -4   1  10    6.10    7.60
  -4   2  11   -5.68    7.63
  -4   4  12    6.12    7.55
  -4   6  13    9.94    7.65
  -4   8  14    4.59    6.67
  -4   9  14  -10.86    7.03
  -4  10  14    2.64    7.24
  -4  11  14   -4.06    6.49
  -4  12  14    0.67    6.22
  -4  13  14   -1.36    6.32
  -3  -6 -11    5.38    7.54
  -3  -6 -10   10.76    7.56
  -3  -5 -18    5.44    7.36
  -3  -5 -17    6.44    6.77
  -3  -4 -22    4.77    5.32
  -3  -4 -21    8.64    7.12
  -3  -2   5   17.27   10.48
  -3   3  10  161.13    7.56
  -3   4  11   -2.50    8.05
  -3   6  12    5.43    7.31
  -3   7  12   21.18    5.43
  -3   9  13    7.01    7.31
  -3  10  13   -6.81    7.18
  -3  11  13   10.54    6.80
  -3  12  13    2.77    6.03
  -3  13  13   -2.99    7.02
  -3  14  13   -4.81    7.10
  -3  15  13    4.11    7.03
  -2  -5 -12   -4.06    7.62
  -2  -5 -11   38.87    8.74
  -2  -5 -10   31.53    8.82
  -2  -5  -9  209.68   11.02
  -2  -4 -18   -2.07    7.17
  -2  -4 -17   -4.87    7.13
  -2  -3 -22   -0.94    4.85
  -2  -3 -21    3.09    6.96
  -2  -2 -24    4.18    6.40
  -2  -2 -23    7.71    6.93
  -2   1   7  167.75   11.52
  -2   2   8   -0.70    8.84
  -2   5  10   22.93    8.19
  -2   7  11   10.44    8.12
  -2   8  11    9.20    5.45
  -2  10  12    5.51    6.94
  -2  11  12    2.07    6.62
  -2  12  12   -0.33    6.82
  -2  13  12    2.63    7.39
  -2  14  12    2.48    7.06
  -2  15  12    5.85    6.33
  -1  -3 -18    0.09    5.06
  -1  -3 -17   -3.48    7.19
  -1  -3 -16    9.42    7.57
  -1  -3  -4    1.40   10.73
  -1  -2 -21   -2.65    5.36
  -1  -2 -20   -6.70    7.23
  -1  -1 -23    8.28    7.33
  -1   0 -25   -5.98    7.50
  -1   5   8   93.62    6.63
  -1   6   9    8.00    8.05
  -1   7   9    8.69    5.54
  -1   9  10    2.62    7.45
  -1  10  10   -0.11    7.16
  -1  15  10   -0.91    7.09
  -1  16  10   -4.74    7.28
  -1  17  10    2.36    7.09
   0  -2 -16    0.02    5.67
   0  -2 -15   10.08    7.97
   0  -2 -14    3.05    7.81
   0  -2 -13   21.90    8.59
   0  -2  -7 1343.79   18.48
   0  -2  -6   23.63    8.50
   0  -1 -20    4.79    5.60
   0  -1 -19   -4.53    7.58
   0  -1 -18  -11.05    6.61
   0   0 -22   -6.83    7.62
   0   0 -21    1.10    7.44
   0   1 -24    9.82    6.99
   0   1 -23    2.43    6.38
   0   2 -25    4.41    7.57
   0   5   6   -1.28    9.68
   0   9   8    0.92    7.57
   0  16   8   -8.54    7.18
   0  17   8    5.15    6.92
   1   0 -17   10.66    5.57
   1   0 -16   -2.80    7.56
   1   0 -15    2.03    7.71
   1   0  -6   10.14   11.95
   1   1 -20   -3.18    5.41
   1   1 -19   -0.47    7.31
   1   2 -22  -10.13    7.50
   1   2 -21    4.03    6.26
   1   3 -24   -3.71    7.40
   1   3 -23   -2.01    6.68
   1   4 -25   -7.66    7.36
   1   6   4   34.65    8.98
   1  10   6   14.39    6.82
   1  11   6   -1.33    6.64
   1  15   6   -1.59    6.54
   1  16   6    2.75    8.18
   2   2 -16   -1.61    5.39
   2   2 -15   -5.62    7.61
   2   2 -14   23.57    8.71
   2   2 -13    4.61    7.96
   2   2 -12   17.58    7.99
   2   2 -10   84.79    9.90
   2   2  -9   60.60    9.35
   2   2  -8   42.23    9.62
   2   2  -7    6.31    7.23
   2   3 -19   -1.50    7.08
   2   3 -18   -3.63    7.72
   2   4 -22   -0.99    5.34
   2   4 -21    0.89    7.39
   2   4 -20   -3.85    6.89
   2   5 -23    4.58    7.12
   2   5 -22   -1.36    7.36
   2   5  -1    1.59   18.96
   2   6 -24   -8.87    7.07
   2  10   3   40.48    9.13
   2  17   3   -0.82    9.55
   2  19   2    2.40    9.75
   3   5 -16   -0.93    5.15
   3   5 -15    0.29    7.43
   3   5 -14   -4.64    8.27
   3   5 -13    5.85    8.18
   3   5 -12    6.94    8.44
   3   5 -11  143.33   10.47
   3   5 -10   39.19    9.70
   3   5  -9  271.88   11.00
   3   5  -8   56.28    8.87
   3   6 -19    3.34    5.24
   3   6 -18   10.96    7.38
   3   6 -17    7.60    7.25
   3   6  -6    3.20    9.08
   3   7 -21   -1.69    5.50
   3   7 -20    6.67    7.05
   3   7 -19   -1.02    6.54
   3   8 -22    7.91    7.02
   3   8 -21    1.73    6.92
   3   8  -3   42.68   10.72
   3   9 -23   -1.17    7.51
   3   9 -22    8.63    6.75
   4  10 -17    3.10    5.66
   4  10 -16   -0.76    7.49
   4  10 -15   -0.56    7.40
   4  10 -14    7.49    7.87
   4  10 -13    5.57    8.44
   4  10 -12   12.44    8.35
   4  10 -11    5.33    8.19
   4  10 -10    2.74    7.55
   4  11 -18   -5.35    7.58
   4  11 -17   -2.10    7.80
   4  11 -16   -8.07    8.04
   4  11 -15    0.82    7.97
   4  11 -10    3.01    9.62
   4  11  -9    7.62    8.05
   4  12 -19    6.84    7.26
   4  12 -18   -6.93    7.72
   4  12 -17   -6.85    7.76
   4  12  -8   -1.32    8.95
   4  13 -19    3.61    7.47
   4  13 -18   -4.56    7.76
   4  13  -8    1.99    9.00
   4  14  -8    3.09    8.76
   4  15  -8   -1.14    9.91
   4  16  -8   -0.45    9.34
   4  17  -9   -4.30    9.77
 -11  -6   4    5.74    7.33
 -10  -7   2    0.40    8.68
 -10  -6   5   -3.43    8.31
 -10  -5   7    2.98    7.80
 -10  -4   8   -4.58    7.26
 -10  -3  10    8.18    7.51
 -10  -2  11    8.18    7.04
 -10  -1  12   -2.51    7.20
 -10   0  13   -0.29    7.37
  -9  -7   2   22.67    9.39
  -9  -6   5   -3.96    8.31
  -9  -5   7    1.70    7.69
  -9  -4   8    0.00    7.43
  -9  -3  10    2.71    7.50
  -9  -2  11    0.33    7.24
  -9  -1  12    7.88    7.17
  -9   0  13    0.44    6.90
  -9   1  14    1.65    7.01
  -9   3  15    3.47    6.92
  -8  -8 -13   -4.03    9.50
  -8  -8 -12    2.71    8.81
  -8  -8  -5    5.37   16.14
  -8  -6   4   40.76    8.18
  -8  -5   6   18.42    8.57
  -8  -4   8    6.59    7.58
  -8  -2  11    9.77    6.87
  -8  -1  12   11.25    7.28
  -8   0  13   -3.61    6.86
  -8   2  14    0.62    5.21
  -8   3  15   -2.42    7.10
  -8   4  15   -4.73    5.07
  -8   5  16    1.65    7.44
  -7  -8 -10    1.29    8.84
  -7  -8  -9   -0.15    8.70
  -7  -8  -8    3.01    9.73
  -7  -5   6    5.30    8.23
  -7  -3   9    2.32    7.60
  -7  -2  10    7.06    6.44
  -7  -1  11    1.70    5.29
  -7   0  12    1.32    5.30
  -7   1  13   10.84    7.28
  -7   2  14   -5.96    6.96
  -7   4  15   -2.69    7.33
  -7   6  16   14.96    7.03
  -7   7  16   -4.29    5.33
  -6  -7 -16   -3.48    7.71
  -6  -7 -15   -2.74    8.61
  -6  -6 -19   -0.79    7.66
  -6  -5   5   -3.61    7.73
  -6  -3   8    9.04    7.43
  -6  -1  11    4.26    6.78
  -6   0  12    4.98    6.49
  -6   2  13    0.13    5.14
  -6   3  14   -3.13    7.06
  -6   5  15   -1.14    7.01
  -6   6  15    4.37    5.43
  -6   7  16   16.67    6.82
  -6   8  16    6.10    7.06
  -6   9  16    1.09    5.37
  -6  10  16   -4.52    5.38
  -5  -7 -13    4.73    7.57
  -5  -7 -12    2.24    7.33
  -5  -7 -11   -0.05    9.08
  -5  -7 -10    3.10    8.75
  -5  -7  -7   -1.01    9.63
  -5  -7  -6    2.40   10.01
  -5  -6 -18    8.31    7.21
  -5  -6 -17    1.33    7.31
  -5  -5 -21    0.87    7.62
  -5  -3   7   37.35    8.44
  -5  -1  10    7.70    7.68
  -5   0  11    3.90    7.40
  -5   1  12   -6.31    6.73
  -5   3  13   12.71    6.83
  -5   4  14    0.47    7.27
  -5   5  14    7.08    5.08
  -5   6  15    6.97    6.93
  -5   7  15    0.74    6.89
  -5   8  15   -2.32    5.37
  -5  10  16   -4.73    7.17
  -5  11  16   -1.82    6.94
  -4  -6 -15   -5.65    7.74
  -4  -6 -14   -4.77    7.73
  -4  -5 -19   -4.37    7.50
  -4  -4 -22    3.39    7.30
  -4  -2   7   55.37    8.98
  -4   3  12   -2.31    6.86
  -4   4  13   13.78    7.41
  -4   5  13   81.89    6.47
  -4   6  14    4.21    7.57
  -4   7  14    8.21    7.07
  -4   9  15   -3.82    6.16
  -4  10  15   -3.07    7.13
  -4  11  15    1.72    7.07
  -4  12  15    5.09    6.88
  -3  -5 -16   12.20    6.97
  -3  -5 -15   13.02    7.45
  -3  -4 -20   -1.14    6.52
  -3  -4 -19    1.82    7.19
  -3  -3 -23    8.16    5.24
  -3  -3 -22    6.53    7.39
  -3  -1   7  296.04   10.83
  -3   0   8   -3.78    8.32
  -3   1   9   -1.29    5.69
  -3   2  10   -5.55    7.87
  -3   3  11    2.22    7.54
  -3   5  12    8.03    7.06
  -3   7  13   31.47    7.67
  -3   8  13    9.25    5.65
  -3  10  14    5.15    6.82
  -3  11  14    2.04    6.65
  -3  12  14    8.34    6.49
  -3  13  14   -3.16    7.28
  -3  14  14    0.18    7.34
  -2  -4 -16    0.53    7.40
  -2  -4 -15    6.83    7.52
  -2  -4  -3  122.76   15.00
  -2  -3 -20    0.72    4.97
  -2  -3 -19    8.52    7.19
  -2  -2 -22   -4.94    7.12
  -2  -2   3   16.70   12.17
  -2  -1 -24    6.38    7.19
  -2   0   6   50.92    8.10
  -2   3   9  197.30    8.23
  -2   4  10    9.84    7.90
  -2   6  11    6.53    7.36
  -2   8  12    0.94    7.41
  -2   9  12    5.06    6.40
  -1  -3 -15    8.15    7.31
  -1  -3 -14    6.07    7.79
  -1  -3 -13   -5.45    7.33
  -1  -3  -5   26.96   11.32
  -1  -2 -19   -0.14    6.68
  -1  -2 -18   14.94    7.32
  -1  -1 -22    2.96    5.36
  -1  -1 -21   12.55    7.12
  -1   0 -24    1.14    5.16
  -1   0 -23  -11.04    7.36
  -1   1 -25    3.87    7.31
  -1   1   5  264.36   14.44
  -1   2   6  219.53    9.84
  -1   3   7    0.17    6.72
  -1   4   8  395.51   12.68
  -1   5   9   27.80    8.46
  -1   7  10    5.79    7.78
  -1   8  10   -5.21    5.61
  -1  10  11   -0.15    6.85
  -1  11  11   13.90    7.38
  -1  12  11    2.92    6.56
  -1  13  11    0.18    7.17
  -1  14  11   -5.89    7.37
  -1  15  11   -5.66    7.38
  -1  16  11    4.17    7.65
   0  -2 -12    6.87    5.61
   0  -2 -11  229.99    8.86
   0  -2 -10   82.91    9.52
   0  -2  -9    1.41    8.92
   0  -2  -8  219.17    9.08
   0  -1 -17   -5.89    7.46
   0  -1 -16    3.77    7.53
   0  -1  -3    1.44   14.55
   0   0 -20   -0.95    7.33
   0   0 -19   10.36    7.77
   0   1 -22  -14.67    7.49
   0   1   2    2.49   16.21
   0   2 -24  -16.88    7.35
   0   3 -25    2.84    7.54
   0   6   7   16.67    8.79
   0   8   8    9.37    7.76
   0  10   9   -0.36    7.10
   0  11   9   -7.33    7.25
   0  12   9   -0.06    7.44
   0  13   9    4.78    7.64
   0  14   9   -1.43    7.09
   0  15   9   -0.83    6.68
   0  16   9   -8.23    8.20
   0  18   8    0.00    7.08
   1   0 -14    0.01    5.96
   1   0 -13   46.66    5.99
   1   0 -12   29.34    8.51
   1   0 -11  109.08    9.42
   1   0 -10    5.01    8.72
   1   0  -9   48.35   10.09
   1   0  -8    4.99   10.45
   1   0  -7   12.45    8.04
   1   1 -18   -1.34    5.56
   1   1 -17   -5.38    7.40
   1   1 -16   -2.06    7.01
   1   1  -3  912.08   20.34
   1   2 -20    3.26    7.16
   1   2 -19   -1.32    6.95
   1   3 -22    3.68    7.15
   1   4 -24    1.30    6.72
   1   4 -23    3.72    7.17
   1   5 -25   -6.22    7.69
   1   7   5    1.12    7.98
   1   9   6    3.39    7.07
   1  12   7    8.87    8.37
   1  13   7   -5.84    8.98
   1  14   7   -4.34    8.47
   1  17   6   -1.19    7.04
   1  18   6   -3.17    8.85
   2   2 -11   11.48    6.16
   2   3 -17    0.51    5.62
   2   3 -16    2.28    7.63
   2   3 -15   11.93    7.55
   2   3  -5  364.07   13.21
   2   4 -19   -6.31    7.63
   2   4 -18   -6.01    7.40
   2   5 -21    2.19    7.09
   2   5 -20    1.06    7.09
   2   6 -23   -3.10    5.72
   2   6 -22   -1.02    7.59
   2   7 -24    2.14    6.68
   2   7 -23   -3.29    7.26
   2   8 -24    8.31    6.32
   2   9   3    1.86    9.91
   2  12   4   11.46    8.09
   2  13   4   -0.55    7.99
   2  14   4   -0.76    8.19
   2  15   4    1.42    8.57
   2  18   3    2.94    9.59
   3   6 -16   -8.40    5.20
   3   6 -15    0.56    7.66
   3   6 -14    2.20    7.76
   3   6 -13    0.18    7.84
   3   6  -8   49.17    9.01
   3   6  -7    4.02    9.09
   3   7 -18   -1.47    7.27
   3   7 -17   -0.45    7.53
   3   7  -5   14.72   10.71
   3   8 -20   -2.20    6.52
   3   8 -19    7.34    6.76
   3   9 -21    0.17    6.87
   3   9 -20    9.16    6.77
   3  10 -22   -0.74    7.40
   3  10 -21    4.75    6.73
   3  11 -22   -3.06    7.60
   4  11 -14    8.91    7.23
   4  11 -13    0.21    8.48
   4  11 -12    2.60    8.14
   4  11 -11    3.20    8.07
   4  12 -16   -8.38    7.60
   4  12 -15    6.86    7.80
   4  12 -14   -6.32    8.03
   4  12 -13    5.00    8.32
   4  12 -12   -5.45    8.08
   4  12 -11   -3.36    8.22
   4  12 -10    3.12    7.99
   4  12  -9    2.53    7.79
   4  13 -17    3.38    7.46
   4  13 -16   -4.85    7.59
   4  13 -15    3.95    7.45
   4  13 -14    4.08    7.70
   4  13 -13   -2.48    8.52
   4  13 -12   -4.75    9.07
   4  13 -11    9.87    8.99
   4  13 -10    3.00    9.62
   4  13  -9    5.98    8.88
   4  14 -18    1.98    6.97
   4  14 -17   -1.60    7.87
   4  14 -16    2.32    7.65
   4  14 -15    3.60    7.96
   4  14 -14    6.46    8.74
   4  14 -10   -1.77    9.12
   4  14  -9    0.21    9.30
   4  15 -17    4.58    8.02
   4  15 -16   -1.44    7.87
   4  15 -15   -9.46    8.37
   4  15 -10    3.80    9.42
   4  15  -9    2.74    9.55
   4  16 -15   -0.50    8.88
   4  16 -14    4.57    8.45
   4  16 -10    4.17    9.69
   4  16  -9    1.94    9.54
   4  17 -12    1.76    9.63
   4  17 -11   -1.58   10.09
   4  17 -10   -6.11   10.23
 -10  -8  -1   -0.70   10.70
 -10  -7   3    1.92    8.72
 -10  -4   9   -2.74    7.40
 -10  -3  11    6.53    6.54
 -10  -2  12   -0.01    7.24
 -10  -1  13   -2.92    7.19
  -9  -8  -1   -0.67   11.36
  -9  -7   3    0.86    8.64
  -9  -4   9   -5.14    7.17
  -9  -3  11    6.59    6.87
  -9  -2  12   -4.80    7.23
  -9  -1  13   -1.94    7.23
  -9   0  14    8.48    7.31
  -9   1  15    7.13    6.85
  -9   2  15   -1.69    5.17
  -8  -8 -11   -3.01    8.74
  -8  -8 -10    1.46    8.97
  -8  -7   2    2.08    8.55
  -8  -6   5    5.55    7.54
  -8  -5   7    3.28    8.13
  -8  -4   9    4.12    7.56
  -8  -3  10   15.50    6.40
  -8  -1  13   -1.14    6.37
  -8   1  14    5.33    5.09
  -8   2  15    1.48    7.08
  -8   3  16    0.54    7.28
  -8   4  16   13.53    5.13
  -7  -7 -16   -1.74    7.03
  -7  -7   1    6.18    8.80
  -7  -6   4    0.07    7.05
  -7  -4   8    4.13    7.26
  -7  -3  10    0.01    7.05
  -7  -2  11   11.39    7.18
  -7  -1  12   -0.45    7.06
  -7   0  13   11.05    7.21
  -7   1  14   12.12    6.98
  -7   2  15   -0.62    6.79
  -7   3  15    4.17    5.30
  -7   4  16    0.53    7.15
  -7   5  16   -6.72    5.21
  -7   6  17    2.29    7.51
  -6  -7 -14   -2.13    7.43
  -6  -7 -13    0.03    8.02
  -6  -6 -18    1.14    7.45
  -6  -6   3   34.44    8.96
  -6  -4   7   17.27    7.65
  -6  -3   9   -7.70    8.06
  -6  -2  10    6.70    7.20
  -6   1  13    2.01    5.16
  -6   2  14    5.09    7.23
  -6   3  15  -15.92    7.14
  -6   4  15    3.57    5.16
  -6   5  16  -11.41    7.49
  -6   6  16   11.14    5.22
  -6   8  17    2.43    7.45
  -5  -7  -9    4.68    7.31
  -5  -7  -8    4.69    8.16
  -5  -6 -16   -2.95    7.40
  -5  -6   1    3.05   10.06
  -5  -5 -20   -4.20    7.42
  -5  -5 -19   -1.64    6.68
  -5  -5   4   65.92   10.46
  -5  -4   6   10.46    7.90
  -5  -3   8    4.80    7.45
  -5  -2   9   11.90    7.98
  -5   2  13   10.87    5.06
  -5   3  14    5.48    7.26
  -5   5  15    0.97    7.00
  -5   7  16   -4.72    7.38
  -5   8  16    8.34    7.13
  -5   9  16    0.61    5.51
  -4  -6 -13   14.83    8.14
  -4  -6 -12    9.48    7.70
  -4  -6 -11   22.41    9.55
  -4  -6  -4   37.59   12.65
  -4  -5 -18    2.38    6.92
  -4  -5 -17    3.73    7.36
  -4  -4 -21    1.19    6.55
  -4  -4 -20    2.26    7.40
  -4  -4   4   34.84    9.22
  -4  -3 -23   -0.62    7.34
  -4  -3   6    2.59    8.75
  -4  -2   8   61.23    9.21
  -4  -1   9    4.10    7.65
  -4   0  10    8.64    5.78
  -4   1  11    3.24    5.70
  -4   2  12    7.59    7.32
  -4   3  13    8.77    7.37
  -4   5  14   17.76    8.07
  -4   7  15   -6.42    7.00
  -4   8  15   -0.93    4.91
  -4  11  16    5.31    6.96
  -4  12  16   -3.93    7.08
  -3  -5 -14    1.88    8.11
  -3  -5 -13    5.07    7.40
  -3  -5  -3    9.78   12.98
  -3  -4 -18    1.90    6.88
  -3  -4 -17   -1.00    6.29
  -3  -3 -21   -3.29    6.81
  -3  -3 -20   -0.21    6.21
  -3  -3   4   90.52   11.77
  -3  -2 -23    2.20    7.29
  -3  -2   6   21.10    9.88
  -3   1  10  126.38    8.91
  -3   2  11    3.91    6.99
  -3   4  12    0.30    5.47
  -3   5  13   11.41    7.32
  -3   6  13    1.88    5.29
  -3   7  14   12.08    7.51
  -3   8  14    5.32    7.12
  -3   9  14    3.75    5.14
  -3  12  15    1.20    6.35
  -3  13  15    1.67    6.42
  -2  -4 -14    1.28    7.51
  -2  -4 -13   17.37    8.10
  -2  -4 -12   -0.55    7.78
  -2  -3 -18   -4.60    7.42
  -2  -3 -17    4.04    7.16
  -2  -3   1  184.53   21.04
  -2  -2 -21    7.12    4.97
  -2  -2 -20   -1.97    7.18
  -2  -1 -23    4.02    6.48
  -2  -1 -22    0.53    6.74
  -2  -1   5  132.36    8.46
  -2   0 -24   -1.32    7.39
  -2   1   8   70.28    9.66
  -2   2   9   46.17    8.40
  -2   3  10    3.02    7.87
  -2   5  11   21.47    6.28
  -2   6  12   -2.33    7.63
  -2   7  12   -0.25    5.18
  -2   9  13   16.76    7.06
  -2  10  13    8.59    7.01
  -2  11  13    5.93    5.14
  -2  12  13    2.06    5.22
  -2  13  13    4.61    5.29
  -2  14  13    8.72    6.46
  -2  15  13    9.02    7.07
  -1  -3 -12    8.97    8.64
  -1  -3 -11   10.26    8.94
  -1  -3 -10  153.87   10.35
  -1  -3  -9    7.59    9.10
  -1  -3  -8   64.29   10.27
  -1  -3  -7    3.99   10.43
  -1  -3  -6   94.89   11.69
  -1  -2 -17    3.15    6.57
  -1  -2 -16    2.28    7.54
  -1  -1 -20   -1.63    5.29
  -1  -1 -19   -5.05    7.35
  -1  -1   2  276.73   18.09
  -1   0 -22    5.96    7.25
  -1   0   4  103.30   14.30
  -1   1 -24   -8.31    6.67
  -1   1 -23   -6.03    6.59
  -1   2 -25   -0.20    7.47
  -1   6  10   53.46    8.75
  -1   8  11   -0.99    7.78
  -1   9  11    6.94    6.91
  -1  12  12    1.70    6.30
  -1  13  12    0.33    6.67
  -1  14  12   15.25    6.62
   0  -1 -15    3.19    5.53
   0  -1 -14    1.11    7.85
   0   0 -18    8.02    7.64
   0   0 -17   -1.17    6.85
   0   1 -21   -5.27    5.55
   0   1 -20    5.32    7.18
   0   2 -23    3.79    5.14
   0   2 -22    3.37    7.51
   0   3 -24   -9.10    7.19
   0   3   5   -5.29   10.95
   0   4 -25   -1.52    7.42
   0   4   6   -3.11    9.95
   0   5   7   -3.70    9.05
   0   7   8   -3.90    5.75
   0   8   9    4.26    7.00
   0   9   9   -1.09    7.10
   0  12  10   -0.60    7.04
   0  13  10    8.88    7.84
   0  14  10    5.64    7.88
   0  17   9   -0.28    7.11
   1   1 -15    1.78    7.62
   1   1 -14   19.61    8.03
   1   1  -4   28.55   14.03
   1   2 -18    5.77    7.59
   1   2 -17   22.65    6.92
   1   3 -21    5.85    5.27
   1   3 -20    2.32    7.31
   1   4 -22   -0.87    7.41
   1   5 -24    0.27    5.25
   1   5 -23   -4.79    7.14
   1   6 -25   -7.34    6.73
   1   6 -24    0.21    6.91
   1   8   6   10.18    7.85
   1  10   7   30.45    7.34
   1  11   7    3.29    6.89
   1  15   7    3.12    6.77
   1  16   7    2.20    7.38
   1  17   7    0.88    8.23
   2   3 -14   18.85    6.19
   2   3 -13   -6.21    7.73
   2   3 -12   58.47    8.19
   2   3 -11   15.03    8.28
   2   3 -10  195.50   10.64
   2   3  -9   13.15    9.02
   2   3  -8   22.06    9.62
   2   3  -7  480.61   13.01
   2   3  -6    2.17    7.55
   2   4 -17    3.78    5.09
   2   4 -16    9.10    7.40
   2   4  -3   65.99   12.59
   2   5 -19    7.97    7.61
   2   5 -18    0.45    7.39
   2   6 -21    1.99    4.88
   2   6 -20    7.20    7.22
   2   7 -22   -0.82    7.65
   2   7 -21   -2.97    6.69
   2   8 -23   -2.62    7.13
   2  11   4    5.66    8.58
   2  16   4   -1.82    8.39
   2  19   3   -0.13    9.98
   3   6 -12    8.92    5.91
   3   6 -11    0.82    5.93
   3   6 -10    2.85    7.95
   3   6  -9    3.95    6.10
   3   7 -16    8.59    5.17
   3   7 -15   -0.79    7.64
   3   7 -14    9.03    7.74
   3   7 -13    6.09    7.77
   3   7  -6  113.57   10.76
   3   8 -18   -0.45    5.30
   3   8 -17   -6.10    7.38
   3   8 -16   -7.38    7.48
   3   8  -4    7.33    9.90
   3   9 -19   -7.58    6.97
   3   9 -18   -5.62    7.08
   3  10 -20    0.59    7.24
   3  10 -19    8.54    7.34
   3  10  -2   -0.15   12.52
   3  11 -21    1.10    7.69
   3  11 -20    1.24    7.36
   3  12 -21    4.21    7.21
   4  14 -13   -6.55    8.36
   4  14 -12   -1.32    8.02
   4  14 -11    6.42    7.84
   4  15 -14    0.48    7.97
   4  15 -13   -2.53    8.47
   4  15 -12    6.80    8.48
   4  15 -11   -3.21    8.63
   4  16 -13    0.02    7.95
   4  16 -12    2.68    8.45
   4  16 -11   -0.83    8.33
 -10  -8   0   -2.05   10.10
 -10  -7   4    2.11    8.25
 -10  -6   6    2.52    7.34
 -10  -5   8    0.40    7.81
 -10  -4  10   -5.80    7.40
 -10  -3  12    1.78    6.48
 -10  -2  13   -2.08    7.11
  -9  -8 -11   -2.98    9.26
  -9  -8 -10   -0.97   10.55
  -9  -6   6    5.13    7.25
  -9  -5   8   10.33    7.53
  -9  -4  10    5.47    7.31
  -9  -2  13   14.68    7.47
  -9  -1  14   -3.00    7.51
  -9   0  15    2.30    7.34
  -9   1  16   -4.20    6.19
  -8  -8  -9   -0.23    8.57
  -8  -8  -8   -2.84    9.49
  -8  -8  -7   -0.19   10.92
  -8  -8  -6   -0.60   12.09
  -8  -7 -15    2.04    8.42
  -8  -7   3   10.20    8.97
  -8  -6   6    0.49    9.26
  -8  -5   8    1.14    8.33
  -8  -4  10    6.27    6.86
  -8  -3  11    1.50    7.39
  -8  -2  12    2.95    5.19
  -8   0  14   -5.15    4.96
  -8   1  15    9.51    5.16
  -8   2  16    5.05    7.22
  -8   3  17    8.88    7.33
  -7  -7 -15   -1.09    7.12
  -7  -7 -14    6.14    8.59
  -7  -7   2   -0.71    9.75
  -7  -6   5   54.12   10.38
  -7  -5   7    8.62    7.26
  -7  -4   9   10.20    7.53
  -7  -2  12    7.19    7.13
  -7  -1  13    9.71    7.36
  -7   0  14   -1.91    7.37
  -7   1  15    3.63    7.16
  -7   3  16    4.95    6.43
  -7   4  17    9.92    7.23
  -7   5  17    5.98    5.27
  -6  -7 -12    4.07    6.95
  -6  -7 -11    3.11    8.38
  -6  -6 -17    6.89    7.62
  -6  -5   6   -1.83    6.70
  -6  -4   8   38.73    7.64
  -6  -2  11   -0.94    7.23
  -6  -1  12   -3.52    7.06
  -6   0  13    1.05    6.53
  -6   1  14    6.86    7.46
  -6   2  15   11.93    7.26
  -6   4  16    3.60    6.62
  -6   5  17    8.22    7.46
  -6   6  17   -6.58    7.41
  -6   7  17    1.91    5.29
  -5  -6 -15    1.98    7.56
  -5  -6 -14   11.33    7.88
  -5  -5 -18    2.80    7.31
  -5  -4 -21    3.94    7.04
  -5  -2  10   16.13    8.22
  -5  -1  11    4.54    7.72
  -5   0  12   -2.16    5.32
  -5   1  13    0.79    6.83
  -5   2  14   13.61    8.21
  -5   3  15   -6.02    7.64
  -5   4  15   -0.88    5.19
  -5   5  16   -6.47    7.08
  -5   6  16   10.14    5.03
  -5   7  17   -3.46    7.41
  -5   8  17    0.86    7.04
  -5   9  17   -1.66    6.56
  -5  10  17    0.50    5.61
  -4  -6 -10   -0.66    7.38
  -4  -6  -9   13.61    8.43
  -4  -6  -8    1.53    8.91
  -4  -6  -5   11.86   10.24
  -4  -5 -16    6.87    7.49
  -4  -5 -15    1.73    7.01
  -4  -5   2  104.14   12.09
  -4  -4 -19   -3.50    7.45
  -4  -3 -22    1.96    5.53
  -4  -3 -21   -5.85    7.33
  -4  -3   7   50.33    8.45
  -4  -2 -23    3.11    6.55
  -4  -1  10   15.36    7.83
  -4   0  11    3.93    7.21
  -4   1  12   20.36    7.64
  -4   2  13    3.73    7.34
  -4   4  14   10.30    5.69
  -4   5  15   -0.46    7.54
  -4   6  15    0.44    5.32
  -4   7  16    1.44    7.13
  -4   8  16   -2.75    7.09
  -4   9  16    3.63    5.25
  -4  10  16    3.87    5.21
  -3  -5 -12    3.90    7.67
  -3  -5 -11    5.33    7.56
  -3  -5 -10  126.47    9.80
  -3  -4 -16   -0.60    7.06
  -3  -4   2   81.44   13.79
  -3  -3 -19   -1.84    6.90
  -3  -2 -22   -3.46    5.22
  -3  -2 -21    1.36    6.19
  -3  -1 -24    3.81    5.07
  -3  -1 -23   -4.73    6.52
  -3  -1   8  331.30   10.38
  -3   0   9    5.55    5.80
  -3   3  12   62.45    6.61
  -3   4  13   -6.92    7.46
  -3   6  14    9.29    7.46
  -3   8  15    2.79    7.10
  -3   9  15    2.72    6.87
  -3  10  15   -3.95    5.12
  -3  11  15   -5.39    4.75
  -2  -4 -11   58.06    8.93
  -2  -4 -10   10.10    8.63
  -2  -4  -9   54.50    9.20
  -2  -4  -5  112.53   14.01
  -2  -4  -4   61.19   11.40
  -2  -3 -16   -8.24    7.44
  -2  -3 -15    0.33    7.38
  -2  -2 -19    5.83    7.35
  -2  -1 -21   -2.40    7.18
  -2   0 -23   -6.20    7.26
  -2   0   7    0.03    6.99
  -2   1 -25    3.83    6.74
  -2   4  11   29.74    5.88
  -2   5  12    3.96    8.05
  -2   7  13   11.89    7.32
  -2   8  13    4.67    4.97
  -2  10  14   12.89    6.95
  -2  11  14   -0.39    6.79
  -2  12  14    6.94    7.10
  -2  13  14    8.64    7.28
  -2  14  14    0.60    7.05
  -1  -2 -15   -4.77    7.27
  -1  -2 -14   -8.70    8.36
  -1  -1 -18    1.06    7.31
  -1   0 -21    2.18    5.10
  -1   0 -20    1.66    7.41
  -1   1 -22   -6.82    7.35
  -1   1   6   10.09   12.37
  -1   2 -24   -3.53    7.00
  -1   2   7   13.55    7.31
  -1   3 -25    3.28    7.49
  -1   3   8   58.19    7.08
  -1   4   9   34.06    6.40
  -1   5  10   -2.96    7.71
  -1   7  11    2.91    7.65
  -1   9  12   -2.23    7.34
  -1  10  12    0.34    7.08
  -1  11  12    7.83    4.78
  -1  15  12   -2.90    7.18
  -1  16  12   -0.55    7.41
   0  -1 -13    6.61    5.42
   0  -1 -12    0.18    8.20
   0  -1 -11    1.39    8.50
   0  -1 -10   -5.50    8.74
   0  -1  -4   -2.00   14.14
   0   0 -16   29.66    7.86
   0   0 -15   -1.57    7.43
   0   1 -19    4.31    5.62
   0   1 -18    2.94    7.31
   0   2 -21   -0.03    6.91
   0   2 -20   -5.12    6.93
   0   2   4  146.74   15.35
   0   3 -23    9.45    5.52
   0   3 -22    4.44    7.27
   0   4 -24    8.97    7.27
   0   5 -25   -2.63    7.51
   0   6   8    2.35    7.47
   0   7   9   -2.45    7.82
   0   9  10    4.53    7.06
   0  10  10    5.90    7.46
   0  11  10   -1.30    7.27
   0  15  10    3.28    6.87
   0  16  10    0.12    7.20
   0  17  10    6.03    7.43
   1   1 -13   22.56    6.39
   1   1 -12    1.50    8.02
   1   1 -11   17.48    8.51
   1   1 -10   -5.32    8.70
   1   1  -5    2.78   12.77
   1   2 -16    4.67    7.52
   1   2 -15   29.50    8.44
   1   2  -1 1139.47   33.23
   1   3 -19    3.79    5.54
   1   3 -18    7.57    7.29
   1   4 -21    1.17    5.36
   1   4 -20   13.00    7.17
   1   4   3  233.74   15.50
   1   5 -22   -6.32    7.46
   1   5 -21   -3.69    6.67
   1   5   4    4.10   10.06
   1   6 -23    2.72    7.21
   1   6   5  117.24   10.46
   1   7 -24   -2.75    7.40
   1   7   6    0.98    8.30
   1   9   7    1.62    6.77
   1  12   8    2.26    8.49
   1  13   8   -2.40    7.51
   1  14   8   -3.87    8.04
   1  15   8   -2.72    8.75
   1  18   7    0.83    8.58
   2   4 -15   -2.27    5.73
   2   4 -14   28.53    8.54
   2   4 -13    3.92    8.10
   2   4  -4   65.31   11.41
   2   5 -17    1.51    6.50
   2   5 -16   17.27    7.40
   2   6 -19    8.46    5.29
   2   6 -18   -1.70    7.56
   2   7 -20   -1.94    7.19
   2   7   2  172.19   17.81
   2   8 -22    4.49    5.41
   2   8 -21   -5.67    7.54
   2   9 -23  -11.59    5.23
   2   9 -22   -3.56    7.10
   2  10 -23   14.84    6.90
   2  10   4    5.49    8.26
   2  17   4    1.15    8.72
   2  18   4    2.21    9.59
   3   7 -12    2.56    7.40
   3   7 -11    0.64    8.04
   3   7 -10    9.39    8.52
   3   7  -9   29.38    9.16
   3   7  -8   78.33    9.58
   3   7  -7  112.24   10.05
   3   8 -15   -3.05    7.26
   3   8 -14    4.17    7.59
   3   8 -13    1.08    7.70
   3   8  -5   -3.96    9.57
   3   9 -17   -1.85    6.36
   3   9 -16   -9.52    6.90
   3   9  -3   13.76   11.01
   3  10 -18   -0.79    7.44
   3  10 -17   -0.96    7.18
   3  11 -19   -5.59    7.31
   3  11 -18    5.95    7.79
   3  12 -20   -3.36    7.51
   3  12 -19    4.44    7.56
   3  13 -20   -1.66    7.60
 -10  -6   7    0.20    7.57
 -10  -5   9   -0.89    7.70
 -10  -4  11   -3.02    7.19
  -9  -8  -9    1.73   10.26
  -9  -8  -8   -1.36   10.85
  -9  -8   0   -0.52   10.85
  -9  -7   4   12.17    8.07
  -9  -6   7    2.30    7.44
  -9  -5   9   14.55    7.39
  -9  -4  11   -5.92    7.41
  -9  -3  12   -0.47    6.72
  -9  -2  14    5.19    6.67
  -9  -1  15    6.91    7.45
  -9   0  16   -1.16    7.64
  -8  -7 -14   -3.06    9.25
  -8  -5   9    1.33    7.97
  -8  -3  12    2.38    7.33
  -8  -2  13   -0.88    6.89
  -8  -1  14    6.74    5.09
  -8   0  15    6.08    5.04
  -8   1  16    4.69    6.41
  -8   2  17   -3.13    7.42
  -7  -7 -13   -2.24    7.45
  -7  -6 -17    4.51    7.71
  -7  -5   8    4.86    7.44
  -7  -4  10   14.61    7.19
  -7  -3  11    1.32    6.58
  -7  -2  13    5.10    6.99
  -7  -1  14   -4.93    7.20
  -7   0  15    2.80    7.05
  -7   1  16   -7.00    7.51
  -7   2  16   -7.52    5.54
  -7   3  17   -4.72    7.13
  -7   4  18   -3.53    7.41
  -7   5  18   -6.00    7.05
  -6  -7 -10    1.74    8.94
  -6  -7   0    3.44   12.87
  -6  -6 -16   12.41    7.08
  -6  -6 -15   -1.28    7.18
  -6  -6   4    2.54    8.11
  -6  -5 -19   10.69    7.82
  -6  -5 -18    0.37    7.86
  -6  -5   7    3.15    7.98
  -6  -4   9    3.43    7.75
  -6  -3  10    0.61    5.61
  -6  -2  12    5.27    7.37
  -6  -1  13   -7.07    7.07
  -6   0  14   -5.14    7.45
  -6   1  15    8.74    7.58
  -6   2  16   -3.58    7.06
  -6   3  16    1.44    5.26
  -6   4  17    9.92    7.31
  -6   6  18    1.34    7.17
  -6   7  18   -0.39    5.51
  -5  -6 -13   -1.73    7.61
  -5  -5 -17   -0.30    7.25
  -5  -5   5   54.94    8.68
  -5  -4 -20    9.22    7.29
  -5  -4 -19   10.61    6.71
  -5  -4   7   12.61    7.89
  -5  -3 -22    7.78    7.26
  -5  -3   9   33.32    8.32
  -5  -1  12    2.96    7.34
  -5   0  13   -2.05    7.11
  -5   1  14   -0.90    7.24
  -5   2  15   -3.28    7.69
  -5   4  16   -1.05    6.46
  -5   5  17    1.16    7.10
  -5   6  17    8.65    7.07
  -5   8  18    8.07    7.52
  -5   9  18   -5.75    7.60
  -4  -6  -7    5.49    7.01
  -4  -6  -6   24.09    7.89
  -4  -5 -14   13.83    8.09
  -4  -4 -18    7.83    7.35
  -4  -4 -17   -2.22    6.92
  -4  -4   5    2.99    8.99
  -4  -3 -20   -4.89    7.22
  -4  -2 -22   -5.58    7.46
  -4  -2   9   44.62    8.68
  -4   0  12   -0.74    7.74
  -4   1  13    0.96    7.30
  -4   3  14    2.51    5.15
  -4   4  15   12.50    7.73
  -4   6  16    6.75    7.05
  -4   8  17    3.64    7.69
  -4   9  17    4.25    6.97
  -4  10  17   -2.55    5.14
  -4  11  17    0.74    4.94
  -3  -5  -9    3.53    7.90
  -3  -5  -8   29.55    8.79
  -3  -5  -7   33.23    9.04
  -3  -5  -6   20.17   11.06
  -3  -5  -5   58.07   11.75
  -3  -5  -4   33.64   12.05
  -3  -4 -15    2.30    7.14
  -3  -4 -14    3.64    7.75
  -3  -3 -18   -0.93    6.86
  -3  -3   5   19.48    9.89
  -3  -2 -20   -3.87    6.69
  -3  -2   7   46.24    9.28
  -3  -1 -22    2.31    6.80
  -3   0 -24   -1.84    7.04
  -3   0  10    1.91    7.98
  -3   1  11   17.16    7.55
  -3   2  12    0.41    8.07
  -3   3  13   10.37    7.85
  -3   4  14    3.40    6.64
  -3   5  14    8.16    5.24
  -3   6  15   -1.80    7.17
  -3   7  15    6.66    5.46
  -3   9  16   -4.24    7.43
  -3  10  16    5.80    6.87
  -3  11  16   -4.18    6.21
  -3  12  16    9.44    4.98
  -2  -4  -8    9.97    9.50
  -2  -4  -7   47.22   10.26
  -2  -4  -6    8.52   10.59
  -2  -3 -14   13.34    7.86
  -2  -2 -18   -3.73    5.05
  -2  -2 -17    4.36    7.07
  -2  -2   4   77.02   11.71
  -2  -1 -20    5.78    7.24
  -2  -1   6  214.71   12.36
  -2   0 -22   -2.55    6.78
  -2   0   8    0.12    9.40
  -2   1 -24   -5.71    5.44
  -2   1 -23   -1.22    7.28
  -2   1   9  216.67   10.75
  -2   2 -25    2.71    7.34
  -2   2  10    3.75    5.89
  -2   3  11  129.03    9.58
  -2   4  12    4.99    7.92
  -2   6  13    0.27    5.36
  -2   7  14   11.88    6.74
  -2   8  14   10.78    7.57
  -2   9  14   -2.61    5.47
  -2  11  15   -4.59    6.84
  -2  12  15   -1.12    7.09
  -2  13  15    7.68    7.21
  -2  14  15   -5.10    7.39
  -1  -2 -13    0.15    7.80
  -1  -2 -12   21.76    7.89
  -1  -1 -17    8.99    5.13
  -1  -1 -16    4.76    7.31
  -1   0 -19    9.33    6.85
  -1   0 -18   11.28    6.69
  -1   1 -21   -9.00    6.58
  -1   2 -23    5.16    5.20
  -1   2 -22    7.04    7.59
  -1   2   8  153.65   10.95
  -1   3 -24   12.28    7.06
  -1   3   9    5.56    8.57
  -1   4 -25   -4.01    7.35
  -1   4  10   88.22    9.13
  -1   6  11   12.47    6.08
  -1   7  12    5.19    7.70
  -1   8  12    9.80    7.02
  -1  10  13    1.64    6.84
  -1  11  13    0.28    6.85
  -1  12  13    0.19    7.44
  -1  13  13   -0.49    7.23
  -1  14  13   -0.46    7.32
  -1  15  13   -2.89    7.44
   0  -1  -9    1.12    6.83
   0  -1  -8    2.48   10.57
   0  -1  -7    0.54   11.73
   0  -1  -6   -6.03   11.54
   0  -1  -5   -0.81   10.49
   0   0 -14   27.68    8.17
   0   0 -13   57.50    8.49
   0   1 -17   -4.54    7.67
   0   2 -19    7.20    7.55
   0   3 -21   -1.35    7.07
   0   3   6    3.56    9.95
   0   4 -23   -6.78    5.37
   0   4 -22  -11.71    7.69
   0   4   7 1359.88   20.43
   0   5 -24   -2.68    5.15
   0   5 -23   -9.04    6.57
   0   5   8   -2.04    8.65
   0   6 -25    7.67    6.81
   0   6   9   -6.70    8.45
   0   8  10   -0.57    7.60
   0  11  11    1.73    7.21
   0  12  11    8.45    8.05
   0  13  11   -1.89    7.83
   0  14  11   -0.36    7.30
   0  15  11   -7.22    7.31
   0  16  11    2.07    8.53
   1   1  -9   35.88    7.15
   1   1  -8   15.49    7.30
   1   1  -7   34.91    8.44
   1   1  -6   -0.43    9.24
   1   2 -14   -1.12    7.09
   1   2 -13   68.28    8.23
   1   3 -17    5.32    5.37
   1   3 -16   -3.37    7.61
   1   4 -19   -0.38    5.61
   1   4 -18    4.44    7.44
   1   5 -20  -11.26    6.99
   1   6 -22    5.34    5.76
   1   6 -21   -6.07    7.34
   1   7 -23   -4.69    6.88
   1   7 -22   -0.75    6.58
   1   8 -24    4.17    6.69
   1   8 -23    1.26    6.43
   1   8   7   25.82    8.07
   1   9 -24    0.18    7.32
   1  10   8    2.00    6.79
   1  11   8    4.45    6.86
   1  16   8    1.49    7.37
   1  17   8    5.14    8.29
   2   4 -12   68.92    6.64
   2   4 -11   13.14    8.28
   2   4 -10   51.81    9.24
   2   4  -9   76.22    9.53
   2   4  -8   10.03    8.96
   2   4  -6   17.99   10.83
   2   4  -5   23.54   11.40
   2   5 -15   10.18    5.46
   2   5 -14    9.96    7.94
   2   6 -17   -0.06    6.68
   2   6 -16   -0.64    7.23
   2   7 -19    2.16    5.33
   2   7 -18   -0.56    7.53
   2   8 -20    5.03    5.41
   2   8 -19    0.50    7.16
   2   8   3   69.54   10.99
   2   9 -21   -5.47    6.62
   2   9 -20   -4.18    7.12
   2  10 -22    1.10    5.25
   2  10 -21    1.23    6.98
   2  11 -22    2.63    7.62
   2  12   5   -5.07    8.56
   2  13   5    2.82    7.80
   2  14   5    7.56    7.89
   2  15   5   -1.74    8.59
   2  16   5   -5.75    8.61
   2  19   4   -0.93    9.93
   3   8 -12    7.68    8.08
   3   8 -11   -0.27    7.97
   3   8 -10   -0.19    8.29
   3   8  -9   -0.60    8.27
   3   8  -8    2.83    8.39
   3   8  -7    3.35    8.54
   3   8  -6    5.41    8.64
   3   9 -15   -2.89    5.19
   3   9 -14    4.91    7.55
   3   9 -13    5.79    7.74
   3   9  -4   25.58   10.12
   3  10 -16   -4.72    6.90
   3  10 -15    3.84    7.09
   3  11 -17    3.14    7.73
   3  11 -16    1.17    7.73
   3  12 -18    2.99    7.46
   3  12 -17   -2.38    7.77
   3  13 -19   -5.80    5.37
   3  13 -18   -1.29    7.47
   3  14 -19    2.35    7.55
   3  14 -18    4.38    7.55
 -10  -8   1   -0.79    9.77
 -10  -7   5    7.46    8.28
 -10  -6   8    9.49    7.21
 -10  -5  10   -0.07    7.81
 -10  -4  12  -12.34    7.97
  -9  -8  -7   -1.17   10.88
  -9  -8   1    0.43    9.67
  -9  -7   5    0.21    7.81
  -9  -6   8   -4.25    7.50
  -9  -5  10    7.49    6.86
  -9  -4  12   -8.93    7.18
  -9  -3  13    5.56    6.89
  -9  -2  15    4.55    7.13
  -9  -1  16   -1.85    7.38
  -8  -7 -13    4.47    9.38
  -8  -7   4   13.03    7.65
  -8  -6   7   45.44    8.51
  -8  -5  10   -3.68    7.01
  -8  -4  11   -0.73    7.00
  -8  -3  13    0.51    7.46
  -8  -2  14    1.78    7.66
  -8  -1  15   -0.51    4.97
  -8   0  16   -6.57    5.56
  -8   1  17   -9.81    7.16
  -7  -7 -12    1.33    7.53
  -7  -7 -11    3.88    8.67
  -7  -7   3   -1.59    8.86
  -7  -6 -16   -6.06    7.25
  -7  -6   6    0.23    7.51
  -7  -5   9    7.43    7.56
  -7  -4  11   17.32    6.88
  -7  -3  12    8.18    6.80
  -7  -1  15    7.55    7.11
  -7   0  16   -4.62    7.55
  -7   1  17    3.26    6.57
  -7   2  17    2.49    5.60
  -7   3  18  -10.65    7.53
  -7   4  19  -13.15    6.77
  -6  -7  -9    0.89    6.84
  -6  -7  -8    0.39    8.76
  -6  -6 -14    2.84    7.28
  -6  -6   5   39.75    9.39
  -6  -5 -17    1.29    7.31
  -6  -4 -20   -5.95    7.88
  -6  -3  11   -1.58    7.40
  -6  -2  13    0.51    6.53
  -6  -1  14    6.73    7.45
  -6   0  15    3.77    7.44
  -6   1  16   -7.46    7.20
  -6   2  17    0.05    6.85
  -6   3  17   -1.65    5.43
  -6   4  18    8.82    7.21
  -6   5  18    5.07    5.50
  -6   6  19    1.61    7.31
  -5  -6 -12   -2.18    7.58
  -5  -6 -11    5.52    8.84
  -5  -6   2  174.66   12.89
  -5  -5 -16    2.01    7.92
  -5  -5 -15   -4.98    8.01
  -5  -4 -18   -0.38    7.44
  -5  -4   8   21.25    8.10
  -5  -3 -21    4.74    7.30
  -5  -3  10    1.03    7.81
  -5  -2  11   16.72    5.93
  -5  -1  13    9.39    7.37
  -5   0  14    1.38    7.09
  -5   1  15   -6.67    7.51
  -5   2  16   16.26    7.15
  -5   3  16    1.30    5.50
  -5   4  17    5.59    7.31
  -5   6  18    4.50    7.00
  -5   7  18    8.30    5.30
  -5   8  19    2.78    7.51
  -4  -5 -13  107.85    9.33
  -4  -5 -12   24.18    7.50
  -4  -5   3   55.63   11.49
  -4  -4 -16    7.55    7.01
  -4  -4   6    5.24    8.81
  -4  -3 -19   -5.62    7.35
  -4  -3   8  137.59    9.37
  -4  -2 -21   -3.90    7.23
  -4  -2  10    6.36    8.88
  -4  -1 -23   -3.51    7.50
  -4  -1  11    5.49    6.06
  -4   2  14   -1.65    5.47
  -4   3  15    7.24    6.30
  -4   4  16  -10.54    7.37
  -4   5  16    2.05    5.38
  -4   6  17  -14.74    7.38
  -4   7  17    1.00    5.17
  -4   8  18   -2.25    7.24
  -4   9  18    0.65    7.12
  -4  10  18    4.56    6.91
  -3  -4 -13   -0.07    7.56
  -3  -3 -17  -10.05    5.27
  -3  -3 -16   -1.28    7.57
  -3  -2 -19    6.11    7.13
  -3  -1 -21    7.97    7.17
  -3  -1   9  104.69    7.04
  -3   0 -23    5.28    5.28
  -3   0  11    3.09    7.87
  -3   1 -24   -0.23    7.17
  -3   1  12   19.42    7.97
  -3   2  13    6.80    7.34
  -3   3  14    7.21    7.37
  -3   5  15    5.33    7.60
  -3   7  16    2.10    7.60
  -3   8  16    2.93    4.98
  -3   9  17   -0.87    7.35
  -3  10  17   -9.22    6.90
  -3  11  17   -0.95    7.21
  -3  12  17    0.24    7.27
  -2  -3 -13   50.03    7.04
  -2  -3 -12   15.33    8.33
  -2  -2 -16   -3.24    7.35
  -2  -1 -19    1.84    5.40
  -2  -1 -18  -12.38    7.26
  -2  -1   7  134.57   10.50
  -2   0 -21    0.90    5.36
  -2   0 -20   -1.63    7.14
  -2   1 -22   11.26    7.34
  -2   1  10   -0.04    8.29
  -2   2 -24   -0.62    5.39
  -2   2 -23    0.11    6.98
  -2   2  11    9.81    8.05
  -2   3 -25   -3.87    7.42
  -2   3  12   -5.53    7.96
  -2   4  13    6.70    7.84
  -2   5  13   16.30    5.77
  -2   6  14    8.36    7.54
  -2   8  15   -5.37    7.32
  -2   9  15    5.52    7.03
  -2  10  15   -3.51    4.89
  -2  12  16   -2.91    6.58
  -2  13  16    2.53    6.69
  -1  -2 -11    2.66    6.37
  -1  -2 -10   69.46    9.25
  -1  -2  -1 1292.46   43.44
  -1  -1 -15   -1.21    5.61
  -1  -1 -14   -2.49    7.80
  -1  -1   3  900.49   21.29
  -1   0 -17   18.41    7.75
  -1   0   5    6.66   10.10
  -1   1 -20    4.13    5.37
  -1   1 -19    0.98    7.86
  -1   1   7   75.63   11.75
  -1   2 -21   -3.40    7.42
  -1   3 -23   -2.16    5.52
  -1   3 -22   -4.14    7.49
  -1   4 -24    2.92    6.54
  -1   5 -25   -4.39    7.59
  -1   5  11    0.33    5.81
  -1   6  12   14.57    7.58
  -1   8  13    4.37    7.26
  -1   9  13   -0.07    5.09
  -1  11  14   -4.93    7.67
  -1  12  14    1.66    7.47
  -1  13  14   -2.00    7.15
  -1  14  14    7.06    7.39
  -1  15  14    6.50    7.68
   0   0 -12  133.42    9.15
   0   0 -11  109.26    9.52
   0   1 -16   -1.17    5.34
   0   1 -15    7.62    7.67
   0   1   3    1.79   15.56
   0   2 -18   10.55    5.52
   0   2 -17    9.72    7.68
   0   2   5 3004.09   29.69
   0   3 -20    1.96    5.22
   0   3 -19    2.81    7.47
   0   4 -21    2.20    7.02
   0   5 -22    4.27    7.25
   0   6 -24    2.47    5.45
   0   6 -23   -9.12    7.33
   0   7 -24    3.84    7.72
   0   7  10    0.76    7.86
   0   9  11   -4.63    7.15
   0  10  11    1.25    5.46
   0  12  12   14.11    7.52
   0  13  12    1.09    7.57
   0  14  12   -1.39    7.23
   1   2 -12   -1.54    5.71
   1   2 -11   44.23    8.51
   1   3 -15    0.41    5.65
   1   3 -14    1.36    7.50
   1   4 -17   -0.49    7.45
   1   5 -19   -1.73    5.50
   1   5 -18    2.22    7.63
   1   5   5    0.97   10.23
   1   6 -20   -4.52    7.59
   1   6   6   91.00   10.15
   1   7 -21   -6.94    7.19
   1   7   7   -0.30    7.99
   1   8 -22    4.36    7.51
   1   9 -23    9.21    7.06
   1   9   8    6.28    7.03
   1  11   9    2.35    7.15
   1  12   9    2.14    7.34
   1  13   9   -1.26    7.62
   1  14   9   -0.12    7.45
   1  15   9    2.84    7.38
   1  16   9    6.93    8.17
   2   4  -7   42.04    7.95
   2   5 -13    4.54    5.82
   2   5 -12   25.47    9.07
   2   5 -11    0.17    8.48
   2   5  -2    6.73   14.04
   2   6 -15   -0.98    7.42
   2   6 -14    5.95    7.95
   2   6   1  236.36   29.61
   2   7 -17   10.14    5.56
   2   7 -16    5.72    7.07
   2   8 -18   -1.91    7.46
   2   9 -19    0.14    7.25
   2   9   4   31.78    9.01
   2  10 -20    3.08    6.97
   2  11 -21    4.27    6.77
   2  11 -20   -6.81    6.51
   2  11   5    1.27    7.28
   2  12 -21    8.99    7.50
   2  17   5    1.50    8.72
   2  18   5    2.71    9.91
   3   9 -12    4.04    7.34
   3   9 -11    6.11    7.51
   3   9 -10    1.92    7.51
   3   9  -9   14.49    7.59
   3   9  -6    0.54    9.35
   3   9  -5   -2.40    9.15
   3  10 -14    1.10    5.41
   3  10 -13    6.64    7.27
   3  10 -12    6.02    7.49
   3  10  -3    5.07   10.99
   3  11 -15    2.27    7.56
   3  11 -14    4.94    7.99
   3  11  -2   11.87   14.96
   3  12 -16   -0.15    7.73
   3  12 -15    1.43    7.57
   3  13 -17   -1.67    5.24
   3  13 -16    7.75    7.68
   3  14 -17    0.14    7.41
   3  14 -16    6.71    7.64
   3  15 -17    2.15    8.01
   3  15 -16    1.88    6.88
   3  16 -16    4.93    8.11
 -10  -8   2   -1.35    9.07
 -10  -7   6    1.06    7.68
 -10  -7   7    2.04    8.42
 -10  -6   9    2.16    7.51
 -10  -5  11   -3.48    7.65
  -9  -8  -6    1.30   11.98
  -9  -8   2   -2.11    9.73
  -9  -7   6    4.45    8.04
  -9  -6   9    3.90    7.27
  -9  -5  11    4.99    7.55
  -9  -4  13    2.47    7.18
  -9  -3  14   -1.03    7.30
  -9  -2  16    5.82    6.77
  -8  -8   0    1.16   12.16
  -8  -7 -12    1.68    8.99
  -8  -7   5    4.22    7.74
  -8  -6   8   18.16    8.08
  -8  -4  12   12.72    7.80
  -8  -3  14    0.02    7.48
  -8  -2  15    3.51    7.15
  -8  -1  16    2.17    6.34
  -8   0  17    0.03    6.52
  -8   1  18   -5.82    7.07
  -7  -7 -10   -0.70    8.57
  -7  -7   4   23.41    9.67
  -7  -6 -15   -3.21    7.54
  -7  -6 -14    1.23    8.52
  -7  -6   7    5.50    7.63
  -7  -5 -18   -4.55    7.70
  -7  -5 -17    5.58    7.95
  -7  -5  10    4.00    7.16
  -7  -3  13   -4.96    7.25
  -7  -2  14   -6.40    5.29
  -7  -1  16   -7.33    7.30
  -7   0  17   16.52    7.45
  -7   2  18    4.21    5.07
  -7   3  19   11.95    7.45
  -6  -7  -7    2.67    8.89
  -6  -7  -6    0.45   10.70
  -6  -7   1    2.41   11.41
  -6  -6 -13    4.23    7.60
  -6  -5 -16    1.81    6.92
  -6  -5   8    1.13    7.00
  -6  -4 -19    1.32    7.34
  -6  -4  10   19.13    6.00
  -6  -3  12   -0.27    7.55
  -6  -1  15   -5.77    7.27
  -6   0  16    9.39    7.36
  -6   1  17   -4.36    7.21
  -6   3  18  -11.09    5.28
  -6   4  19   -9.59    7.51
  -6   5  19    5.28    5.40
  -5  -6 -10   -1.35    7.16
  -5  -6   3   20.15    9.43
  -5  -5 -14    7.46    8.06
  -5  -5   6   21.84    8.12
  -5  -4 -17   -0.87    7.41
  -5  -4   9   16.18    7.96
  -5  -3 -20    5.81    5.42
  -5  -3 -19    2.40    6.80
  -5  -3  11   -1.36    7.70
  -5  -2 -22    3.70    5.65
  -5  -2 -21   -7.48    7.41
  -5  -2  12   -0.40    5.69
  -5   0  15   10.35    7.48
  -5   1  16   10.06    7.48
  -5   3  17    4.50    5.07
  -5   4  18    0.31    7.55
  -5   5  18   -1.45    5.13
  -5   6  19   -3.77    7.16
  -5   7  19   -8.02    5.38
  -4  -5 -11   14.94    7.63
  -4  -4 -15   11.18    7.45
  -4  -3 -18    9.62    6.72
  -4  -3 -17    0.98    6.10
  -4  -3   9  125.28   10.33
  -4  -2 -20   -0.34    6.83
  -4  -1 -22   -0.43    5.52
  -4  -1  12    7.95    8.12
  -4   0 -23    5.48    7.21
  -4   0  13    4.43    5.26
  -4   1  14    7.49    5.10
  -4   2  15    7.60    5.40
  -4   3  16   -5.49    7.47
  -4   4  17    2.59    7.13
  -4   5  17    4.62    5.14
  -4   6  18    7.69    7.48
  -4   7  18    4.95    5.57
  -4   9  19   -4.86    7.16
  -3  -4 -12   -0.61    7.48
  -3  -4 -11    1.73    8.35
  -3  -4   3   64.16   11.43
  -3  -3 -15   16.71    7.83
  -3  -3   6  308.21   11.66
  -3  -2 -18    0.60    5.44
  -3  -2 -17   12.54    7.45
  -3  -2   8    6.02    6.36
  -3  -1 -20    0.88    5.16
  -3  -1  10    3.85    7.98
  -3   0 -22   -1.24    5.41
  -3   0 -21    2.32    7.26
  -3   1 -23   -3.75    7.38
  -3   1  13   27.92    8.29
  -3   2 -24   -4.55    7.80
  -3   2  14   -5.24    7.73
  -3   4  15    1.28    5.18
  -3   5  16  -10.79    7.70
  -3   6  16    1.49    5.57
  -3   7  17   -3.24    7.13
  -3   8  17   -1.16    5.26
  -3  10  18    3.72    7.03
  -3  11  18   -6.99    7.25
  -2  -3 -11  242.71   11.24
  -2  -3 -10    7.01    8.63
  -2  -3   2  996.20   24.89
  -2  -2 -15    8.02    5.84
  -2  -2 -14    2.68    7.89
  -2  -2   5   19.24   11.17
  -2  -1 -17   -6.16    7.23
  -2   0 -19    8.18    7.49
  -2   0   9    5.60    8.54
  -2   1 -21   -0.28    6.71
  -2   2 -22   -1.13    7.29
  -2   2  12    4.93    7.50
  -2   3 -24   -1.38    5.62
  -2   3  13   38.32    8.13
  -2   4 -25    1.66    6.68
  -2   5  14    3.46    6.90
  -2   6  15    9.41    7.58
  -2   7  15   10.35    5.29
  -2   8  16   -0.80    6.85
  -2   9  16    4.18    6.84
  -2  10  16    0.76    6.26
  -2  11  16    0.99    5.26
  -1  -2  -9   -3.43    6.80
  -1  -2  -8  236.60   11.87
  -1  -1 -13   -2.72    8.03
  -1   0 -16    3.43    7.15
  -1   0   6   13.17   12.28
  -1   1 -18   -3.14    7.30
  -1   2 -20   -3.79    5.53
  -1   2   9    6.32    8.85
  -1   3 -21    0.11    7.43
  -1   3  10   95.60    7.30
  -1   4 -23    0.36    5.08
  -1   4 -22    0.97    7.48
  -1   4  11   28.20    7.77
  -1   5 -24   15.19    5.44
  -1   5  12   12.37    8.35
  -1   6 -25   -4.42    5.74
  -1   6  13    9.88    7.37
  -1   7  13    0.43    5.38
  -1   8  14   -1.70    7.36
  -1   9  14   -2.40    6.95
  -1  10  14    3.26    5.04
  -1  12  15   -2.38    6.87
  -1  13  15    3.82    6.71
  -1  14  15    6.87    6.70
   0   0 -10   18.00    8.76
   0   0  -9   41.38    9.40
   0   1 -14    0.01    5.69
   0   1 -13   -2.37    7.80
   0   2 -16   11.26    7.69
   0   3 -18   -6.98    7.52
   0   3   7    2.42   10.17
   0   4 -20   -5.15    5.21
   0   4 -19    9.33    7.78
   0   4   8  180.53    8.73
   0   5 -21    9.31    7.46
   0   5   9    1.04    5.92
   0   6 -22    4.36    7.48
   0   6  10   14.78    8.34
   0   7 -23    1.43    7.33
   0   7  11    2.48    7.92
   0   8 -24   -2.96    7.72
   0   8  11    7.27    7.48
   0   9  12   -4.26    7.43
   0  10  12    2.18    7.08
   0  11  12    1.39    7.48
   0  15  12   10.76    6.83
   0  16  12   -2.58    7.60
   1   2 -10    5.00    6.27
   1   2  -9    3.59    9.40
   1   2  -8   19.97   10.26
   1   2  -2  470.55   20.51
   1   3 -13   -0.67    8.09
   1   3 -12   -6.94    7.46
   1   3   2   45.52   16.07
   1   4 -16   32.68    5.88
   1   4 -15   15.96    7.83
   1   4   4  312.89   13.92
   1   5 -17   -7.90    7.44
   1   6 -19   -2.83    5.61
   1   6 -18    6.25    7.46
   1   7 -20   -3.70    6.70
   1   7 -19   -3.34    6.99
   1   8 -21    0.93    6.69
   1   8   8    7.24    7.73
   1   9 -22   -0.30    5.52
   1   9 -21  -13.37    6.97
   1   9   9    2.46    7.99
   1  10 -23    5.43    5.29
   1  10 -22   -3.04    7.20
   1  10   9    4.27    6.97
   1  11 -23   -8.80    7.20
   1  13  10   -2.32    8.60
   1  14  10   -0.84    8.45
   1  15  10    2.77    8.47
   1  17   9   -0.18    7.23
   2   5 -10  266.15   10.85
   2   5  -9   37.38    9.64
   2   5  -3  262.38   16.80
   2   6 -13   11.35    8.12
   2   6 -12   19.18    8.63
   2   7 -15   -5.63    7.37
   2   7 -14    7.92    7.81
   2   8 -17    3.97    5.59
   2   8 -16   -0.25    7.40
   2   9 -18   -6.20    5.61
   2   9 -17    3.31    7.44
   2  10 -19    0.76    5.06
   2  10 -18   -9.83    7.26
   2  10   5    3.51    6.57
   2  11 -19   -6.72    7.01
   2  12 -20    8.74    7.48
   2  12 -19    1.66    6.64
   2  12   6   10.74    8.87
   2  13 -21   -6.73    5.63
   2  13 -20    9.28    8.05
   2  13   6   -0.83    7.64
   2  14   6   -0.12    7.16
   2  15   6    2.32    8.06
   2  16   6    1.79    8.87
   3   9  -8    6.73    7.91
   3   9  -7    7.52    8.45
   3  10 -11    1.56    7.33
   3  10 -10   -0.86    7.26
   3  10  -9   -5.07    8.74
   3  10  -4    5.44   10.20
   3  11 -13    7.16    7.87
   3  11 -12    6.77    8.11
   3  11 -11   -5.73    8.72
   3  12 -14    0.32    7.75
   3  12 -13    5.23    8.04
   3  13 -15   -1.36    6.90
   3  13 -14   -0.21    8.05
   3  14 -15    3.54    7.46
   3  14 -14    3.32    7.15
   3  15 -15   -2.92    7.78
   3  15 -14   -1.76    7.99
   3  16 -15    1.37    7.69
   3  16 -14   -4.30    8.27
   3  17 -14   -5.97    8.82
 -10  -8  -6    1.70   12.51
 -10  -8   3   -0.59    9.15
 -10  -8   4    3.92   10.35
 -10  -7   8    6.55    8.56
 -10  -6  10   -1.02    7.80
 -10  -5  12    1.70    7.72
  -9  -8  -5    1.94   12.87
  -9  -8   3   -1.61    9.76
  -9  -7 -12   -3.56    9.93
  -9  -7   7    1.74    8.01
  -9  -6  10   -1.49    7.33
  -9  -5  12   -1.71    7.53
  -9  -4  14    0.09    7.19
  -9  -3  15    4.85    6.70
  -8  -8   1    2.74   11.50
  -8  -7 -11    3.25    9.23
  -8  -7   6   -2.22    7.95
  -8  -6 -15    5.33    7.19
  -8  -6   9    2.48    7.86
  -8  -5  11   -4.41    6.86
  -8  -4  13    2.11    7.72
  -8  -3  15    1.95    7.37
  -8  -2  16    4.73    7.49
  -8  -1  17   -0.70    6.52
  -8   0  18   -4.78    6.33
  -7  -7  -9    4.37    8.71
  -7  -7   5   -0.13    9.40
  -7  -6 -13    3.25    8.63
  -7  -6   8   10.17    8.04
  -7  -5 -16   -0.75    7.88
  -7  -5  11    3.09    6.57
  -7  -4  12    5.70    4.92
  -7  -3  14   -1.97    7.15
  -7  -2  15   12.86    5.53
  -7  -1  17   -0.93    6.77
  -7   0  18   -7.43    7.37
  -7   1  18    8.59    5.24
  -7   2  19    1.09    5.30
  -6  -7  -5    3.43   10.92
  -6  -7  -4    0.31   13.48
  -6  -7   2    6.40   10.73
  -6  -6 -12   -2.70    7.42
  -6  -6   6   10.07    7.04
  -6  -5 -15    1.02    7.46
  -6  -5   9   -5.58    7.45
  -6  -4 -18    7.13    7.79
  -6  -4  11   10.21    7.54
  -6  -3 -20   -0.60    7.36
  -6  -3  13   -4.58    7.23
  -6  -2  14   12.81    5.91
  -6  -1  16   -3.61    7.41
  -6   0  17    6.36    7.27
  -6   1  18  -10.54    7.41
  -6   2  18    3.55    5.44
  -6   3  19    4.70    6.81
  -6   4  20    4.78    7.65
  -5  -6  -9    1.47    7.17
  -5  -6  -8   32.47    9.24
  -5  -5 -13    7.38    7.92
  -5  -5   7   27.53    8.27
  -5  -4 -16   -6.33    7.50
  -5  -4  10    3.72    8.06
  -5  -3 -18   -4.25    7.51
  -5  -2 -20   -1.06    7.50
  -5  -2  13   25.37    7.88
  -5  -1 -22   -3.07    7.12
  -5  -1  14    3.33    4.92
  -5   0  16    0.33    7.70
  -5   1  17   -1.67    6.65
  -5   2  17    6.96    5.64
  -5   3  18   -8.39    6.66
  -5   4  19   -1.75    7.60
  -5   5  19   -8.17    5.23
  -5   6  20   -4.01    7.61
  -4  -5 -10   11.66    7.38
  -4  -5   4    5.81    8.64
  -4  -4 -14   12.70    8.11
  -4  -4   7   55.87    9.13
  -4  -3 -16   -4.98    7.14
  -4  -3  10  149.38    9.97
  -4  -2 -19   -2.72    5.21
  -4  -2  11    6.54    6.12
  -4  -1 -21    0.31    4.88
  -4  -1 -20   -4.27    6.99
  -4  -1  13   -1.41    7.86
  -4   0 -22   -2.23    7.04
  -4   0  14   -0.15    6.82
  -4   1 -23    2.69    6.50
  -4   1  15    2.13    5.20
  -4   2  16    7.60    7.17
  -4   3  17    2.36    7.19
  -4   4  18   -8.55    7.17
  -4   5  18    0.91    5.34
  -4   6  19    0.50    7.58
  -4   7  19   -2.69    7.55
  -4   8  19   -4.59    5.66
  -3  -4 -10    2.35    8.14
  -3  -4   4    1.09   12.12
  -3  -3 -14   11.41    8.17
  -3  -3   7  264.68   11.56
  -3  -2 -16    6.10    7.56
  -3  -2   9   46.98    9.04
  -3  -1 -19    0.80    5.41
  -3  -1 -18    5.07    7.25
  -3  -1  11   58.65    8.47
  -3   0 -20    4.86    7.05
  -3   0  12    2.49    5.75
  -3   1 -22   -2.27    6.95
  -3   2 -23   -0.01    7.18
  -3   3 -24    0.42    7.51
  -3   3  15    8.98    5.47
  -3   4  16  -15.64    7.64
  -3   5  17    0.61    7.26
  -3   6  17   -9.43    5.33
  -3   7  18    1.94    7.27
  -3   8  18   -1.47    7.50
  -3   9  18   -2.60    5.39
  -3  10  19   -0.47    6.58
  -2  -3  -9  344.56   11.71
  -2  -2 -13   13.97    8.59
  -2  -2   6   50.50   11.67
  -2  -1 -16   -0.05    5.38
  -2  -1   8   15.28    9.59
  -2   0 -18   -2.26    6.77
  -2   0  10    0.34    8.30
  -2   1 -20    1.86    5.95
  -2   1 -19   -4.44    7.08
  -2   1  11   33.51    5.89
  -2   2 -21   -7.59    7.40
  -2   3 -23   -0.11    5.34
  -2   3 -22    7.51    7.57
  -2   4 -24    1.05    5.33
  -2   4  14    5.73    5.49
  -2   5 -25    0.29    5.71
  -2   5  15   -0.45    7.71
  -2   7  16    2.50    7.61
  -2   9  17    2.55    7.10
  -2  10  17    0.25    6.74
  -2  11  17    4.69    6.64
  -2  12  17    7.93    5.42
  -1  -2  -7    7.07    7.78
  -1  -2  -6  300.45   12.83
  -1  -2  -5   28.29   11.68
  -1  -2  -2  117.04   20.55
  -1  -1 -12   11.58    6.02
  -1  -1 -11    6.17    8.66
  -1  -1   4   21.22   14.80
  -1   0 -15   15.02    5.76
  -1   0 -14    9.71    8.04
  -1   1 -17    1.61    5.33
  -1   1 -16    6.21    7.14
  -1   1   8    3.48    7.14
  -1   2 -19   -8.49    5.86
  -1   2 -18    5.38    7.56
  -1   2  10   52.58    9.11
  -1   3 -20   12.82    7.39
  -1   3  11    4.34    8.12
  -1   4 -21    1.95    7.35
  -1   4  12   64.10    8.75
  -1   5 -23   -3.00    5.59
  -1   5 -22   -4.69    7.63
  -1   5  13    4.74    7.88
  -1   6 -24   -2.03    5.52
  -1   6 -23   -5.80    7.59
  -1   7 -24   -3.01    7.75
  -1   7  14    3.34    7.53
  -1   9  15    7.71    6.95
  -1  10  15    1.04    7.22
  -1  11  15   -5.96    5.38
   0   0  -8    7.88   10.79
   0   0  -7   11.56   11.86
   0   1 -12    1.66    8.01
   0   2 -15   18.76    5.98
   0   2 -14   73.17    8.52
   0   2   6   19.60   11.58
   0   3 -17   -6.04    5.23
   0   3 -16   -1.85    7.77
   0   4 -18   -1.66    7.76
   0   4   9   -1.35    8.49
   0   5 -20   -1.50    5.30
   0   5 -19    3.10    7.63
   0   5  10   -3.41    8.38
   0   6 -21   -2.78    5.36
   0   6  11   26.11    8.33
   0   7 -22    0.46    5.45
   0   8 -23   -2.08    5.22
   0   8 -22    6.71    6.83
   0   8  12   -0.54    7.89
   0   9 -24   -5.28    5.79
   0   9 -23  -10.17    7.54
   0  10  13    5.46    7.12
   0  11  13   -3.38    7.65
   0  12  13    5.10    7.41
   0  13  13   -1.39    7.40
   0  14  13    6.92    7.31
   0  15  13   -2.76    7.85
   1   2  -7   21.40    8.54
   1   2  -6  382.97   14.42
   1   2  -5   -5.28   12.73
   1   2  -4  423.24   17.18
   1   2  -3    0.67   15.49
   1   3 -11    2.66    8.30
   1   4 -14   -0.22    5.81
   1   4 -13   65.94    8.82
   1   5 -16   -5.39    5.51
   1   5 -15    5.85    7.58
   1   5   6   57.27   10.55
   1   6 -17    4.30    7.26
   1   6   7    6.17    9.02
   1   7 -18   -1.91    7.61
   1   7   8    6.52    7.99
   1   8 -20   -5.96    5.39
   1   8 -19    9.32    7.42
   1   8   9    4.59    7.70
   1   9 -20    1.04    7.66
   1  10 -21   -0.78    7.25
   1  10  10   -0.66    6.98
   1  11 -22   -0.95    5.37
   1  11 -21   -1.43    6.63
   1  11  10    6.18    7.88
   1  12 -22    6.28    7.53
   1  12  10    1.85    8.16
   1  16  10   -1.46    7.67
   1  17  10    0.31    8.60
   2   5  -8  167.21    8.47
   2   5  -7  287.57   12.28
   2   5  -6   75.33   11.40
   2   5  -5  216.65   13.93
   2   5  -4    9.55   11.74
   2   6 -11   19.91    9.02
   2   6 -10   37.06    9.21
   2   7 -13   -2.22    7.89
   2   7   3  126.35   13.93
   2   8 -15   10.82    5.47
   2   8 -14    1.78    7.69
   2   8   4    4.21    9.14
   2   9 -16    1.89    7.51
   2   9 -15    1.21    6.63
   2   9   5    4.09    8.30
   2  10 -17    3.40    7.21
   2  10   6    5.82    8.60
   2  11 -18    3.02    6.60
   2  11 -17    3.06    7.18
   2  11   6    0.81    7.55
   2  12 -18    2.34    7.43
   2  13 -19  -10.11    7.60
   2  13 -18   -2.40    6.80
   2  13   7    0.44    8.29
   2  14 -19    6.12    7.29
   2  14   7    3.60    8.19
   2  15   7   -0.47    8.30
   2  17   6    2.11    8.83
   2  18   6   -0.94    9.82
   3  10  -8   -1.80    7.41
   3  10  -7    2.43    7.50
   3  10  -6    1.46    7.69
   3  10  -5    6.51    9.18
   3  11 -10    3.66    7.45
   3  11  -9   -5.56    7.75
   3  11  -8    3.12    8.91
   3  11  -3    0.34   11.70
   3  12 -12   -4.23    8.30
   3  12 -11    9.35    8.03
   3  12 -10   -0.43    9.39
   3  13 -13    5.81    7.42
   3  13 -12   -8.16    8.44
   3  13 -11   -1.15    9.56
   3  13  -1   -0.52   18.07
   3  14 -13    0.89    7.62
   3  14 -12    3.75    8.04
   3  15 -13   -2.42    7.63
   3  15 -12    0.95    8.38
   3  16 -13    6.10    7.93
   3  16 -12   -5.44    9.61
   3  17 -13    3.89    7.56
   3  17 -12    2.67    8.93
   3  18 -12   -2.60    8.27
   3  18 -11   -2.51    9.08
   3  19  -5   -1.70   12.19
   3  19  -4    1.14   12.68
 -10  -8   5    4.52    9.86
 -10  -7   9    1.52    8.10
 -10  -6  11   -0.04    7.93
  -9  -8   4   -1.72    8.98
  -9  -7 -11   -5.18    9.58
  -9  -7   8   -1.79    7.85
  -9  -6  11   -6.16    7.59
  -9  -5  13   -4.47    7.61
  -9  -4  15    1.77    7.29
  -9  -3  16    4.60    6.84
  -8  -8   2    2.64   10.22
  -8  -7 -10   -1.65    9.44
  -8  -7   7    3.85    8.02
  -8  -6 -14    0.53    7.56
  -8  -6  10    7.33    7.99
  -8  -5 -16   -0.02    8.32
  -8  -5  12   -0.95    5.62
  -8  -5  13    5.04    6.72
  -8  -4  14    6.51    7.06
  -8  -3  16    1.44    7.43
  -8  -2  17   -9.07    7.51
  -8  -1  18    7.39    6.42
  -7  -7  -8    1.38    8.63
  -7  -7   6    3.67    9.50
  -7  -6 -12    0.00    8.42
  -7  -6   9    5.39    7.93
  -7  -5 -15    7.00    7.93
  -7  -5  12   -0.79    6.63
  -7  -4 -18    9.15    7.86
  -7  -4  13   13.32    5.44
  -7  -3  15   -4.19    7.18
  -7  -2  16   -3.93    5.21
  -7  -1  18    4.88    7.57
  -7   0  19   -1.90    7.28
  -7   1  19    3.03    5.52
  -6  -7  -3    3.43   15.87
  -6  -7   3    7.26   10.74
  -6  -6 -11    7.77    7.68
  -6  -6   7   26.59    7.70
  -6  -5 -14   -4.75    7.74
  -6  -5  10    5.74    7.65
  -6  -4 -17   -3.52    7.52
  -6  -4  12   28.06    7.80
  -6  -3 -19   -1.46    7.64
  -6  -3  14   -0.56    7.66
  -6  -2 -21   -3.12    5.77
  -6  -2  15    5.23    5.58
  -6  -1  17    3.51    7.45
  -6   0  18   -0.44    7.42
  -6   1  19   -7.82    7.55
  -6   2  19    5.14    5.57
  -6   3  20    8.42    6.99
  -5  -6  -7    3.07    9.04
  -5  -6   4    8.74    7.23
  -5  -5 -12   17.25    8.49
  -5  -5   8   11.68    8.29
  -5  -4 -15    5.03    7.69
  -5  -4  11    3.08    7.75
  -5  -3 -17    2.37    7.49
  -5  -3  12    0.38    5.74
  -5  -2 -19    2.40    7.45
  -5  -2  14  -10.71    7.38
  -5  -1 -21   -7.90    7.91
  -5  -1  15   -2.25    5.08
  -5   0 -22   -8.54    7.54
  -5   0  17   -6.72    6.88
  -5   1  18    6.75    7.10
  -5   2  18    9.23    5.47
  -5   3  19    5.36    7.63
  -5   4  20   -9.04    7.63
  -5   5  20    4.25    5.50
  -4  -5  -9   86.05    8.71
  -4  -5  -8    4.19    8.92
  -4  -5   5  108.79   10.66
  -4  -4 -13   11.61    7.54
  -4  -4 -12    3.91    7.26
  -4  -4   8    0.36    8.51
  -4  -3 -15   14.49    8.08
  -4  -2 -18   -0.45    5.05
  -4  -2 -17   12.23    7.09
  -4  -2  12    2.17    6.12
  -4  -1 -19    7.91    7.17
  -4  -1  14   11.13    7.87
  -4   0 -21  -14.41    7.13
  -4   0  15   -6.37    7.85
  -4   1 -22    0.89    7.24
  -4   1  16    5.15    7.97
  -4   2  17    4.73    7.71
  -4   3  18   -4.44    7.23
  -4   4  19    2.45    6.68
  -4   5  19   -6.18    7.51
  -4   6  20   10.98    7.41
  -4   7  20   -5.23    7.32
  -4   8  20   -1.52    5.45
  -3  -4  -9    2.69    8.49
  -3  -4  -8    4.18   10.14
  -3  -3 -13   18.07    5.97
  -3  -3 -12   64.45    9.39
  -3  -3   8  194.40   10.56
  -3  -2 -15   -2.98    8.00
  -3  -2  10   -3.22    8.51
  -3  -1 -17   -3.75    7.42
  -3  -1  12   11.76    8.01
  -3   0 -19    8.23    7.51
  -3   0  13    6.71    7.46
  -3   1 -21   11.93    5.24
  -3   1  14   -2.80    5.55
  -3   2 -22    0.32    7.98
  -3   2  15  -10.77    5.29
  -3   3 -23    2.07    7.84
  -3   3  16    3.02    5.71
  -3   4 -24  -11.38    7.73
  -3   4  17  -10.21    7.61
  -3   5  18   -9.41    7.24
  -3   6  18   -0.91    6.72
  -3   7  19   -3.30    8.00
  -3   8  19    0.77    7.38
  -3   9  19    1.40    5.37
  -2  -3  -8  114.85   10.84
  -2  -3  -7  212.88   12.47
  -2  -3   3    9.82   12.71
  -2  -2 -12   -3.65    8.05
  -2  -1 -15    2.79    5.73
  -2  -1 -14   20.29    8.40
  -2  -1   9  122.18    9.94
  -2   0 -17    0.29    5.22
  -2   0 -16   10.83    7.20
  -2   0  11   -0.18    8.32
  -2   1 -18    8.70    7.41
  -2   1  12   38.00    8.70
  -2   2 -20    2.95    7.59
  -2   2  13   18.41    6.20
  -2   3 -21   -0.58    7.71
  -2   3  14    8.63    5.84
  -2   4 -23   -3.05    5.61
  -2   4 -22    2.36    7.74
  -2   4  15    0.21    7.47
  -2   5 -24   -3.33    5.54
  -2   5 -23    2.41    7.30
  -2   5  16    2.95    7.65
  -2   6 -24   -6.45    7.81
  -2   6  16    3.13    5.66
  -2   7  17    2.73    7.47
  -2   8  17    7.72    5.24
  -2   9  18   -9.24    6.95
  -2  10  18    5.36    7.38
  -2  11  18    1.37    7.41
  -1  -2  -4  813.19   19.32
  -1  -2  -3  634.86   20.56
  -1  -1 -10  172.13   10.39
  -1   0 -13   61.89    8.87
  -1   0   7   12.13   11.44
  -1   1 -15   13.57    7.91
  -1   1   9  133.52   10.61
  -1   2 -17   18.63    7.87
  -1   3 -19    1.66    5.71
  -1   3  12    6.31    8.25
  -1   4 -20  -11.64    7.30
  -1   4  13    3.01    8.11
  -1   5 -21    8.88    7.16
  -1   5  14    3.68    7.15
  -1   6 -22   -5.62    7.61
  -1   6  14    7.47    5.61
  -1   7 -23   -8.79    7.51
  -1   7  15   11.66    7.26
  -1   8 -24   -0.65    7.68
  -1   8  15    5.11    5.08
  -1   9  16    0.44    7.15
  -1  10  16    2.73    7.54
  -1  11  16   -7.33    7.40
  -1  12  16   -0.95    6.58
  -1  13  16    3.30    6.67
   0   0  -6   59.63   13.59
   0   0  -5  726.62   18.91
   0   1 -11    0.46    5.67
   0   1 -10    4.58    8.71
   0   1   4   -2.12   10.36
   0   2 -13   17.71    7.91
   0   3 -15   -4.91    7.64
   0   3   8   -0.94    6.90
   0   4 -17    1.20    7.71
   0   5 -18   -3.27    7.82
   0   5  11    5.52    8.52
   0   6 -20   -3.40    5.24
   0   6 -19   -1.37    7.61
   0   7 -21    0.30    5.61
   0   7 -20   -2.95    7.18
   0   7  12   -0.52    8.29
   0   8 -21   -1.63    7.54
   0   8  13   -1.67    7.44
   0   9 -22   -4.04    7.57
   0   9  13    7.03    7.38
   0  10 -23   -0.16    6.92
   0  11 -23   -1.02    7.36
   0  11  14   -2.85    7.54
   0  12  14   -1.42    7.30
   0  13  14    7.34    7.84
   0  14  14    0.48    7.75
   0  15  14   -8.53    7.68
   1   3 -10   28.17    6.48
   1   3  -9   51.77    9.93
   1   4 -12   30.75    8.35
   1   4   5   33.30   11.32
   1   5 -14    0.71    7.88
   1   6 -16    5.48    5.29
   1   6 -15   16.68    7.30
   1   6   8   24.47    8.82
   1   7 -17    8.44    7.42
   1   7   9    0.50    8.19
   1   8 -18   -8.63    7.65
   1   9 -19    3.37    7.36
   1   9  10   10.70    7.08
   1  10 -20   -3.12    5.32
   1  11 -20   -0.99    7.06
   1  11  11    5.13    8.45
   1  12 -21   -0.69    7.64
   1  12  11    1.05    7.99
   1  13 -21    5.70    7.43
   1  13  11    9.74    7.73
   1  14  11   -0.21    7.77
   1  15  11    3.07    7.71
   1  16  11    5.79    7.37
   2   6  -9   76.46    9.27
   2   6  -8   26.55    9.31
   2   7 -12    3.25    5.77
   2   7 -11    1.62    8.41
   2   8 -13   11.20    8.48
   2   9 -14   -2.03    7.75
   2  10 -16    0.46    5.43
   2  10 -15    4.13    7.57
   2  11 -16    1.48    7.29
   2  11   7   -0.96    8.99
   2  12 -17    1.43    7.89
   2  12 -16    7.99    7.00
   2  12   7   -0.37    7.18
   2  13 -17   -5.22    7.76
   2  14 -18   -1.69    7.37
   2  14 -17   -2.50    7.55
   2  15 -18    4.85    7.70
   2  16   7   -4.02    8.74
   2  17   7   -1.51    9.10
   3  11  -7    2.78    7.97
   3  11  -6    0.24    9.78
   3  11  -5    0.18    9.98
   3  11  -4    2.06   10.30
   3  12  -9   -2.05    8.12
   3  12  -8   -3.61   10.01
   3  12  -2   -4.57   13.89
   3  13 -10    4.13    8.04
   3  13  -9   -5.36   10.19
   3  14 -11    4.07    7.81
   3  14 -10   -1.43    8.93
   3  14  -1    2.99   15.40
   3  15 -11   -0.05    8.18
   3  15 -10   -2.39    9.85
   3  15  -1    0.09   16.72
   3  16 -11    0.03    8.26
   3  16 -10   -1.82   10.22
   3  17 -11    3.56    8.13
   3  17 -10    6.58    9.96
   3  17  -9   -5.88    9.55
   3  17  -2   -1.14   14.57
   3  18 -10   -1.51    8.97
   3  18  -9    1.78   10.46
   3  18  -8   -1.57   10.14
   3  18  -4    0.27   11.88
   3  18  -3   -0.49   12.77
   3  19  -8    5.28   10.59
   3  19  -7    5.30   11.09
   3  19  -6    3.60   11.41
 -10  -8  -5    3.09   13.04
 -10  -8   6   -4.19    9.86
 -10  -7  10   -2.65    7.76
  -9  -8  -4    1.14   13.34
  -9  -8   5    3.41    9.80
  -9  -7 -10    1.85    9.83
  -9  -7   9    2.35    7.97
  -9  -7  10    5.27    8.81
  -9  -6  12   -3.54    7.85
  -9  -5  14   -7.32    7.59
  -8  -8   3    8.30    9.11
  -8  -8   4    0.62    9.34
  -8  -7  -9   -2.04    9.13
  -8  -7   8    1.63    7.57
  -8  -7   9    1.63    8.85
  -8  -6 -13   -1.10    7.69
  -8  -6  11   -1.20    7.77
  -8  -5 -15    1.63    8.49
  -8  -5  14    1.00    7.67
  -8  -4  15   -1.87    6.98
  -8  -3  17  -10.11    7.61
  -8  -2  18    4.59    7.71
  -7  -7  -7    5.14   10.11
  -7  -7   7   13.12   10.01
  -7  -6  10    5.52    8.60
  -7  -5 -14    0.71    8.71
  -7  -5  13    7.49    7.18
  -7  -4 -17    3.23    7.98
  -7  -4  14    2.27    5.33
  -7  -4  15   -1.56    6.93
  -7  -3 -19   -1.52    8.18
  -7  -3  16    4.61    6.82
  -7  -2  17    4.27    5.18
  -7  -1  19   -4.83    7.30
  -7   0  20   12.67    7.88
  -7   1  20    7.69    5.83
  -6  -7   4    2.39    9.26
  -6  -6 -10    5.57    7.33
  -6  -6   8   14.54    7.43
  -6  -5 -13   -3.71    7.95
  -6  -5  11    1.26    7.62
  -6  -4 -16   -2.10    6.78
  -6  -4  13    7.58    7.50
  -6  -3 -18    1.49    7.42
  -6  -3  15    0.61    7.50
  -6  -2 -20    2.86    5.50
  -6  -2  16    6.79    5.58
  -6  -1 -21    3.78    7.44
  -6  -1  18   -5.46    7.54
  -6   0  19   -0.29    7.81
  -6   1  20    6.64    7.46
  -6   2  20   -3.15    5.49
  -5  -6  -6   20.22    9.11
  -5  -6   5   12.93    7.56
  -5  -5 -11   -3.95    7.60
  -5  -5   9   -0.99    8.02
  -5  -4 -14    3.93    7.74
  -5  -4  12    8.47    7.76
  -5  -3 -16   -2.42    7.41
  -5  -3  13   -0.97    5.78
  -5  -2 -18   12.36    7.69
  -5  -2  15   -7.82    7.68
  -5  -1 -20    9.40    7.47
  -5  -1  16    1.10    5.56
  -5   0 -21   -1.23    7.65
  -5   0  18   -4.66    6.81
  -5   1  19   -5.89    7.14
  -5   2  19   -1.32    5.43
  -5   3  20   -3.66    7.46
  -5   4  21    5.73    7.68
  -5   5  21   -1.43    5.63
  -4  -5  -7   44.29    9.95
  -4  -5   6  122.35   11.02
  -4  -4 -11    4.13    7.51
  -4  -4   9   27.09    8.91
  -4  -3 -14    6.00    8.05
  -4  -3  11    9.48    6.14
  -4  -2 -16   11.90    7.50
  -4  -2  13    3.07    5.65
  -4  -1 -18   -1.72    7.68
  -4  -1  15   15.86    7.80
  -4   0 -20   -1.90    7.26
  -4   0  16    6.24    8.07
  -4   1 -21    8.62    7.65
  -4   1  17    6.93    7.99
  -4   2 -23   -2.69    5.51
  -4   2  18    5.96    7.33
  -4   3 -24    1.62    5.64
  -4   3  19   -5.12    7.36
  -4   5  20    6.69    7.24
  -4   6  21   -6.89    7.06
  -3  -4  -7    6.72   11.39
  -3  -4   5    2.68   10.32
  -3  -3 -11    6.41    8.54
  -3  -3   9   45.51    8.99
  -3  -2 -14    2.34    8.21
  -3  -2  11    3.00    8.08
  -3  -1 -16    5.23    7.46
  -3  -1  13   39.91    8.55
  -3   0 -18    6.09    7.81
  -3   0  14   -1.89    7.61
  -3   1 -20   -3.22    5.35
  -3   1 -19   -5.98    7.07
  -3   1  15    0.99    5.41
  -3   2 -21    3.64    7.30
  -3   2  16   -1.43    5.31
  -3   3 -22    4.09    7.85
  -3   3  17    5.42    5.72
  -3   4 -23   -0.05    7.50
  -3   4  18    0.92    7.14
  -3   5 -24    3.73    7.55
  -3   5  19    7.53    7.54
  -3   6  19    5.03    7.47
  -3   7  20   -1.57    6.62
  -3   8  20   -1.54    7.30
  -3   9  20   -1.64    6.26
  -2  -3  -6   64.37   11.44
  -2  -3   4   58.73   11.94
  -2  -2 -11   23.97    6.42
  -2  -2 -10    9.83    8.85
  -2  -2   7   11.51    7.54
  -2  -1 -13   -6.17    8.25
  -2  -1  10   15.87    8.76
  -2   0 -15   -2.30    7.84
  -2   1 -17    4.21    8.02
  -2   1  13   -6.62    8.08
  -2   2 -19    2.20    5.89
  -2   2  14    2.09    7.28
  -2   3 -20   -5.09    7.19
  -2   3  15    0.72    6.80
  -2   4 -21   11.44    7.41
  -2   4  16   -2.24    7.52
  -2   5 -22   -6.82    7.47
  -2   5  17  -14.39    7.69
  -2   6 -23    1.98    7.63
  -2   6  17    2.19    5.58
  -2   7 -24   -2.71    7.78
  -2   7  18   -0.46    7.56
  -2   8  18    3.92    5.00
  -2   9  19    0.41    6.59
  -2  10  19    2.77    7.28
  -1  -1  -9  108.17    7.69
  -1  -1   5    2.29   14.07
  -1   0 -12   29.84    8.61
  -1   0   8    6.77   10.68
  -1   1 -14   20.72    7.89
  -1   1  10  151.18   10.11
  -1   2 -16    8.60    7.94
  -1   2  11    6.65    6.14
  -1   3 -18    4.77    5.27
  -1   3 -17   -5.11    7.73
  -1   3  13   -5.77    7.54
  -1   4 -19    1.49    6.93
  -1   4  14   14.94    8.38
  -1   5 -20    1.49    7.30
  -1   6 -21    1.80    7.53
  -1   6  15   10.03    7.33
  -1   7 -22    8.11    7.65
  -1   7  16   -3.28    7.24
  -1   8 -23    2.01    5.53
  -1   8  16    3.88    7.45
  -1   9 -24   -9.18    5.85
  -1   9 -23  -10.42    7.79
  -1   9  17    8.74    6.48
  -1  10  17   -2.85    7.52
  -1  11  17    0.36    7.58
  -1  12  17  -12.70    7.31
   0   0  -4   48.48   15.75
   0   0  -3 2219.65   29.73
   0   1  -9   -0.26    9.98
   0   1   5    4.77   14.44
   0   2 -12   75.95    8.50
   0   2   7  976.08   16.36
   0   3 -14   -8.11    7.81
   0   3   9    7.47    9.30
   0   4 -16   69.88    6.53
   0   4  10   -1.02    6.22
   0   5 -17   -4.76    7.31
   0   6 -18    4.45    7.99
   0   6  12    3.95    6.01
   0   7 -19    1.30    7.72
   0   7  13   -2.66    7.88
   0   8 -20    2.80    7.34
   0   8  14   -0.79    6.95
   0   9 -21    5.87    7.74
   0   9  14   -2.37    7.09
   0  10 -22   -4.69    5.72
   0  10 -21    8.38    6.85
   0  10  14    1.14    4.96
   0  11 -22    5.17    7.26
   0  11  15    1.57    7.83
   0  12 -22   -2.17    6.75
   0  12  15    0.07    7.59
   0  13  15    8.50    7.49
   0  14  15    4.49    7.91
   1   3  -8   45.31   10.34
   1   3   3    0.75   12.88
   1   4 -11  104.13    6.86
   1   5 -13   -5.84    7.94
   1   5   7   23.58   10.39
   1   6 -14   -6.64    7.69
   1   7 -16    5.25    5.18
   1   7 -15   -2.45    7.13
   1   8 -17    8.97    5.39
   1   8  10    7.46    7.69
   1   9 -18   -0.03    5.50
   1   9 -17   -3.74    6.90
   1   9  11    3.30    7.50
   1  10 -19    3.97    5.19
   1  10 -18    6.56    7.31
   1  10  11    3.80    7.76
   1  11 -19    0.10    7.14
   1  11  12   -3.47    9.06
   1  12 -20    1.88    5.65
   1  12 -19   -1.62    6.88
   1  12  12   -2.84    7.80
   1  13 -20    3.35    7.65
   1  13  12    5.22    7.57
   1  14 -20   -5.98    7.85
   1  14  12    1.54    7.61
   1  15  12    4.69    7.75
   1  16  12    3.02    8.55
   2   6  -7  315.96   12.37
   2   6  -6   14.52   10.47
   2   7 -10   64.31    9.42
   2   7  -9   50.57    9.27
   2   7   4   -0.80   10.27
   2   8 -12    7.70    5.68
   2   8 -11   13.18    8.28
   2   8   5    2.69    7.37
   2   9 -13   -1.30    8.03
   2   9   6    7.31    7.35
   2  10 -14    2.56    7.72
   2  10   7   -2.87    8.96
   2  11 -15    7.28    7.51
   2  11 -14   -0.18    6.85
   2  12 -15   -4.90    7.39
   2  12   8    1.03    9.20
   2  13 -16    4.20    7.73
   2  13   8    0.11    8.66
   2  14 -16   -1.72    7.54
   2  14   8   -5.52    8.53
   2  15 -17    4.30    7.00
   2  15 -16    5.13    7.50
   2  15   8    0.09    9.67
   2  16 -17   11.37    8.28
   2  16 -16   -2.13    7.79
   2  16   8   -4.26    9.35
   2  18   7    1.61    9.65
   3  12  -7    6.06    8.07
   3  12  -6    3.98    9.37
   3  12  -5    1.20    9.92
   3  12  -4    2.68   11.22
   3  12  -3    3.11   11.80
   3  13  -8    2.94    8.10
   3  13  -7    6.84   10.27
   3  13  -6   17.50   10.13
   3  13  -2   -0.14   13.79
   3  14  -9   -2.42    8.14
   3  14  -8   -1.79    9.43
   3  14  -7   -0.11    9.18
   3  15  -9    2.24    8.11
   3  15  -8   -3.24    9.51
   3  16  -9   -4.70    8.52
   3  16  -8    1.53   10.35
   3  16  -7    0.41    9.58
   3  17  -8   -7.01   10.46
   3  17  -7    0.93   10.40
   3  17  -6    0.09   11.42
   3  17  -3   -1.39   12.34
   3  18  -7    4.63   10.47
   3  18  -6   -1.64   10.48
   3  18  -5    0.78   11.32
 -10  -8   7   -0.74    8.12
 -10  -8   8   -0.79    9.01
  -9  -8   6   -2.02    7.83
  -9  -8   7   -0.64    9.63
  -9  -7  -9   -3.30    9.54
  -9  -7  11    0.20    8.04
  -9  -6 -13    0.64    7.85
  -9  -6  13    6.67    7.94
  -9  -5  15    2.11    6.82
  -8  -8   5    1.28    9.08
  -8  -7  -8   -0.72    9.41
  -8  -7  10   10.98    8.03
  -8  -6 -12    3.41    7.82
  -8  -6  12   -0.61    6.96
  -8  -6  13    3.49    7.56
  -8  -5  15   -3.91    7.71
  -8  -4 -17    0.96    7.81
  -8  -4  16    5.29    5.51
  -8  -4  17   -1.57    6.95
  -8  -3  18   -8.12    7.49
  -7  -7   8   -3.28    8.20
  -7  -6 -11   -1.53    7.08
  -7  -6  11    5.44    8.31
  -7  -5  14    3.87    7.52
  -7  -4 -16   -1.91    7.60
  -7  -4  16    0.36    7.14
  -7  -3 -18    3.77    7.48
  -7  -3  17    1.96    7.09
  -7  -2  18   -5.76    5.41
  -7  -2  19   12.36    6.88
  -7  -1  20    2.22    7.41
  -6  -7  -2    0.08   16.28
  -6  -7   5   15.42    9.35
  -6  -6  -9   14.36    7.74
  -6  -6   9    6.18    7.25
  -6  -6  10   22.43    7.22
  -6  -5 -12   -2.00    8.16
  -6  -5  12    5.86    7.52
  -6  -4 -15    8.80    8.05
  -6  -4  14   19.11    7.04
  -6  -3 -17   -0.23    7.78
  -6  -3  16   -0.96    7.37
  -6  -2 -19   -1.78    5.62
  -6  -2  17    4.89    5.36
  -6  -2  18    6.51    7.20
  -6  -1 -20    8.37    7.64
  -6  -1  19   -6.48    8.12
  -6   0  20   -4.51    7.85
  -6   1  21   -3.25    7.74
  -6   2  21   -3.90    5.62
  -5  -6  -5    9.33   10.47
  -5  -6   6   39.01    8.21
  -5  -6   7    1.61    8.96
  -5  -5 -10    2.56    7.53
  -5  -5  10    7.20    7.82
  -5  -4 -13   -3.28    7.81
  -5  -4  13   13.62    7.93
  -5  -3 -15    0.84    7.46
  -5  -3  14    5.35    5.28
  -5  -3  15    8.43    7.19
  -5  -2 -17   14.90    7.90
  -5  -2  16   -1.50    7.85
  -5  -1 -19   -3.58    7.38
  -5  -1  17   -4.69    5.52
  -5   0 -20    3.76    7.21
  -5   0  19   -8.47    8.16
  -5   1 -22    3.75    5.52
  -5   1  20   -4.02    7.19
  -5   2 -23    3.11    7.01
  -5   2  20    4.05    5.36
  -5   3  21    4.43    7.52
  -4  -5  -6   -1.76    8.72
  -4  -5   7   67.90    9.99
  -4  -4 -10    3.58    8.42
  -4  -4  10   -1.26    8.53
  -4  -3 -13    1.68    8.36
  -4  -3  12   35.67    6.96
  -4  -2 -15    1.22    7.71
  -4  -2  14   -2.51    5.71
  -4  -1 -17   -1.80    7.71
  -4  -1  16   10.36    7.91
  -4   0 -19   -3.21    7.31
  -4   0  17  -12.84    8.00
  -4   1 -20    2.60    7.56
  -4   1  18    5.33    7.58
  -4   2 -22    5.95    5.61
  -4   2 -21   -4.54    7.31
  -4   2  19   -0.85    7.30
  -4   3 -23   -2.64    5.52
  -4   3  20   -6.05    7.92
  -4   4  20    6.96    5.20
  -4   5  21   -9.43    7.87
  -3  -4  -6    2.60   11.61
  -3  -4   6    4.62   10.32
  -3  -3 -10  182.13   10.91
  -3  -3  10    2.56    8.88
  -3  -2 -13   -2.27    7.96
  -3  -2  12    2.75    8.43
  -3  -1 -15    2.62    8.17
  -3  -1  14   17.41    8.34
  -3   0 -17  -10.84    7.59
  -3   0  15  -10.07    7.88
  -3   1 -18    3.00    8.09
  -3   1  16   -1.88    5.42
  -3   2 -20   -3.47    6.86
  -3   2  17    8.32    5.72
  -3   3 -21    8.64    7.48
  -3   3  18   -6.01    6.89
  -3   4 -22    1.59    7.73
  -3   4  19    6.17    7.78
  -3   5 -23   -1.93    7.56
  -3   5  20    0.75    6.88
  -3   6 -24   -0.66    7.83
  -3   6  20   -0.69    7.54
  -3   7  21   -7.05    6.87
  -2  -3  -5    5.04   11.72
  -2  -3   5  297.42   13.40
  -2  -2  -9   43.47    9.55
  -2  -2   8   39.22    7.17
  -2  -1 -12   56.91    8.94
  -2  -1  11   -7.26    8.57
  -2   0 -14   -0.96    8.33
  -2   0  12   -8.78    5.54
  -2   1 -16   10.78    7.87
  -2   1  14   18.11    8.09
  -2   2 -18    9.28    5.63
  -2   2  15    5.49    7.80
  -2   3 -19   -4.81    7.76
  -2   3  16   11.83    7.47
  -2   4 -20    2.19    7.67
  -2   4  17    2.64    7.84
  -2   5 -21    3.79    7.55
  -2   5  18   -2.49    7.75
  -2   6 -22   17.42    7.64
  -2   6  18    8.87    5.22
  -2   7 -23    0.48    7.47
  -2   7  19   10.63    7.78
  -2   8 -24   -7.11    5.70
  -2   8  19   -1.05    6.85
  -1  -1  -8   10.43    7.27
  -1  -1  -7   67.86   10.94
  -1  -1   6   -3.78   11.76
  -1   0 -11   78.99    7.06
  -1   0   9   29.73   10.39
  -1   1 -13   41.01    8.60
  -1   1  11    3.31    8.51
  -1   2 -15   36.34    8.16
  -1   2  12    9.74    5.85
  -1   3 -16    3.70    7.69
  -1   4 -18   -0.99    5.89
  -1   5 -19   10.14    7.63
  -1   5  15    7.86    5.46
  -1   6 -20   -0.19    7.48
  -1   6  16    3.93    7.85
  -1   7 -21    0.22    6.94
  -1   7  17    5.78    7.89
  -1   8 -22   -8.18    5.75
  -1   8  17    3.08    7.27
  -1   9 -22   -8.87    7.72
  -1  10 -23   -4.27    7.74
  -1  10  18    7.61    7.50
  -1  11  18   -4.70    7.94
  -1  12  18    3.04    7.42
   0   0  -2  139.45   18.50
   0   1  -8   -4.23   10.67
   0   1   6   10.44   11.94
   0   2 -11   -0.10    5.84
   0   2   8  255.14   12.27
   0   3 -13    0.10    6.05
   0   3  10    1.57    8.98
   0   4 -15    1.39    5.82
   0   4 -14   40.80    8.59
   0   4  11   36.35    6.56
   0   5 -16   -7.98    7.62
   0   5  12   -0.64    5.85
   0   6 -17    8.98    7.46
   0   6  13   12.36    8.36
   0   7 -18   -4.14    7.83
   0   7  14   -2.62    8.02
   0   8 -19  -11.91    7.77
   0   9 -20   -1.36    5.04
   0   9  15   -2.67    6.97
   0  10 -20    4.59    7.65
   0  10  15    3.61    6.98
   0  11 -21   15.13    7.47
   0  12 -21   -8.95    7.42
   0  12  16   -5.79    7.70
   0  13  16   -4.87    7.63
   1   3  -7   66.13    8.28
   1   3  -6   35.91   11.74
   1   3   4   -3.29   14.76
   1   4 -10   71.76    6.80
   1   4  -9   54.06    9.38
   1   4   6  188.37   14.30
   1   5 -12    3.06    5.81
   1   5 -11   41.61    8.59
   1   5   8  116.53   10.52
   1   6 -13   47.45    8.92
   1   6   9    7.84    8.46
   1   7 -14   -7.05    7.96
   1   7  10    4.02    8.00
   1   8 -16    5.13    5.32
   1   8 -15    0.57    7.79
   1   8  11    0.53    7.80
   1   9 -16   -0.60    7.48
   1   9  12    2.64    7.38
   1  10 -17   -1.23    7.22
   1  10  12    0.98    7.77
   1  11 -18    7.53    7.13
   1  12 -18   -5.31    7.18
   1  12  13    5.27    7.16
   1  13 -19    1.95    7.85
   1  13  13   -6.08    7.59
   1  14 -19   -1.77    7.79
   1  14  13   -3.94    8.20
   1  15 -19    8.18    7.74
   1  15  13    6.65    8.15
   2   6  -5    6.77   10.76
   2   6  -4   31.29   13.34
   2   6   2    2.29   15.11
   2   7  -8   84.00    9.89
   2   8 -10   -3.66    8.37
   2   8   6    0.79    9.32
   2   9 -12    6.46    5.70
   2   9 -11   -2.89    7.83
   2   9   7    0.00    8.98
   2  10 -13    6.24    5.82
   2  10 -12   19.94    7.80
   2  10   8    5.74    8.77
   2  11 -13   26.11    8.24
   2  11   8   -0.90    7.43
   2  12 -14    1.47    7.51
   2  13 -15    2.85    7.33
   2  13 -14    0.36    7.51
   2  13   9   -1.04    8.78
   2  14 -15   -0.71    7.61
   2  14   9    7.19    9.73
   2  15 -15    8.62    7.91
   2  15   9   -0.92    9.22
   2  16 -15    0.76    7.93
   2  17 -15   -9.26    7.99
   2  17   8   -4.33    9.69
   3  13  -5   -0.68    9.96
   3  13  -4    3.28   10.18
   3  13  -3    6.35   12.19
   3  14  -6   -0.37   10.09
   3  14  -5   -1.03    9.27
   3  14  -4    1.55   10.68
   3  14  -3    0.16   11.67
   3  14  -2   -0.73   12.26
   3  15  -7    2.50    8.14
   3  15  -6    1.67    9.47
   3  15  -5   -0.30   10.35
   3  15  -2   -4.04   13.68
   3  16  -6    2.59   10.20
   3  16  -5   -1.05   10.83
   3  16  -4    0.40   11.22
   3  16  -3    0.01   12.02
   3  16  -2    0.04   13.11
   3  17  -5   -0.57    9.68
   3  17  -4    3.97   11.48
 -10  -8   9   -5.22    8.87
  -9  -8   8    1.00    7.88
  -9  -7  12    5.03    8.29
  -9  -6 -12   -1.56    7.93
  -9  -6  14   -3.33    7.18
  -9  -6  15   -7.31    8.24
  -8  -8   6   -0.08    7.71
  -8  -8   7   11.62    9.51
  -8  -7  11   -0.13    7.63
  -8  -6 -11    0.07    8.91
  -8  -6  14    4.15    7.77
  -8  -5 -14   -1.73    7.84
  -8  -5  16    0.88    7.43
  -8  -4 -16  -11.60    7.79
  -8  -4  18   -4.67    7.99
  -7  -8   1   -0.11   13.61
  -7  -8   2   20.78   12.21
  -7  -7  -6    1.30    8.69
  -7  -7   9    8.09    8.45
  -7  -6 -10    2.08    7.78
  -7  -6  12    5.18    7.07
  -7  -6  13   -5.12    7.83
  -7  -5 -13   -1.93    7.52
  -7  -5  15    0.07    7.62
  -7  -4 -15   -2.22    7.39
  -7  -4  17    5.51    7.61
  -7  -3 -17    0.24    7.69
  -7  -3  18   -3.87    6.75
  -7  -2 -19   -1.20    6.86
  -7  -2  20   -0.26    7.23
  -7  -1 -20   -5.90    7.42
  -6  -7   6    6.11    7.74
  -6  -7   7   -7.14    8.70
  -6  -6  -8   -1.32    8.40
  -6  -6  11   16.52    7.72
  -6  -5 -11   -9.39    8.83
  -6  -5  13    2.93    6.76
  -6  -5  14   -4.31    6.70
  -6  -4 -14   -3.89    8.25
  -6  -4  15   -2.83    5.42
  -6  -4  16   16.60    7.06
  -6  -3 -16    0.62    7.70
  -6  -3  17    7.48    7.20
  -6  -2 -18   -3.45    5.82
  -6  -2  19    4.43    7.98
  -6  -1 -19    2.81    7.76
  -6  -1  20   -4.28    7.60
  -6   0 -21   -7.36    5.84
  -6   0  21    6.52    7.57
  -5  -6   8   24.69    8.04
  -5  -5  -9   -3.41    6.99
  -5  -5  11   18.40    8.72
  -5  -4 -12   28.77    8.18
  -5  -4  14   -7.84    7.83
  -5  -3 -14   -3.38    7.51
  -5  -3  16    3.44    7.75
  -5  -2 -16    0.59    6.92
  -5  -2  17   10.79    7.85
  -5  -1 -18    0.28    7.52
  -5  -1  18    8.39    5.40
  -5  -1  19   -1.60    6.67
  -5   0 -19   -3.69    7.20
  -5   0  20   -5.36    8.08
  -5   1 -21    2.81    5.44
  -5   1  21   -3.60    7.50
  -5   2 -22   -0.65    7.33
  -5   2  21   -7.36    5.84
  -5   3 -23   -1.05    7.33
  -4  -5   8  199.01   10.35
  -4  -4  11   -0.83    8.36
  -4  -3 -12    1.78    7.70
  -4  -3  13    4.94    5.92
  -4  -3  14   25.63    8.18
  -4  -2 -14   11.20    7.38
  -4  -2  15    3.35    5.35
  -4  -1 -16    0.24    7.51
  -4  -1  17   -9.09    7.94
  -4   0 -18   -6.88    7.92
  -4   0  18   -9.95    7.67
  -4   1 -19    9.67    7.65
  -4   1  19    1.02    7.53
  -4   2  20   -4.19    7.87
  -4   3 -22    3.07    5.69
  -4   3  21    3.20    7.63
  -4   4 -23    0.43    5.65
  -4   4  21    4.69    5.53
  -4   4  22    4.46    7.23
  -4   5  22   -7.28    7.68
  -3  -4   7   11.59   10.19
  -3  -3  -9   14.46    8.76
  -3  -3  11   32.38    8.65
  -3  -2 -12   -0.21    8.37
  -3  -2  13   -3.85    8.38
  -3  -1 -14    0.46    8.08
  -3  -1  15   44.24    8.29
  -3   0 -16    0.46    7.64
  -3   0  16   -1.47    7.53
  -3   1 -17    8.58    6.78
  -3   1  17    5.35    5.86
  -3   2 -19   -2.55    7.14
  -3   2  18   -6.71    5.56
  -3   3 -20   10.24    7.67
  -3   3  19   -0.96    6.75
  -3   4 -21    5.02    7.90
  -3   4  20   13.42    7.57
  -3   5 -22   -5.83    7.45
  -3   5  21   -3.31    6.90
  -3   6 -23  -17.43    7.59
  -3   6  21    0.21    7.71
  -3   7 -24   -3.67    5.84
  -2  -3  -4  137.91   15.34
  -2  -3   6    2.19   10.17
  -2  -2  -8    1.31    9.04
  -2  -2   9   31.01    6.84
  -2  -1 -11   37.47    9.01
  -2  -1  12   84.47    9.06
  -2   0 -13   -4.00    8.57
  -2   0  13    1.24    6.20
  -2   0  14    8.63    7.61
  -2   1 -15    0.76    7.98
  -2   1  15    0.01    7.80
  -2   2 -17   14.12    5.75
  -2   2  16    1.33    7.51
  -2   3 -18   -4.68    8.30
  -2   3  17  -10.04    7.84
  -2   4 -19  -10.19    7.73
  -2   4  18   -1.88    7.61
  -2   5 -20    2.65    7.40
  -2   5  19   -4.08    7.28
  -2   6 -21   -4.14    7.99
  -2   6  19    8.09    5.61
  -2   7 -22    2.38    7.93
  -2   7  20    4.70    7.50
  -2   8 -23    4.49    5.69
  -2   8  20   -2.33    7.34
  -2   9 -23    6.90    7.76
  -2   9  20    0.89    5.38
  -1  -1   7   63.19   12.47
  -1   0 -10    2.63    6.32
  -1   0  10    2.55    8.89
  -1   1 -12   -0.35    8.16
  -1   1  12    6.42    8.19
  -1   2 -14    1.72    5.98
  -1   2  13    6.19    5.98
  -1   3 -15    3.23    7.78
  -1   3  14   -0.76    5.88
  -1   4 -17   -0.36    5.31
  -1   4  15    4.98    5.65
  -1   5 -18    6.38    7.50
  -1   5  16    3.87    5.47
  -1   6 -19    6.92    7.20
  -1   6  17   10.43    7.85
  -1   7 -20   -3.01    5.64
  -1   7  18    6.56    7.23
  -1   8 -21   -6.98    5.60
  -1   8 -20   -1.78    7.26
  -1   8  18   -4.32    7.11
  -1   9 -21    5.93    7.86
  -1   9  18    7.26    5.30
  -1  10 -22    2.44    6.91
  -1  10  19    1.72    7.61
  -1  11 -22   15.03    7.96
  -1  11  19    2.73    7.70
   0   1  -7   -2.63    8.66
   0   1   7   -6.40   12.26
   0   2 -10    4.85    6.13
   0   2   9    2.41    9.57
   0   3 -12    0.09    5.60
   0   3  11    3.67    8.69
   0   4 -13    3.66    8.10
   0   4  12    6.54    8.50
   0   5 -15   -7.22    5.75
   0   5  13   -1.91    5.83
   0   6 -16    4.69    7.55
   0   6  14   10.84    7.78
   0   7 -17   -8.74    7.77
   0   7  15    5.93    7.34
   0   8 -18   -1.70    7.90
   0   8  15    0.79    5.31
   0   9 -19   -1.60    5.83
   0   9  16  -10.11    7.68
   0  10 -19   -2.58    7.53
   0  10  16   -2.50    7.86
   0  11 -20   -3.91    6.94
   0  11  16    3.28    5.71
   0  12 -20   13.53    7.31
   0  12  17   -3.53    7.03
   0  13 -21   -3.18    5.69
   0  13  17   -2.27    7.16
   1   3  -5  218.47   13.96
   1   4  -8   83.06   10.27
   1   4   7   79.17   11.92
   1   5 -10    4.55    8.78
   1   5   9   34.51    9.23
   1   6 -12    5.62    8.55
   1   6  10   37.10    9.09
   1   7 -13    8.21    8.37
   1   7  11    3.08    8.04
   1   8 -14   10.62    7.84
   1   8  12    6.61    8.01
   1   9 -15   -2.26    7.69
   1  10 -16   -2.02    7.50
   1  10  13   -3.61    8.00
   1  11 -17    1.65    5.37
   1  11  13    2.87    7.93
   1  12 -17    6.30    7.52
   1  13 -18    0.00    5.52
   1  13 -17   -0.97    6.78
   1  13  14    3.94    8.03
   1  14 -18   -2.60    7.68
   1  14  14   -6.46    8.39
   1  15 -18   -5.82    7.50
   2   6  -3   31.25   13.56
   2   6  -2   -1.92   14.70
   2   6   0   14.79   21.61
   2   7  -7  188.57   11.13
   2   7  -6   64.26   12.04
   2   7   5    2.33   10.34
   2   8  -9    3.77    8.75
   2   8  -8    8.47    7.83
   2   9 -10    2.66    8.16
   2   9   8    7.28    8.66
   2  10 -11    7.86    7.51
   2  11 -12   -6.97    7.80
   2  11   9   -2.14    7.85
   2  12 -13    0.40    7.84
   2  12   9    0.03    7.59
   2  13 -13    0.10    7.84
   2  14 -14    3.35    7.08
   2  14 -13    4.33    8.08
   2  15 -14   12.59    7.51
   2  16 -14   -7.17    7.81
   2  16   9    1.42    7.71
   2  17 -14   -0.20    8.10
   2  17 -13   -0.73    8.61
   2  17   9    0.37    9.59
   2  18 -13   -2.47    8.16
   3  15  -4    0.98    9.67
   3  15  -3    1.07   11.63
 -10  -8  -4   -0.40   11.92
  -9  -8  -3    0.17   13.00
  -9  -8   9    2.71    7.86
  -9  -8  10   -8.05    9.01
  -9  -7  -8   -0.08    8.92
  -9  -7  13   -3.96    8.19
  -9  -7  14    0.04    8.20
  -9  -6 -11   -3.70    9.58
  -8  -8   8    0.92    7.62
  -8  -7  -7    7.88    8.80
  -8  -7  12   -5.12    7.49
  -8  -7  13    9.81    8.01
  -8  -6 -10   -0.97    9.22
  -8  -6  15   -0.50    7.65
  -8  -5 -13    3.84    7.99
  -8  -5  17   -7.15    7.30
  -8  -4 -15   10.93    8.17
  -8  -3 -17    2.90    8.00
  -7  -8   3    0.26    8.93
  -7  -8   4   21.62   10.21
  -7  -8   5    2.82    8.93
  -7  -7  -5   -2.12    9.31
  -7  -7  10  -13.81    8.40
  -7  -7  11   -6.61    8.34
  -7  -6  -9   -2.14    8.75
  -7  -6  14   -3.38    7.80
  -7  -5 -12   -0.57    7.72
  -7  -5  16    0.71    7.52
  -7  -4 -14    5.43    7.57
  -7  -4  18    0.71    7.76
  -7  -3 -16    4.23    7.83
  -7  -3  19    5.98    5.48
  -7  -3  20   -2.97    6.91
  -7  -2 -18    1.42    7.77
  -7  -1 -19   -0.76    7.46
  -6  -7   8    3.77    7.58
  -6  -6  -7   20.46    9.52
  -6  -6  12    0.63    8.09
  -6  -5  15   -1.20    7.24
  -6  -4 -13   -4.60    8.09
  -6  -4  17   -2.22    7.12
  -6  -3 -15    9.64    7.63
  -6  -3  18    1.08    5.39
  -6  -2 -17    6.49    6.99
  -6  -2  20    0.09    7.52
  -6  -1 -18   -1.76    7.60
  -6  -1  21   -4.40    7.89
  -6   0 -20  -14.38    5.66
  -6   1 -21    3.84    7.71
  -5  -6  -4    3.88   10.19
  -5  -6   9    2.39    7.75
  -5  -5  -8    2.09    8.43
  -5  -5  12    2.09    5.73
  -5  -5  13    6.89    7.55
  -5  -4 -11   -2.99    6.99
  -5  -4  15   -7.86    7.47
  -5  -3  17    4.85    7.59
  -5  -2 -15   -4.14    7.22
  -5  -2  18   -0.75    5.56
  -5  -1 -17   -3.70    7.45
  -5  -1  20    1.00    7.65
  -5   0 -18   -5.75    6.73
  -5   0  21    5.70    7.52
  -5   1 -20   -1.59    5.27
  -5   1  22    8.89    7.94
  -5   2 -21   -7.75    7.60
  -5   2  22    0.82    5.87
  -5   3 -22   -2.71    7.41
  -5   4 -23    0.26    7.39
  -4  -5  -5    4.46    9.79
  -4  -5   9    7.54    8.81
  -4  -5  10    2.41    7.81
  -4  -4  -9    9.53    8.29
  -4  -4  12    8.37    6.17
  -4  -4  13    4.91    8.05
  -4  -3 -11   53.42    8.28
  -4  -3  15   -1.72    7.41
  -4  -2  16   10.95    5.36
  -4  -2  17   -0.43    7.76
  -4  -1 -15    3.88    7.85
  -4  -1  18   11.39    7.67
  -4   0 -17   -9.57    7.51
  -4   0  19    5.53    6.87
  -4   1 -18    7.86    7.90
  -4   1  20    0.02    5.45
  -4   2 -20    2.12    5.87
  -4   2  21    1.36    7.91
  -4   3 -21    0.96    6.01
  -4   3  22   -3.54    7.66
  -4   4 -22    3.78    5.93
  -4   5 -23   -2.13    5.88
  -4   6 -23    9.01    7.63
  -3  -4  -5   12.94    9.67
  -3  -4   8    4.72    6.68
  -3  -4   9    9.15    8.76
  -3  -3  12   18.72    8.86
  -3  -2 -11   11.41    8.74
  -3  -2  14    3.04    7.82
  -3  -1 -13   39.74    9.17
  -3  -1  16    2.65    7.42
  -3   0 -15    5.18    7.65
  -3   0  17   -7.34    7.22
  -3   1  18   -2.98    5.61
  -3   2 -18    9.52    7.43
  -3   2  19    0.75    5.49
  -3   3 -19    8.62    7.60
  -3   3  20   -4.35    5.31
  -3   4 -20   -1.58    7.43
  -3   4  21   -0.71    7.31
  -3   5 -21    2.17    7.70
  -3   5  22   12.23    7.50
  -3   6 -22   -2.99    6.73
  -3   6  22    8.87    7.86
  -3   7 -23   -6.93    5.60
  -3   8 -23   -8.69    7.83
  -2  -3   7  517.31   13.50
  -2  -2  10   99.17    7.66
  -2  -2  11   20.84    8.79
  -2  -1 -10    0.69    8.56
  -2  -1  13    9.14    8.23
  -2   0 -12   -5.30    7.96
  -2   0  15   -6.06    7.61
  -2   1 -14   30.48    8.17
  -2   1  16   -2.24    7.74
  -2   2 -16    2.16    5.56
  -2   2  17    8.81    6.96
  -2   3 -17    5.48    7.48
  -2   3  18    4.13    7.12
  -2   4 -18   -7.73    7.77
  -2   4  19   -4.82    7.57
  -2   5 -19   -6.19    7.50
  -2   5  20    9.99    7.48
  -2   6 -20   -9.01    7.27
  -2   6  20   -0.68    5.64
  -2   7 -21   -8.41    6.93
  -2   7  21    5.65    7.10
  -2   8 -22   -7.30    5.28
  -2   8  21    3.99    6.38
  -2   9 -22   -6.26    7.45
  -2  10 -23    4.18    5.73
  -1  -1  -6   20.38    8.89
  -1  -1   8    4.15   10.82
  -1   0  -9   39.09    7.00
  -1   0  11   94.01    9.70
  -1   1 -11   21.43    8.64
  -1   1  13   -5.33    7.53
  -1   2 -13   48.69    6.09
  -1   2  14   16.19    6.09
  -1   3 -14   -3.37    8.03
  -1   3  15    4.48    5.88
  -1   3  16    1.48    7.60
  -1   4 -16   42.54    6.07
  -1   4  16    2.81    5.43
  -1   4  17   -9.39    6.98
  -1   5 -17    0.11    5.61
  -1   5  17   -5.46    5.85
  -1   6 -18   -1.43    6.11
  -1   6  18    1.62    7.51
  -1   7 -19    6.37    5.53
  -1   7  19   -1.85    7.34
  -1   8 -19   -7.57    7.70
  -1   8  19    6.36    7.01
  -1   9 -20    2.74    7.71
  -1   9  19   -0.28    5.52
  -1  10 -21   -9.33    5.64
  -1  10  20    8.04    7.67
  -1  11 -21    1.44    7.35
  -1  12 -22    8.18    5.52
   0   0   2  137.93   20.73
   0   0   3 2225.96   31.04
   0   1  -6   -0.74   10.12
   0   1   8    4.80   10.65
   0   2  -9   -0.80    6.95
   0   2  10   79.62   10.31
   0   3 -11   -0.04    5.78
   0   3  12  -14.51    8.07
   0   4 -12  134.44    9.17
   0   4  13   30.23    8.30
   0   5 -14   -1.34    5.94
   0   5  14    0.09    5.87
   0   6 -15   -2.96    7.65
   0   6  15    4.25    7.82
   0   7 -16    2.21    7.57
   0   7  16    8.91    7.29
   0   8 -17    9.58    5.36
   0   8  16    2.41    5.57
   0   9 -18    0.42    5.57
   0   9 -17   -0.99    7.29
   0   9  17   -1.64    7.58
   0  10 -18   -5.63    7.85
   0  10  17   -5.79    7.67
   0  11 -19    8.53    5.39
   0  11  17   -1.52    5.39
   0  12 -19    5.12    7.11
   0  12  18   -4.60    6.85
   0  13 -20   -4.70    5.82
   0  13 -19   -4.27    6.73
   0  14 -20    5.51    7.13
   1   3  -4 1924.03   23.86
   1   3   5   25.03   12.44
   1   4  -7  195.86   11.76
   1   4   8  442.99   15.15
   1   5  -9   55.80    9.23
   1   5  10    4.88    8.78
   1   6 -11   35.90    7.98
   1   6  11    8.81    8.48
   1   7 -12    2.09    8.06
   1   7  12    6.04    7.80
   1   8 -13    6.39    8.23
   1   8  13    3.18    7.68
   1   9 -14   -4.08    7.76
   1   9  13    4.48    5.75
   1  10 -15   -6.32    7.84
   1  10  14   -1.57    7.73
   1  11 -16   -2.27    5.72
   1  11 -15    2.02    7.60
   1  11  14    2.90    8.06
   1  12 -16  -15.28    7.34
   1  12  14   -6.74    6.83
   1  13 -16    2.81    7.83
   1  14 -17   -7.48    7.10
   1  15 -17    4.01    7.62
   1  15  14   -2.17    7.76
   1  16 -17    0.98    7.67
   2   6  -1   62.73   16.34
   2   6   3   -0.59   11.90
   2   7  -5  321.64   15.52
   2   7   6   -0.04    9.59
   2   8  -7   -0.15    8.83
   2   8   7   -5.07    7.81
   2   9  -9    1.76    8.01
   2  10 -10   13.58    8.03
   2  10   9    2.81    7.66
   2  11 -11   12.44    8.17
   2  11  10    3.82    9.14
   2  12 -12    1.25    6.00
   2  12 -11    6.52    7.90
   2  12  10    4.39    7.94
   2  13 -12    8.02    7.93
   2  13  10    0.45    7.44
   2  14 -12  -10.67    8.17
   2  14  10    5.48    8.01
   2  15 -13   -1.76    6.88
   2  15 -12   -0.17    7.64
   2  15  10    7.12    7.89
   2  16 -13    2.41    7.68
   2  16 -12    0.19    7.55
   2  16  10   -5.89    9.49
   2  17 -12   -0.29    7.83
   2  17  10   -5.27    9.10
   2  18 -12   -3.01    7.79
 -10  -9   2    1.42   12.97
 -10  -9   3    0.88   10.81
 -10  -9   4   -1.80   10.09
 -10  -9   5   -1.03    9.51
 -10  -9   6   -6.90   10.20
 -10  -7  -8   -1.94    9.57
  -9  -8  11   -4.63    7.58
  -9  -8  12    8.62    8.80
  -9  -6 -10   -2.97    8.96
  -9  -5 -13    4.16    7.25
  -8  -8   9    1.75    8.01
  -8  -8  10    1.86    7.69
  -8  -7  14  -13.75    7.68
  -8  -6  16   -1.48    7.43
  -8  -6  17    8.21    6.56
  -8  -5 -12   -0.45    8.68
  -8  -4 -14    1.10    7.80
  -8  -3 -16    5.84    7.98
  -7  -8   6    7.96    7.95
  -7  -8   7   -5.49    9.42
  -7  -7  12   -2.81    8.29
  -7  -6  15   -4.49    7.75
  -7  -5 -11    3.37    7.30
  -7  -5  17   -2.07    6.60
  -7  -5  18   -1.68    6.93
  -7  -4 -13   -1.27    8.04
  -7  -4  19  -13.24    7.59
  -7  -3 -15    3.33    7.39
  -7  -2 -17   -1.38    7.44
  -7  -1 -18    2.50    7.21
  -7   0 -20    1.99    5.67
  -6  -7   9    1.46    7.85
  -6  -7  10    0.48    7.80
  -6  -6  13    4.36    7.44
  -6  -6  14    1.74    6.56
  -6  -5 -10    4.07    7.78
  -6  -5  16    5.53    7.32
  -6  -4 -12    2.12    7.87
  -6  -4  18   -3.75    7.33
  -6  -3 -14   10.37    7.45
  -6  -3  19    7.23    5.39
  -6  -3  20    5.47    7.42
  -6  -2 -16   -2.96    7.65
  -6  -2  21    1.71    7.73
  -6  -1 -17   -0.75    7.57
  -6   0 -19    4.38    5.38
  -6   1 -20   -4.13    7.93
  -6   2 -21  -10.55    7.49
  -5  -6  10   14.26    8.09
  -5  -6  11   37.19    8.26
  -5  -5  14   -2.16    7.40
  -5  -4 -10   19.28    8.55
  -5  -4  16   10.64    7.48
  -5  -3 -13    0.10    5.90
  -5  -3  18    9.02    7.24
  -5  -2  19    2.78    5.41
  -5  -2  20   -8.22    8.01
  -5  -1 -16   -3.63    7.00
  -5  -1  21   -3.81    7.77
  -5   0  22    2.07    7.63
  -5   1 -19    9.14    6.72
  -5   2 -20    2.72    7.49
  -5   3 -21    5.26    7.56
  -5   4 -22    6.90    7.63
  -4  -6   2   60.23   13.21
  -4  -6   3    6.05   10.76
  -4  -6   4   -1.69   10.40
  -4  -6   5    9.07   10.48
  -4  -5  11    0.66    8.15
  -4  -4  -8   -1.92    7.98
  -4  -4  14   -1.14    7.59
  -4  -3  16    1.81    7.37
  -4  -2 -13    6.14    6.04
  -4  -2  18   -2.28    7.78
  -4  -1  19    6.63    7.78
  -4   0 -16   12.13    7.85
  -4   0  20    2.88    5.54
  -4   1 -17    3.53    7.55
  -4   1  21    1.48    5.81
  -4   2 -19   -3.64    5.47
  -4   2  22  -14.15    5.60
  -4   3 -20    2.92    5.06
  -4   4 -21    3.56    5.74
  -4   5 -22    4.54    5.49
  -4   6 -22    8.87    7.65
  -4   7 -23   -4.77    7.72
  -3  -4  -4    6.40   12.10
  -3  -4  10   33.25    9.32
  -3  -3  -8  299.80   11.85
  -3  -3  13   24.96    8.86
  -3  -2 -10    0.69    8.73
  -3  -2  15   -0.45    5.59
  -3  -1 -12    3.96    8.64
  -3  -1  17   -2.95    7.58
  -3   0 -14  -10.66    7.90
  -3   0  18   -0.43    5.69
  -3   1 -16    2.81    5.48
  -3   1  19   -3.59    5.50
  -3   1  20   -5.14    7.18
  -3   2 -17    8.59    7.56
  -3   2  20    2.85    5.31
  -3   2  21   -0.71    7.47
  -3   3 -18  -10.47    7.75
  -3   3  21   -2.97    5.40
  -3   4 -19   -2.42    7.21
  -3   4  22    5.02    7.63
  -3   5 -20   -7.20    7.61
  -3   6 -21   -6.32    7.01
  -3   7 -22    4.12    5.59
  -3   8 -22   -6.39    7.54
  -3   9 -23    4.08    7.07
  -2  -3  -3   76.95   14.10
  -2  -3   8   18.76    9.32
  -2  -3   9   -7.34    9.05
  -2  -2  -7  109.56   11.12
  -2  -2  12   17.27    8.08
  -2  -1  14   15.26    8.37
  -2   0  16    8.19    7.68
  -2   1 -13    8.22    7.89
  -2   1  17    7.76    7.64
  -2   2 -15    2.54    5.55
  -2   2  18   -0.79    5.78
  -2   3 -16    6.02    7.56
  -2   3  19   -2.87    5.57
  -2   4 -17   -0.84    7.48
  -2   4  20   11.75    7.33
  -2   5 -18   -1.02    7.59
  -2   5  21  -11.33    7.56
  -2   6 -19   -2.74    7.34
  -2   6  21    0.39    5.31
  -2   7 -20    9.88    6.66
  -2   7  22    4.89    7.25
  -2   8 -21   -0.05    5.33
  -2   9 -21    4.77    7.66
  -2  10 -22   -1.83    5.61
  -2  11 -22    7.26    7.49
  -1  -2   1 1141.24   34.61
  -1  -2   2  565.54   22.23
  -1  -2   3    1.83   15.92
  -1  -2   4  442.96   17.94
  -1  -1  -5  289.83   14.55
  -1  -1   9   35.61    7.51
  -1  -1  10    9.30    9.05
  -1   0  -8    5.76    9.60
  -1   0  12   31.23    8.49
  -1   1 -10    4.80    8.69
  -1   1  14  -15.45    7.82
  -1   2 -12    3.64    7.40
  -1   2  15   -5.76    5.44
  -1   2  16   -1.54    7.15
  -1   3 -13   -2.51    8.00
  -1   3  17  -18.49    7.44
  -1   4 -15    6.95    5.70
  -1   4  18    2.61    7.63
  -1   5 -16    7.71    5.38
  -1   5  18   -5.93    5.53
  -1   6 -17    5.61    5.65
  -1   6  19   -4.22    7.27
  -1   7 -18   -2.45    5.85
  -1   7  20    1.89    7.07
  -1   8 -18    3.76    7.32
  -1   8  20   -2.41    7.21
  -1   9 -19   -0.42    7.24
  -1   9  20    7.57    5.46
  -1  10 -20    5.42    5.99
  -1  11 -20   -3.96    7.78
  -1  12 -21   -4.20    5.48
  -1  12 -20    1.58    6.78
  -1  13 -21   -3.59    7.28
   0   0   4   39.26   16.40
   0   0   5  714.67   19.72
   0   1  -5   -2.41   14.27
   0   1   9   -4.54    9.82
   0   2  -8   -3.49    7.26
   0   2  11  202.92    9.31
   0   3 -10    4.09    5.98
   0   3  13    2.10    8.18
   0   4 -11  171.77    9.81
   0   4  14   -5.71    5.94
   0   5 -13    1.33    5.87
   0   5  15    4.47    5.37
   0   6 -14   29.00    7.90
   0   6  16    8.48    7.37
   0   7 -15    0.45    7.65
   0   7  17   -0.94    7.26
   0   8 -16    3.66    5.40
   0   8  17    2.97    5.30
   0   9 -16    6.53    7.48
   0   9  18   -0.45    7.31
   0  10 -17   -5.20    7.58
   0  10  18    2.63    7.62
   0  11 -18    7.05    5.19
   0  11  18    2.67    6.63
   0  12 -18   -3.32    7.28
   0  13 -18   -5.17    7.14
   0  14 -19    2.76    5.61
   0  15 -19    5.13    7.61
   1   3  -3  268.36   16.12
   1   3   6   76.24    9.77
   1   3   7    5.93   11.01
   1   4  -6  602.92   14.38
   1   4   9   32.56   10.01
   1   5  -8   -1.83    9.28
   1   5  11   -3.29    8.64
   1   6 -10    8.38    8.40
   1   6  12    2.20    8.22
   1   7 -11   -0.70    8.39
   1   7  13   -1.05    7.84
   1   8 -12   -4.40    8.14
   1   8  14    0.41    7.26
   1   9 -13    6.55    7.82
   1   9  14   -0.64    5.39
   1  10 -14    5.50    7.21
   1  10  15   -0.71    7.64
   1  11 -14    5.21    7.55
   1  11  15    2.12    7.25
   1  12 -15    4.89    7.31
   1  12  15    1.99    7.33
   1  13 -15    2.75    7.74
   1  13  15    3.31    6.86
   1  14 -16   -0.56    5.71
   1  14 -15   -5.62    7.03
   1  14  15    1.25    7.86
   1  15 -16   -1.36    6.79
   1  16 -16   -4.12    7.66
   1  17 -16    4.36    8.15
   2   6   4   35.77   12.78
   2   7  -4   11.39   12.06
   2   7   7   -1.60    8.71
   2   8  -6    8.10    8.83
   2   8   8    7.68    7.72
   2   9  -8    0.49    8.11
   2   9   9    6.57    7.37
   2  10  -9    4.75    7.88
   2  10  10    5.68    7.95
   2  11 -10    1.50    7.24
   2  11  11    0.67    9.08
   2  12 -10   -7.67    7.80
   2  12  11   -1.03    7.62
   2  13 -11   -2.22    8.44
   2  13  11    3.01    7.75
   2  14 -11   -0.02    8.27
   2  14  11    5.86    7.87
   2  15 -11    1.57    7.83
   2  15  11    4.89    8.05
   2  16 -11    4.60    7.57
   2  16  11   -1.20    9.96
   2  17 -11   -0.38    7.99
   2  18 -11   -2.27    7.54
 -10  -7  -7    4.54    9.99
  -9  -9   2    2.79   14.74
  -9  -9   3   -1.33   10.42
  -9  -9   4    4.46   10.66
  -9  -9   5    0.57    9.44
  -9  -9   6    3.62    9.34
  -9  -9   7    3.05    9.33
  -9  -8  13   -5.55    7.97
  -9  -7  -7   -0.41    8.69
  -9  -5 -12    2.97    7.61
  -9  -4 -14    6.00    7.84
  -8  -8  11    5.18    7.85
  -8  -8  12    2.73    7.33
  -8  -7  -6   -0.20    8.44
  -8  -7  15   -5.71    7.44
  -8  -6  -9   -3.02    8.92
  -8  -3 -15    6.24    7.57
  -8  -2 -17   -2.10    8.02
  -8  -1 -18    1.91    7.66
  -7  -8   8    2.74    8.06
  -7  -8   9    3.89    8.04
  -7  -8  10    2.99    8.98
  -7  -7  13    3.06    7.18
  -7  -7  14   10.10    7.59
  -7  -6  -8    3.71    7.18
  -7  -6  16    3.15    6.98
  -7  -6  17    3.16    7.46
  -7  -5  19    1.66    7.59
  -7  -4  20   -5.49    5.74
  -7  -2 -16   -0.44    7.60
  -7   0 -19    4.22    6.91
  -7   1 -20   -9.73    7.64
  -6  -7  11    6.02    7.84
  -6  -7  12   -2.03    7.51
  -6  -6  -6    3.54    8.82
  -6  -6  15   -3.93    7.36
  -6  -5  -9    4.01    7.27
  -6  -5  17   -5.70    6.96
  -6  -4 -11   24.91    9.06
  -6  -4  19   -3.47    7.07
  -6  -3 -13   -0.35    7.70
  -6  -3  21   -7.55    7.11
  -6  -2 -15    3.28    7.50
  -6   0 -18   -0.75    7.32
  -6   1 -19    1.04    6.97
  -6   2 -20    0.74    6.89
  -6   3 -21    0.45    7.13
  -5  -7   2    2.62   11.25
  -5  -7   3    0.48    9.22
  -5  -7   4   74.97   11.09
  -5  -7   5    2.59    9.31
  -5  -7   6   17.35    9.71
  -5  -7   7    4.06    8.45
  -5  -6  12    7.71    8.08
  -5  -5  -7    2.46    7.31
  -5  -5  15    4.49    7.41
  -5  -4  17    2.65    5.95
  -5  -4  18    3.83    7.16
  -5  -3 -12   -3.43    7.51
  -5  -3  19   -6.26    6.69
  -5  -2 -14   22.53    6.09
  -5  -2  21    2.90    7.49
  -5  -1 -15   -6.75    7.48
  -5  -1  22    4.38    7.64
  -5   0 -17    2.90    5.38
  -5   1 -18   -2.31    7.21
  -5   2 -19    5.97    7.47
  -5   3 -20   -7.83    7.71
  -5   4 -21   -2.59    7.34
  -5   5 -22    2.33    6.50
  -4  -6   1   49.67   15.97
  -4  -6   6   -3.07    9.00
  -4  -6   7    8.18    8.90
  -4  -6   8   -0.44    9.19
  -4  -5  -4    6.84    9.84
  -4  -5  12   17.55    8.71
  -4  -5  13    4.78    7.72
  -4  -4  -7   41.25   10.13
  -4  -4  15   12.38    7.49
  -4  -3 -10    2.81    8.06
  -4  -3  17   -9.08    7.15
  -4  -2 -12    1.34    7.93
  -4  -2  19   -6.03    7.57
  -4  -1 -14    0.19    5.81
  -4  -1  20    3.43    5.71
  -4   0 -15    1.73    7.46
  -4   0  21  -10.33    5.42
  -4   0  22    6.50    7.40
  -4   1  22   -2.73    5.42
  -4   1  23    4.65    7.77
  -4   2 -18   -3.40    5.44
  -4   2  23   -3.09    5.62
  -4   3 -19    1.17    5.76
  -4   4 -20    6.62    5.01
  -4   5 -21  -11.76    5.35
  -4   6 -21    4.17    7.44
  -4   7 -22    7.74    7.35
  -3  -5   2  209.09   15.44
  -3  -5   3   52.70   11.28
  -3  -5   4  294.30   13.28
  -3  -5   5    3.00   10.09
  -3  -5   6  136.04   11.73
  -3  -5   7  228.36   11.32
  -3  -4  11   -0.20    6.42
  -3  -4  12    6.09    8.30
  -3  -3  -7   72.15   10.01
  -3  -3  14    0.42    5.83
  -3  -3  15    8.25    7.62
  -3  -2  16   -2.85    5.28
  -3  -2  17    1.67    7.98
  -3  -1  18    4.31    7.57
  -3   0 -13    7.21    7.99
  -3   0  19    0.78    5.57
  -3   0  20   13.18    7.07
  -3   1 -15   12.60    6.09
  -3   1  21   -5.75    7.76
  -3   2 -16    3.38    7.53
  -3   2  22   -1.13    7.15
  -3   3 -17    1.17    7.47
  -3   3  22    1.23    5.44
  -3   3  23    6.54    6.99
  -3   4 -18   -9.52    7.72
  -3   4  23   -0.40    6.82
  -3   5 -19   -5.40    7.32
  -3   6 -20   -0.37    7.54
  -3   7 -21    3.60    5.51
  -3   8 -21    1.27    7.60
  -3   9 -22    6.44    6.84
  -3  10 -22   -4.32    7.69
  -2  -3  10  235.39   10.49
  -2  -2  -6   14.40   10.58
  -2  -2  13    5.14    7.67
  -2  -1  -9  284.45    9.34
  -2  -1  15    9.33    5.78
  -2   0 -11    0.67    6.10
  -2   0  17   -6.43    7.61
  -2   1 -12   78.32    8.65
  -2   1  18    0.92    5.65
  -2   2 -14   11.22    6.02
  -2   2  19    3.42    5.63
  -2   2  20   -0.27    6.91
  -2   3 -15   13.16    7.50
  -2   3  20   -2.27    5.45
  -2   3  21  -13.33    7.08
  -2   4 -16   -9.11    7.55
  -2   4  21    7.80    6.60
  -2   5 -17    6.33    7.43
  -2   5  22    5.45    7.36
  -2   6 -18    4.40    7.56
  -2   6  22   -0.08    5.36
  -2   6  23    7.44    6.78
  -2   7 -19   -3.37    6.89
  -2   8 -20   -5.45    5.48
  -2   9 -20    5.60    7.67
  -2  10 -21  -10.66    5.78
  -2  11 -21   -1.64    7.31
  -2  12 -21   15.76    6.72
  -1  -2   5    2.84   10.67
  -1  -2   6  405.24   14.74
  -1  -2   7   20.10   12.49
  -1  -1  -4   26.81   13.66
  -1  -1  11   19.65    8.71
  -1   0  -7   14.07   11.59
  -1   0  13   39.77    6.75
  -1   0  14    0.18    8.06
  -1   1  -9   52.85    9.55
  -1   1  15    7.98    7.16
  -1   2 -11   28.18    8.54
  -1   2  17    1.26    7.31
  -1   3  18    2.28    7.49
  -1   4 -14    1.84    5.80
  -1   4  19    8.75    7.59
  -1   5 -15   -6.07    7.09
  -1   5  19    0.92    5.32
  -1   5  20    3.32    7.79
  -1   6 -16    6.64    5.23
  -1   6  20    4.21    7.23
  -1   7 -17  -12.40    5.67
  -1   7  21   -2.27    6.93
  -1   8 -17    0.97    7.70
  -1   8  21    2.32    7.44
  -1   9 -18    2.36    7.50
  -1   9  21    2.00    5.38
  -1  10 -19    6.36    4.93
  -1  11 -19    7.94    7.49
  -1  12 -19  -15.23    6.75
  -1  13 -20   -7.30    6.49
  -1  14 -20   -3.33    7.64
   0   0   6   46.58   13.42
   0   0   7    3.63   12.57
   0   1  10    2.68    6.39
   0   1  11   -4.51    8.22
   0   2  -7   10.48   11.47
   0   2  12    5.20    5.89
   0   2  13   12.85    8.28
   0   3  -9   -4.82    8.57
   0   3  14    2.77    8.34
   0   4  15   18.73    6.09
   0   4  16    1.24    6.97
   0   5 -12    2.16    5.43
   0   5  16    1.68    5.58
   0   5  17   -2.51    6.72
   0   6 -13  -10.70    7.61
   0   6  17    0.94    7.15
   0   7 -14   -0.90    7.52
   0   7  18    0.52    7.17
   0   8 -15    3.33    5.23
   0   8  18   -0.73    5.40
   0   8  19   -2.26    6.40
   0   9 -15   -2.30    6.75
   0   9  19    3.31    7.64
   0  10 -16   -0.14    7.84
   0  10  19    6.29    7.45
   0  11 -17   -3.34    5.40
   0  11  19   -3.64    6.72
   0  12 -17   -3.04    7.28
   0  13 -17    3.65    6.82
   0  14 -18    3.21    5.49
   0  15 -18    0.85    7.16
   0  16 -18   -6.37    7.52
   1   3   8   70.86   10.90
   1   4  -5  276.23   12.72
   1   4  10   61.01    7.06
   1   4  11   22.70    9.05
   1   5  -7  114.30   10.53
   1   5  12   14.34    8.42
   1   6  -9  162.24    9.43
   1   6  13   12.08    8.45
   1   7 -10    4.02    8.51
   1   7  14    7.25    7.80
   1   8 -11   22.04    8.60
   1   8  15    3.28    7.23
   1   9 -12   16.38    7.99
   1   9  15   -8.17    5.47
   1   9  16   -9.77    7.16
   1  10 -13    8.24    7.22
   1  10  16    2.58    7.64
   1  11 -13   -2.80    7.52
   1  11  16   -2.69    7.60
   1  12 -14   -3.10    7.14
   1  12  16    0.66    7.49
   1  13 -14   12.57    6.90
   1  13  16   -3.47    8.07
   1  14 -14    8.89    7.62
   1  15 -15    4.15    5.37
   1  15 -14   -2.11    6.67
   1  16 -15    1.88    6.74
   1  17 -15    0.08    6.97
   1  17 -14    2.80    6.98
   2   6   5    0.96    9.41
   2   6   6    1.83   11.37
   2   7  -3  397.32   16.16
   2   7   8    8.81    8.21
   2   8  -5    7.82   10.44
   2   8   9   -3.40    7.17
   2   8  10    2.58    8.77
   2   9  -7    0.47    8.03
   2   9  10    8.87    8.20
   2   9  11    3.87    8.79
   2  10  -8    2.57    7.64
   2  10  11    1.30    7.87
   2  11  -9    2.69    7.25
   2  11  12   -0.50    7.88
   2  12  -9   -3.75    7.30
   2  12  12    5.78    7.65
   2  13 -10   -0.15    8.02
   2  13  12    1.94    7.98
   2  14 -10    2.45    8.15
   2  14  12   -4.17    8.21
   2  15 -10    4.71    7.55
   2  15  12    0.41    8.02
   2  16 -10    1.38    7.62
   2  16  12   -2.11    9.61
   2  17 -10    0.12    8.22
   2  18 -10    1.40    7.80
   2  18  -9    3.41    8.76
   2  19  -9    0.15    8.03
   3  14   4    0.96   15.03
 -10  -8  -3   -1.14   11.89
  -9  -9   8   -2.15    7.91
  -9  -9   9   -4.04    8.92
  -9  -9  10    4.48    9.14
  -9  -6  -9    1.73    8.94
  -9  -5 -11    2.53    8.23
  -9  -4 -13    2.49    8.34
  -9  -3 -15   -2.82    7.46
  -8  -9   6   -3.41    9.77
  -8  -8  13    0.11    7.97
  -8  -8  14    5.33    7.73
  -8  -7  16    1.49    5.55
  -8  -7  17   -0.89    7.63
  -8  -5 -11    3.45    7.66
  -8  -4 -13   -1.67    7.28
  -8  -2 -16   -0.99    7.16
  -8  -1 -17  -15.32    7.37
  -7  -8  11    0.79    7.58
  -7  -8  12    4.65    8.03
  -7  -7  -4    3.69    9.50
  -7  -7  15   -0.48    7.27
  -7  -7  16   -5.22    6.85
  -7  -6  -7    4.19    7.66
  -7  -6  18   -6.83    7.47
  -7  -5 -10   -2.07    7.11
  -7  -4 -12    3.88    7.75
  -7  -3 -14    2.42    6.87
  -7  -2 -15   -2.56    7.42
  -7  -1 -17    2.22    5.38
  -7   0 -18    3.42    7.51
  -7   1 -19    6.79    7.54
  -7   2 -20    0.38    7.24
  -6  -8   6    1.93    8.80
  -6  -7  13    5.20    7.70
  -6  -6  16   -8.66    7.62
  -6  -6  17   -2.46    6.68
  -6  -5  18   -7.99    5.19
  -6  -5  19    6.39    6.74
  -6  -4  20    1.97    5.09
  -6  -4  21   -5.36    7.22
  -6  -2 -14    0.39    7.40
  -6  -1 -16   -8.08    5.18
  -6   0 -17   -7.86    7.15
  -6   1 -18    0.04    6.83
  -6   2 -19    0.21    6.80
  -6   3 -20  -10.61    7.13
  -6   4 -21    0.99    7.25
  -5  -7   8    5.49    7.28
  -5  -7   9   12.94    7.82
  -5  -6  -3   43.34   10.73
  -5  -6  13   21.68    6.05
  -5  -6  14   16.19    7.43
  -5  -5  16    0.58    5.47
  -5  -5  17   -6.99    7.52
  -5  -4  -9    7.08    6.87
  -5  -4  19    0.95    7.15
  -5  -3 -11   -6.79    7.15
  -5  -3  20   -6.25    5.70
  -5  -3  21    2.34    7.45
  -5  -2 -13   11.70    7.61
  -5  -2  22   -0.96    7.51
  -5   0 -16   -4.89    7.35
  -5   1 -17   -2.31    7.44
  -5   2 -18   -1.65    7.26
  -5   3 -19    2.74    7.72
  -5   4 -20    7.33    7.70
  -5   5 -21   -9.07    7.62
  -5   6 -22    3.50    5.53
  -5   7 -22    7.35    7.21
  -4  -6   9   58.36    8.95
  -4  -6  10   -2.41    8.40
  -4  -5  14    8.00    7.99
  -4  -4  16   -2.51    5.56
  -4  -4  17    3.85    7.77
  -4  -3  -9  104.85    9.07
  -4  -3  18   -8.90    5.65
  -4  -3  19    8.28    7.36
  -4  -2 -11    2.66    7.69
  -4  -2  20    1.00    6.89
  -4  -1 -13    0.14    7.94
  -4  -1  21    8.78    5.98
  -4  -1  22    0.63    7.18
  -4   0 -14    5.66    7.56
  -4   0  23   -8.15    8.01
  -4   1 -16    9.52    5.41
  -4   2 -17  -10.37    7.42
  -4   3 -18   13.40    7.40
  -4   4 -19    8.56    6.55
  -4   5 -20    3.63    5.40
  -4   6 -20   -3.04    6.84
  -4   7 -21    1.38    7.27
  -4   8 -22   -5.31    5.64
  -4   9 -22   -3.44    7.55
  -3  -5   1   12.68   16.44
  -3  -5   8   82.60    9.86
  -3  -5   9  249.76   11.29
  -3  -4  13    6.79    8.18
  -3  -4  14   -6.48    7.44
  -3  -3  16   -3.12    7.45
  -3  -2  -9    0.08    8.49
  -3  -2  18    3.47    7.85
  -3  -1 -11   18.74    6.17
  -3  -1  19   -2.71    5.43
  -3  -1  20   -9.79    7.33
  -3   0  21    6.53    7.46
  -3   1 -14   17.22    7.89
  -3   1  22    1.87    7.66
  -3   2 -15   -4.98    7.67
  -3   2  23    0.52    7.47
  -3   3 -16    6.97    7.38
  -3   4 -17   -3.58    7.53
  -3   5 -18   -5.90    7.55
  -3   6 -19    8.02    7.18
  -3   7 -20    2.51    5.53
  -3   8 -20    1.35    7.55
  -3   9 -21    2.59    6.62
  -3  10 -21    1.07    7.52
  -2  -3  11    6.73    6.07
  -2  -3  12   36.20    8.44
  -2  -2  14    8.25    6.29
  -2  -2  15    8.05    7.67
  -2  -1  -8   53.28   10.09
  -2  -1  16    5.71    5.33
  -2  -1  17   14.76    7.57
  -2   0 -10   -4.21    8.24
  -2   0  18    4.10    5.61
  -2   1  19    2.04    5.46
  -2   1  20   -4.83    7.13
  -2   2 -13    4.00    7.68
  -2   2  21   -4.11    7.49
  -2   3 -14   32.07    8.18
  -2   3  22   -2.10    7.10
  -2   4 -15    1.36    7.34
  -2   4  22   -4.72    5.74
  -2   5 -16    2.21    7.44
  -2   5  23   -0.96    7.87
  -2   6 -17    6.02    7.78
  -2   7 -18    1.42    7.51
  -2   8 -19    2.97    5.55
  -2   9 -19   11.17    7.66
  -2  10 -20    4.87    5.36
  -2  11 -20    2.51    7.51
  -2  12 -20   -1.92    6.77
  -1  -2   8    5.96    7.48
  -1  -2   9    9.87    9.52
  -1  -1  12    0.98    5.70
  -1  -1  13   19.94    8.57
  -1   0  15    2.49    7.72
  -1   1  16    0.28    5.41
  -1   1  17   11.74    7.34
  -1   2 -10    8.83    8.25
  -1   2  18    9.15    7.54
  -1   3 -12    2.33    5.41
  -1   3  19    7.48    7.72
  -1   4 -13   45.36    7.69
  -1   4  20    3.22    7.48
  -1   5 -14   -5.30    7.64
  -1   5  21  -10.37    7.47
  -1   6 -15   13.44    7.76
  -1   6  21    0.21    5.47
  -1   7 -16    1.37    5.01
  -1   7  22    6.10    7.21
  -1   9 -17    7.95    7.60
  -1  10 -18    5.73    5.39
  -1  11 -18   -8.52    7.22
  -1  12 -18   -7.69    6.26
  -1  13 -19   -5.74    6.46
  -1  14 -19    4.91    7.35
  -1  15 -19    8.18    7.55
   0   0   8   -2.22   10.88
   0   0   9   58.48   10.43
   0   1  -4   -1.64   10.15
   0   1  12    0.39    8.23
   0   2  -6  220.61   13.05
   0   2  14    2.76    7.65
   0   3  -8   -9.12    9.84
   0   3  15   -3.58    5.58
   0   3  16    5.90    7.75
   0   4 -10  129.46    7.14
   0   4  17    4.09    7.55
   0   5 -11   -9.21    8.11
   0   5  18   -5.60    7.55
   0   6 -12  116.50    9.06
   0   6  18    4.10    5.58
   0   6  19   -7.30    6.43
   0   7 -13  -12.21    7.86
   0   7  19    5.03    6.93
   0   8 -14    4.47    5.54
   0   8  20   -1.72    7.36
   0   9  20   -6.93    7.44
   0  10 -15   11.60    7.50
   0  10  20   -6.12    7.42
   0  11 -16    3.45    5.49
   0  12 -16    1.26    7.19
   0  13 -16   -2.16    7.01
   0  14 -17    3.62    4.88
   0  15 -17   -3.53    5.49
   0  16 -17    1.76    6.69
   1   2   4  519.97   18.22
   1   3  -2  457.00   18.93
   1   3   9    7.21    6.75
   1   3  10  135.79   10.37
   1   4  12   53.39    9.19
   1   5  13   -0.36    7.99
   1   6  -8    5.71    8.75
   1   6  14    9.79    6.12
   1   6  15    1.46    7.15
   1   7  -9   82.61    9.25
   1   7  15    2.13    6.80
   1   8 -10    0.06    8.24
   1   8  16    2.00    7.02
   1   9 -11   -2.32    7.69
   1   9  17    0.32    7.79
   1  10 -12    3.59    7.97
   1  10  17    0.31    7.33
   1  11 -12    3.11    7.66
   1  11  17    6.62    7.46
   1  12 -13    5.76    7.62
   1  12  17   -4.70    7.12
   1  13 -13   -0.17    7.02
   1  14 -13    0.46    7.40
   1  15 -13   -1.88    6.68
   1  16 -14    8.58    5.63
   1  16 -13    7.06    6.81
   1  17 -13   -3.13    7.66
   1  18 -13   -6.26    7.70
   2   6   7   28.15    9.42
   2   7   9    5.71    7.71
   2   8  11   13.50    7.32
   2   9  -6   21.83    8.54
   2   9  12   -0.83    7.83
   2  10  -7    2.40    7.28
   2  10  12    9.82    8.07
   2  11  -8    7.18    7.22
   2  11  13    1.27    7.91
   2  12  -8    0.98    7.46
   2  12  13    1.51    7.75
   2  13  -9   -4.42    7.79
   2  13  13    1.64    7.93
   2  14  -9   -3.60    8.24
   2  14  13   -4.95    8.04
   2  15  -9   -4.30    7.48
   2  15  13   -3.07    7.63
   2  16  -9    3.06    7.74
   2  17  -9    3.45    8.22
   2  18  -8   -1.69    9.53
   2  19  -8   -2.70    7.95
   3  13   4    2.34   13.97
   3  14   5    0.98   12.42
 -10  -7  -6   -3.79    9.59
 -10  -6  -9   -1.66    8.64
  -9  -9  11    3.51    7.64
  -9  -9  12   -2.66    7.48
  -9  -7  -6   -0.59    8.34
  -9  -3 -14  -10.24    7.49
  -8  -9   4    1.72   10.45
  -8  -9   5   -2.15    9.00
  -8  -9   7    3.65    7.67
  -8  -9   8    3.84    8.12
  -8  -9   9    1.98    9.22
  -8  -9  10   -0.08    9.79
  -8  -8  -1   -0.40   13.94
  -8  -8  15   -4.18    7.97
  -8  -8  16    2.55    6.75
  -8  -7  -5    2.36    9.41
  -8  -6  -8    1.04    7.10
  -8  -5 -10    3.83    8.19
  -8  -4 -12   -4.10    7.12
  -8  -3 -14  -10.14    7.14
  -8  -2 -15   -0.09    7.39
  -8   0 -18    1.88    6.70
  -7  -8  13   -2.72    7.65
  -7  -8  14    3.22    6.55
  -7  -7  17   -0.31    7.19
  -7  -6  19   -2.10    6.95
  -7  -6  20    4.92    7.35
  -7  -5  -9   -0.79    8.88
  -7  -4 -11   -0.98    7.52
  -7  -3 -13   -5.77    7.84
  -7  -1 -16   -0.87    7.53
  -7   0 -17    9.23    7.24
  -7   1 -18   -3.89    7.34
  -7   2 -19   -3.95    7.41
  -7   3 -20    9.43    7.52
  -6  -8   3   35.10   12.19
  -6  -8   4   -2.62    8.94
  -6  -8   5   36.98    9.48
  -6  -8   7   31.05    8.24
  -6  -8   8    6.77    7.58
  -6  -8   9    2.03    7.70
  -6  -8  10    8.43    9.18
  -6  -7  14    2.12    4.96
  -6  -7  15   -1.42    7.61
  -6  -6  -5   11.53    8.76
  -6  -6  18   -1.03    7.07
  -6  -5  -8   -3.03    7.00
  -6  -5  20    5.99    7.35
  -6  -4 -10    1.53    7.08
  -6  -3 -12    4.08    7.46
  -6  -1 -15  -13.43    6.87
  -6   0 -16    5.58    6.83
  -6   1 -17   -5.23    6.34
  -6   2 -18  -10.10    6.49
  -6   3 -19    0.68    7.20
  -6   4 -20    2.19    6.99
  -6   5 -21    3.24    7.29
  -5  -7   1  102.07   18.29
  -5  -7  10   -3.11    7.25
  -5  -7  11   -1.64    7.34
  -5  -7  12   -4.40    7.48
  -5  -6  15   -0.80    6.42
  -5  -6  16   13.41    7.07
  -5  -5  -6    3.51    8.09
  -5  -5  18   -6.50    6.88
  -5  -4  20    4.21    6.70
  -5  -3  22    6.47    7.34
  -5  -2 -12   21.18    7.98
  -5  -2  23    0.95    5.65
  -5  -1 -14    2.79    5.39
  -5   0 -15   15.19    7.26
  -5   1 -16   -3.01    7.22
  -5   2 -17    2.03    7.59
  -5   3 -18   -4.01    6.96
  -5   4 -19    3.34    7.17
  -5   5 -20    2.96    7.37
  -5   6 -21   -6.00    5.47
  -5   7 -21   -6.92    7.43
  -4  -6  11   12.60    8.16
  -4  -6  12    6.33    7.91
  -4  -5  -3    0.22   10.91
  -4  -5  15    4.11    5.23
  -4  -5  16   -5.50    7.53
  -4  -4  -6   15.29    9.58
  -4  -4  18   -1.12    7.42
  -4  -3  20    0.47    7.06
  -4  -2  21    0.72    5.43
  -4  -2  22    7.38    7.28
  -4  -1 -12   23.11    7.84
  -4  -1  23  -13.79    7.70
  -4   1 -15    9.90    7.66
  -4   2 -16  -10.89    7.11
  -4   3 -17   -3.02    7.51
  -4   4 -18   -2.76    7.39
  -4   5 -19    2.75    5.12
  -4   7 -20    0.05    7.39
  -4   8 -21    5.18    5.34
  -4   9 -21    9.55    7.49
  -3  -5  10   35.62    8.92
  -3  -5  11  210.56   10.13
  -3  -4  -3  116.75   13.44
  -3  -4  15    1.77    7.67
  -3  -3  -6  253.73   12.03
  -3  -3  17    4.73    5.29
  -3  -3  18    6.07    7.39
  -3  -2  -8   -0.39    8.71
  -3  -2  19    8.90    6.80
  -3  -1 -10   89.19    9.91
  -3  -1  21    5.71    7.61
  -3   0 -12    0.55    5.81
  -3   0  22   -3.46    7.60
  -3   1 -13   35.48    8.15
  -3   1  23    0.00    7.20
  -3   2 -14   -0.71    7.58
  -3   5 -17   -1.71    7.58
  -3   6 -18    1.69    7.40
  -3   7 -19   -4.31    4.92
  -3   8 -19    2.04    6.48
  -3   9 -20    2.86    7.32
  -3  10 -20    2.18    6.80
  -3  11 -21    4.11    5.80
  -3  12 -21    0.85    7.41
  -2  -4   3   46.80   14.50
  -2  -4   4   79.36   11.75
  -2  -4   5   23.28   11.17
  -2  -4   6   19.19    7.06
  -2  -4   7   39.34   10.40
  -2  -4   8   17.78    9.55
  -2  -4   9   70.36    9.68
  -2  -3  -2   68.98   16.67
  -2  -3  13    7.01    6.02
  -2  -3  14   10.66    8.36
  -2  -2  -5  114.10   11.42
  -2  -2  16    3.97    7.49
  -2  -1  18    5.75    7.80
  -2   0  -9    5.80    8.71
  -2   0  19   -1.31    5.52
  -2   0  20  -11.72    7.23
  -2   1 -11   -0.01    5.53
  -2   1  21    5.71    7.10
  -2   2 -12   14.88    7.50
  -2   2  22    6.31    7.36
  -2   3  23    4.54    7.43
  -2   4  23   -1.61    5.28
  -2   6 -16   -2.77    7.41
  -2   7 -17   -5.06    7.43
  -2   8 -18    2.77    5.37
  -2   9 -18    2.82    7.10
  -2  10 -19   -6.06    5.51
  -2  11 -19    9.06    7.51
  -2  13 -20   -0.48    5.28
  -2  14 -20   -5.69    7.20
  -1  -2  10    5.59    6.55
  -1  -2  11   24.76    8.72
  -1  -1  14    4.96    8.27
  -1   0  -6    5.01    7.62
  -1   0  16    3.30    6.92
  -1   1  -8   15.88    7.17
  -1   1  18    1.07    7.60
  -1   2  19    5.46    7.23
  -1   3 -11   11.81    7.50
  -1   3  20   -0.62    6.65
  -1   4 -12   39.50    8.00
  -1   4  21    5.21    7.64
  -1   5 -13    8.20    7.26
  -1   5  22    3.80    7.08
  -1   6 -14   -9.47    7.38
  -1   6  22    0.63    5.34
  -1   6  23    3.41    7.10
  -1   7 -15    6.81    6.54
  -1   8 -16   13.27    5.30
  -1   9 -16   15.54    7.20
  -1  10 -17   -0.64    5.41
  -1  11 -17    4.22    7.32
  -1  13 -18   -5.55    6.40
  -1  14 -18   -5.68    7.20
  -1  15 -18    4.43    7.48
   0   0  10   10.67    8.94
   0   0  11  146.97   10.18
   0   1  13    0.84    5.41
   0   1  14    6.86    7.93
   0   2  15    7.79    7.46
   0   2  16    5.50    7.16
   0   3  17   -9.65    7.16
   0   4  -9   56.18    9.02
   0   4  18    1.97    7.61
   0   5 -10    3.00    8.22
   0   5  19    1.50    7.20
   0   6 -11   56.49    8.32
   0   6  20   11.53    7.04
   0   7 -12    0.66    7.88
   0   7  20   -7.77    6.33
   0   8 -13    4.57    7.62
   0   8  21   -0.28    7.30
   0   9 -14    2.24    5.25
   0   9  21   -5.51    7.31
   0  10 -14    9.57    7.46
   0  11 -15    0.27    5.05
   0  12 -15    4.60    7.54
   0  13 -15   -5.14    7.02
   0  14 -16   -8.11    5.20
   0  15 -16   -3.88    5.63
   0  16 -16  -12.53    6.71
   0  17 -16    4.35    6.75
   1   2   3  637.15   20.72
   1   2   5   26.70   10.09
   1   2   6  158.03   14.16
   1   2   7   14.80   11.37
   1   2   8  188.24   12.24
   1   3  11    8.56    9.01
   1   4  -4  226.16   12.75
   1   4  13    5.00    8.06
   1   5  -6  403.01   12.94
   1   5  14    6.12    6.14
   1   5  15   -4.91    7.53
   1   6  -7    3.71    9.66
   1   6  16    7.50    7.34
   1   7  16   -2.80    5.23
   1   7  17   -6.51    7.04
   1   8  -9  259.70    9.70
   1   8  17    0.84    7.27
   1   9 -10   58.66    8.53
   1   9  18    7.54    7.66
   1  10 -11   -4.35    7.66
   1  10  18    4.30    7.60
   1  11 -11   15.92    7.02
   1  11  18    0.77    6.61
   1  12 -12   29.04    8.14
   1  12  18  -10.66    5.75
   1  13 -12    3.03    7.44
   1  14 -12   -5.79    7.45
   1  15 -12    3.34    6.68
   1  16 -12   -0.94    6.81
   1  17 -12   -4.54    7.68
   1  18 -12   -1.42    7.86
   2   6   8    1.78    8.84
   2   6   9    3.71    8.38
   2   7  -2   17.70   11.90
   2   7  10    3.38    7.71
   2   7  11   11.00    7.81
   2   8  -4    0.07    8.62
   2   8  12   -6.38    7.27
   2   9  -5   59.96    9.01
   2   9  13    4.61    8.24
   2  10  -6    6.44    7.17
   2  10  13    3.22    8.39
   2  10  14   -4.98    8.02
   2  11  -7   -2.56    7.03
   2  11  14   -1.83    7.62
   2  12  -7    4.25    8.37
   2  12  14    3.60    7.38
   2  13  -8    6.00    7.94
   2  13  14   -0.68    7.80
   2  14  -8    4.11    7.64
   2  14  14    0.35    7.36
   2  15  -8    9.80    7.69
   2  16  -8   -3.20    7.65
   2  17  -8    4.01    8.16
   2  18  -7    0.45    9.37
   2  19  -7    0.56    8.09
   2  19  -6    6.19    8.98
   3  12   4   -0.06   14.54
   3  12   5    0.31   11.74
   3  13   5    8.22   12.05
   3  13   6    2.31   10.87
   3  14   6    1.15   11.54
   3  15   5    1.49   12.71
   3  15   6    0.73   11.20
   3  16   5   -2.99   20.52
 -10  -6  -8   -1.07    8.62
  -9  -8  -2   -0.63   11.98
  -9  -6  -8    0.66    8.59
  -9  -5 -10    4.82    7.51
  -9  -4 -12    0.22    7.34
  -9  -2 -15   -3.03    7.58
  -8  -9   3    3.77   11.25
  -8  -9  11    2.23    7.94
  -8  -9  12    2.12    7.90
  -8  -9  13    0.41    8.66
  -8  -6  -7   -0.15    7.94
  -8  -4 -11   -5.28    8.05
  -8  -3 -13   -5.38    7.03
  -8  -1 -16    0.67    7.34
  -8   0 -17   -0.30    7.00
  -8   1 -18   -0.39    7.16
  -7  -8  15   -0.75    7.66
  -7  -8  16    4.83    7.02
  -7  -7  18    0.32    6.47
  -7  -7  19    7.08    7.42
  -7  -6  -6   10.05    7.74
  -7  -3 -12    0.96    7.75
  -7  -2 -14   -0.99    7.36
  -7  -1 -15    4.59    7.32
  -7   0 -16   -2.12    7.48
  -7   1 -17   -4.67    6.42
  -7   2 -18    7.04    6.54
  -7   3 -19    6.83    7.28
  -7   4 -20   -3.57    6.78
  -6  -8  11   -6.14    8.07
  -6  -8  12    4.23    8.02
  -6  -8  13    2.63    7.66
  -6  -7  16    1.98    6.98
  -6  -7  17   -2.50    7.37
  -6  -6  19   -0.65    6.67
  -6  -6  20  -10.42    7.55
  -6  -5  -7    1.84    7.99
  -6  -5  21   -4.73    5.40
  -6  -3 -11    0.61    7.36
  -6  -2 -13   -2.01    7.17
  -6  -1 -14   14.39    6.97
  -6   4 -19   -1.70    7.30
  -6   5 -20    2.61    7.23
  -6   6 -21   -2.05    5.36
  -5  -7  13   -0.38    7.34
  -5  -7  14    0.85    7.13
  -5  -6  17    3.77    7.07
  -5  -6  18    6.03    6.40
  -5  -5  19   -4.64    5.05
  -5  -5  20   11.30    7.14
  -5  -4  -8   68.71    8.04
  -5  -4  21   -7.30    5.53
  -5  -4  22    5.11    7.20
  -5  -3 -10   13.85    7.26
  -5  -1 -13   -5.66    7.64
  -5   0 -14    5.50    7.53
  -5   4 -18   -1.60    6.70
  -5   5 -19   -9.56    7.16
  -5   6 -20   -3.13    6.55
  -5   8 -21   -6.24    7.57
  -4  -6  13   -6.66    7.32
  -4  -6  14   11.37    7.57
  -4  -5  17   -4.39    7.40
  -4  -5  18   -1.87    6.82
  -4  -4  19    1.51    5.07
  -4  -4  20   -6.32    7.26
  -4  -3  -8   51.46    8.46
  -4  -3  21    5.42    5.42
  -4  -3  22   -1.87    7.80
  -4  -2 -10   -3.90    8.08
  -4  -2  23    2.97    7.74
  -4   0 -13    9.16    7.60
  -4   1 -14    5.74    7.45
  -4   2 -15   -0.55    7.18
  -4   3 -16    1.19    7.18
  -4   4 -17    1.05    7.50
  -4   5 -18    3.90    6.94
  -4   6 -19   -3.25    5.08
  -4   7 -19    5.83    7.39
  -4   8 -20   -7.09    7.54
  -4   9 -20   -4.92    6.81
  -4  10 -21   -4.93    6.92
  -3  -5  12   10.17    6.02
  -3  -5  13    4.27    8.08
  -3  -5  14    4.60    7.83
  -3  -4  16   -1.45    5.06
  -3  -4  17    2.71    7.04
  -3  -3  19    7.34    7.24
  -3  -2  20   -0.38    5.68
  -3  -2  21    1.44    7.50
  -3  -1  22   -2.40    6.59
  -3   0 -11   -0.16    7.89
  -3   0  23    0.97    5.44
  -3   0  24   -4.47    6.67
  -3   1  24   -0.76    5.52
  -3   3 -15    9.74    5.35
  -3   4 -16   -6.13    5.55
  -3   6 -17    4.34    7.31
  -3   7 -18   11.11    6.89
  -3   9 -19    1.15    7.37
  -3  11 -20    1.62    6.59
  -3  12 -20    2.18    7.37
  -3  13 -20   -2.67    6.71
  -2  -4  10   43.94    6.98
  -2  -4  11   -1.83    8.29
  -2  -4  12   63.50    8.96
  -2  -3  15    7.30    7.39
  -2  -3  16    0.51    6.97
  -2  -2  17   11.92    5.50
  -2  -2  18   -3.67    7.84
  -2  -1  -7  106.71    7.89
  -2  -1  19    4.91    5.47
  -2  -1  20    3.14    7.15
  -2   0  21   -8.68    7.12
  -2   1 -10   20.66    8.27
  -2   1  22    0.30    6.42
  -2   2  23    1.19    6.37
  -2   3 -13    1.53    5.17
  -2   3  24    1.07    7.54
  -2   4 -14   29.95    5.92
  -2   5 -15    2.26    5.36
  -2   7 -16    4.54    7.15
  -2   8 -17   -8.00    5.50
  -2   9 -17   -2.46    7.11
  -2  10 -18    0.61    6.71
  -2  11 -18    5.75    7.08
  -2  12 -19    1.64    5.33
  -2  13 -19    3.66    6.56
  -2  14 -19   -5.28    7.00
  -1  -2  12   -6.17    5.75
  -1  -2  13   40.23    8.13
  -1  -1  -3   14.43   14.57
  -1  -1  15    6.16    5.55
  -1  -1  16    1.95    7.73
  -1   0  17    4.64    5.46
  -1   0  18   -1.48    7.69
  -1   1  -7   55.96   11.35
  -1   1  19    8.08    6.76
  -1   2  -9    6.11    6.38
  -1   2  20    4.76    5.42
  -1   2  21    8.62    7.48
  -1   3 -10   33.68    8.36
  -1   3  21    0.73    5.13
  -1   3  22    3.09    7.37
  -1   4 -11  109.71    8.58
  -1   4  22    5.02    5.37
  -1   4  23   -2.84    6.77
  -1   5 -12    1.14    7.39
  -1   5  23   -6.18    7.05
  -1   6 -13   40.80    8.06
  -1   7 -14    0.31    6.94
  -1   8 -15    2.66    5.08
  -1   9 -15    5.99    6.91
  -1  10 -16    5.52    7.00
  -1  11 -16    1.26    7.40
  -1  12 -17   -5.16    5.04
  -1  13 -17    6.59    6.19
  -1  14 -17   14.39    6.69
  -1  15 -17    2.27    7.44
  -1  16 -17    0.86    7.53
   0   0  12   75.91    9.24
   0   0  13   44.67    8.55
   0   1  -3    2.84   15.26
   0   1  15  -12.25    7.64
   0   2  -5  160.84   14.26
   0   2  17   -7.67    7.31
   0   3  -7   -0.22    7.56
   0   3  18   10.26    7.71
   0   4  -8   72.41    9.54
   0   4  19    7.27    6.91
   0   5  20   -1.36    7.21
   0   6  21   -4.86    6.63
   0   7 -11   -2.23    8.07
   0   7  21   -1.24    5.59
   0   7  22   -4.84    7.00
   0   8 -12   32.37    7.91
   0   9 -13   -2.79    5.42
   0  10 -13   13.77    7.50
   0  11 -14    3.47    5.07
   0  12 -14    9.68    7.14
   0  13 -14    0.95    6.79
   0  14 -15   -4.76    5.57
   0  15 -15    3.08    6.56
   0  16 -15    1.10    6.44
   0  17 -15   -0.62    5.42
   1   2   2  123.95   17.01
   1   2   9   -5.21    6.95
   1   2  10   62.12    9.67
   1   3  12    3.11    6.19
   1   3  13    2.35    8.01
   1   4  14   17.41    6.43
   1   4  15    8.82    7.71
   1   5  -5   27.39   10.78
   1   5  16   -3.95    7.47
   1   6  17   13.59    7.21
   1   7  -8   45.18    6.55
   1   7  18   -1.57    7.28
   1   8  18    5.61    5.48
   1   8  19   -5.64    7.45
   1   9  -9    8.57    7.32
   1   9  19    3.22    7.32
   1  10 -10    3.99    7.60
   1  10  19   -0.72    7.32
   1  11  19    2.54    5.73
   1  12 -11    1.58    7.51
   1  13 -11    0.29    7.42
   1  14 -11    2.57    6.74
   1  17 -11    1.99    7.31
   1  18 -11    2.49    7.67
   1  19 -11   -0.58    7.68
   2   5   4    0.66   12.69
   2   5   5   20.62   10.51
   2   5   6   59.83   11.04
   2   5   7    4.74    9.67
   2   5   8    0.58    9.11
   2   6  10   -1.28    7.90
   2   6  11   -0.05    8.24
   2   7  12   -1.49    7.33
   2   7  13    6.39    7.13
   2   8  -3  102.95   11.45
   2   8  13   -0.89    7.64
   2   8  14    4.88    7.80
   2   9  14    0.39    8.11
   2  10  -5    7.17    8.82
   2  10  15    0.89    7.55
   2  11  -6    7.60    6.88
   2  11  15    5.13    7.11
   2  12  15    3.77    7.67
   2  12  16   -6.99    7.84
   2  13  -7   -0.43    7.47
   2  13  15    4.05    7.44
   2  13  16   -8.64    8.00
   2  14  -7    0.72    7.49
   2  14  15   -1.29    7.67
   2  15  -7    2.97    7.53
   2  16  -7   -2.60    7.81
   2  17  -7    3.81    8.05
   2  18  -6   -4.11    9.34
   2  19  -5    5.50    9.03
   3  12   6    1.52   10.46
   3  12   7   -0.37   10.13
   3  13   7    2.17    9.92
   3  14   7   -0.25   10.41
   3  15   7   -2.64   10.15
   3  16   6   -3.16   12.15
  -9  -7  -5    0.79    7.95
  -9  -4 -11    3.65    8.39
  -9  -3 -13   -1.82    7.63
  -9  -2 -14    7.30    7.62
  -8  -9  14    5.65    7.88
  -8  -9  15   -3.18    7.88
  -8  -5  -9   -1.03    7.16
  -8  -3 -12   -6.84    7.38
  -8  -2 -14   -3.06    6.55
  -8  -1 -15   -3.44    7.13
  -8   0 -16    3.03    7.24
  -8   1 -17   -3.88    7.33
  -8   2 -18    2.38    7.45
  -7  -9   5    2.62    9.44
  -7  -9   6   -3.64    8.60
  -7  -9   7   -0.26    7.68
  -7  -9   8   -4.25    7.59
  -7  -9   9   -1.73    7.38
  -7  -9  10    3.94    7.76
  -7  -9  11    0.13    7.49
  -7  -9  12   -0.13    7.77
  -7  -9  13   -5.78    8.37
  -7  -8  17   -3.20    7.41
  -7  -8  18   -0.19    6.46
  -7  -7  -3    2.55   10.23
  -7  -5  -8    7.34    7.09
  -7  -4 -10    0.86    7.39
  -7  -2 -13   11.43    7.16
  -7  -1 -14   11.76    6.78
  -7   4 -19   15.58    6.82
  -7   5 -20    1.27    6.79
  -6  -8   2   -0.06   13.57
  -6  -8  14   -6.19    7.69
  -6  -8  15   -6.31    7.51
  -6  -7  18    1.74    7.40
  -6  -7  19   -3.32    7.37
  -6  -6  21   -4.49    7.04
  -6  -4  -9   47.13    7.71
  -6  -2 -12   17.43    7.25
  -6   0 -15    2.70    5.20
  -6   1 -16   -6.77    6.41
  -6   2 -17   -2.36    6.40
  -6   3 -18    7.46    4.97
  -6   5 -19    0.78    7.15
  -6   6 -20  -11.01    7.13
  -5  -7  15   -0.88    6.13
  -5  -7  16    1.94    7.01
  -5  -6  19   -6.45    6.72
  -5  -5  -5    3.31    8.17
  -5  -5  21    9.04    6.58
  -5  -5  22    1.66    6.89
  -5  -3  -9    2.30    6.95
  -5  -2 -11   16.38    7.68
  -5  -1 -12   -2.83    7.23
  -5   1 -15    0.85    5.03
  -5   2 -16    8.73    5.45
  -5   3 -17    0.91    5.48
  -5   5 -18    9.10    7.00
  -5   6 -19    3.47    7.62
  -5   7 -20   -6.95    5.28
  -5   8 -20   -5.78    7.09
  -5   9 -21    4.52    5.50
  -4  -7   7   30.89    9.65
  -4  -7   8   41.69    8.34
  -4  -7   9    0.62    8.00
  -4  -7  10   10.44    7.98
  -4  -7  11    3.85    7.21
  -4  -6  15   -7.85    5.47
  -4  -6  16    4.40    7.34
  -4  -5  19   -8.93    6.87
  -4  -4  21   -8.22    7.49
  -4  -3  23   -0.42    7.12
  -4  -2  -9    1.58    7.95
  -4  -1 -11    1.42    5.58
  -4   0 -12   -2.79    7.86
  -4   4 -16   -2.27    7.13
  -4   5 -17  -16.02    7.22
  -4   6 -18    0.26    5.31
  -4   8 -19    0.09    7.46
  -4  10 -20  -12.39    7.18
  -4  11 -20    1.08    7.66
  -3  -6   8   38.05    9.23
  -3  -6   9    1.83    8.49
  -3  -5  15    3.52    7.54
  -3  -5  16    2.79    7.14
  -3  -4  18    8.05    6.80
  -3  -4  19   -9.24    7.51
  -3  -3  -5  278.24   12.13
  -3  -3  20   13.45    5.51
  -3  -3  21   -4.77    7.56
  -3  -2  -7   -2.03    9.17
  -3  -2  22    4.65    6.59
  -3  -1  -9    4.77    8.41
  -3  -1  23    0.19    5.10
  -3  -1  24   -0.04    7.74
  -3   1 -12    6.43    5.80
  -3   2 -13    1.51    7.23
  -3   3 -14    1.48    7.15
  -3   4 -15    1.30    5.08
  -3   5 -16   -4.67    4.85
  -3   7 -17   -7.52    7.11
  -3   8 -18    0.16    5.12
  -3   9 -18   18.05    7.18
  -3  10 -19   -5.73    5.48
  -3  11 -19   -0.30    7.38
  -3  12 -19    4.51    7.30
  -2  -4   2  485.92   22.14
  -2  -4  13   -4.70    6.36
  -2  -4  14   38.27    8.38
  -2  -3  17   -4.58    7.67
  -2  -2  19    1.24    6.94
  -2  -2  20    1.82    6.47
  -2  -1  21   -3.95    7.10
  -2   0  -8    0.74    9.04
  -2   0  22   -2.25    5.27
  -2   0  23   -1.58    7.35
  -2   1  23    0.27    5.01
  -2   1  24    2.19    7.36
  -2   2 -11   11.40    5.86
  -2   2  24    6.16    5.30
  -2   3 -12   60.69    8.11
  -2   4 -13    2.16    7.57
  -2   5 -14   18.94    5.43
  -2   6 -15   -1.16    5.02
  -2   7 -15   11.89    7.16
  -2   8 -16   -2.25    7.41
  -2  10 -17    4.35    7.36
  -2  11 -17    2.11    7.02
  -2  12 -18   -2.79    5.33
  -2  13 -18   -4.51    7.23
  -2  14 -18   -7.22    7.06
  -2  15 -18    0.28    7.29
  -1  -3   5  180.23   13.62
  -1  -3   6   37.16   11.58
  -1  -3   7   77.27   11.72
  -1  -3   8   24.88   10.57
  -1  -3   9   58.97    9.89
  -1  -3  10   11.56    9.30
  -1  -3  11    0.64    8.72
  -1  -2  14   -5.34    5.82
  -1  -2  15   26.50    8.26
  -1  -1  17   -0.31    5.10
  -1  -1  18    6.18    7.72
  -1   0  -5    0.74   13.18
  -1   0  19   -0.30    7.06
  -1   0  20   -3.32    6.82
  -1   1  20   -8.06    5.46
  -1   1  21    4.53    7.21
  -1   2  -8   16.47    9.80
  -1   2  22    9.89    7.72
  -1   3  23   -8.49    7.36
  -1   4  24   -0.86    7.19
  -1   7 -13    5.52    7.44
  -1   8 -14    3.56    7.24
  -1  10 -15   -3.46    7.09
  -1  11 -15    3.23    7.39
  -1  12 -16   -0.28    5.21
  -1  13 -16    3.16    7.01
  -1  14 -16    6.67    7.07
  -1  15 -16   -1.96    7.20
  -1  16 -16    2.07    7.52
  -1  17 -16    3.80    7.22
   0  -1   5    2.31   13.48
   0  -1   6    5.28   10.16
   0  -1   7   -3.12    8.84
   0  -1   8   -2.22    7.66
   0  -1   9   -3.93    9.64
   0  -1  10   -5.57    8.97
   0  -1  11    0.81    8.18
   0   0  14   21.47    7.93
   0   0  15   -2.89    7.80
   0   1  16   -6.60    5.47
   0   1  17   -1.18    7.45
   0   2  18    1.94    5.56
   0   2  19    4.27    7.42
   0   3  -6   -6.06   10.04
   0   3  19   -7.21    5.27
   0   3  20  -11.27    7.15
   0   4  20    0.76    5.25
   0   4  21  -12.64    7.50
   0   5  -9   -3.12    5.83
   0   5  21    4.97    5.06
   0   5  22   -1.16    6.87
   0   6 -10   25.28    5.72
   0   6  22    0.82    6.59
   0   8 -11   45.53    8.04
   0   9 -12   -1.43    7.56
   0  11 -13    2.49    7.35
   0  12 -13   10.36    7.13
   0  14 -14    4.21    5.23
   0  15 -14    0.43    6.80
   0  16 -14    9.93    7.12
   0  17 -14    3.97    6.54
   0  18 -13   -5.69    7.08
   1   2  11    8.94    6.22
   1   2  12   25.72    8.21
   1   2  13    2.78    8.26
   1   3  -1   17.36   19.63
   1   3  14    1.31    5.77
   1   3  15    2.43    7.89
   1   4  -3   18.08   11.39
   1   4  16    9.27    7.20
   1   4  17    2.26    7.07
   1   5  17    3.44    4.89
   1   5  18   -1.70    7.10
   1   6  -6  189.03   11.21
   1   6  18    1.60    5.24
   1   6  19   -0.56    6.92
   1   7  -7  201.55   10.06
   1   7  19    3.69    7.16
   1   8  -8  458.95   11.44
   1   8  20   -9.05    7.35
   1   9  20   -1.59    7.15
   1  10  -9   18.12    7.72
   1  10  20    0.84    5.61
   1  11 -10    8.83    7.52
   1  12 -10    5.66    7.38
   1  13 -10    3.51    7.07
   1  15 -11    1.37    6.91
   1  16 -11   -3.93    6.50
   1  17 -10   -2.85    7.56
   1  18 -10    9.07    7.43
   1  19 -10    3.80    7.72
   2   5   3   35.30   13.43
   2   5   9  191.27   11.57
   2   5  10   27.78    8.69
   2   5  11   18.16    8.12
   2   6  12    2.40    7.96
   2   6  13   -2.55    8.01
   2   7  14    2.12    7.46
   2   8  15   11.71    7.55
   2   9  -4    2.19    7.45
   2   9  15    6.36    6.99
   2   9  16    0.14    7.56
   2  10  16   -1.67    7.06
   2  11  -5   -2.98    8.62
   2  11  16    1.62    7.20
   2  11  17   -1.61    7.22
   2  12  -6    4.97    6.96
   2  12  17   11.68    7.55
   2  13  -6    8.09    7.56
   2  14  -6   12.90    9.27
   2  15  -6    6.15    9.24
   2  16  -6    2.75    8.59
   2  17  -6    0.77    7.70
   2  18  -5    4.67    9.19
   2  19  -4   -1.20   10.04
   3  11   4    2.69   13.58
   3  11   5    8.76   11.23
   3  11   6   -0.81   10.79
   3  11   7    2.46    9.70
   3  11   8    4.05    9.08
   3  12   8   -1.00    9.23
   3  12   9   -2.31    8.89
   3  13   8    0.82    8.96
   3  13   9   -1.09    9.50
   3  14   8   -2.62    9.28
   3  14   9   -0.90    9.11
   3  15   8   -3.10    8.98
   3  15   9    0.90    9.61
   3  16   7    0.35   10.48
   3  16   8    0.77   10.09
 -10  -8  -2    2.96   11.15
 -10  -7  -5    2.50    8.62
 -10  -6  -7    3.61    9.03
 -10  -5  -9    2.44    8.70
 -10  -4 -11    1.48    7.03
  -9 -10   7    0.61    9.79
  -9 -10   8    4.58    9.71
  -9 -10   9    3.00    9.03
  -9 -10  10   -1.68    8.91
  -9 -10  11   -5.02    8.97
  -9  -6  -7    1.05    8.59
  -9  -5  -9   -6.91    7.42
  -9  -3 -12    0.99    7.48
  -9  -1 -15    1.13    6.96
  -9   0 -16    4.07    7.39
  -8  -7  -4    2.47    8.05
  -8  -4 -10   -2.01    7.00
  -8  -2 -13   -5.17    6.97
  -8  -1 -14   -4.60    7.16
  -8   2 -17   -8.92    6.51
  -8   3 -18   -2.05    6.89
  -7  -9   4    3.11   10.16
  -7  -9  14    5.16    7.02
  -7  -9  15   -1.90    7.41
  -7  -3 -11   -1.19    7.97
  -7   0 -15    7.55    7.33
  -7   1 -16    3.39    7.21
  -7   2 -17    0.61    6.22
  -7   3 -18    6.60    4.80
  -7   5 -19   -6.88    7.02
  -6  -8  16    4.85    6.95
  -6  -8  17   -7.34    7.77
  -6  -7  -1    2.20   14.31
  -6  -7  20    4.72    7.56
  -6  -7  21    2.85    7.37
  -6  -6  -4   12.54    8.85
  -6  -3 -10    2.24    6.49
  -6  -1 -13   -3.86    6.60
  -6   0 -14   -2.71    6.98
  -6   1 -15   -2.65    6.82
  -6   2 -16    1.23    7.11
  -6   3 -17   -5.27    6.67
  -6   4 -18    4.41    5.34
  -6   6 -19   -0.23    7.17
  -6   7 -20   -3.78    5.35
  -6   8 -20    5.22    7.33
  -5  -8   6   13.70    9.12
  -5  -8   7    0.42    7.53
  -5  -8   8   14.89    7.86
  -5  -8   9    5.37    7.69
  -5  -8  10   -2.11    7.43
  -5  -8  11    3.36    8.00
  -5  -8  12    3.09    8.02
  -5  -8  13    4.27    7.60
  -5  -7  17   -0.02    5.21
  -5  -7  18   -5.29    7.01
  -5  -6  -2   11.25   10.52
  -5  -6  20   -2.04    5.13
  -5  -6  21    9.98    7.06
  -5  -4  -7    5.72    7.06
  -5  -2 -10    8.65    7.20
  -5   0 -13   -1.25    7.31
  -5   1 -14   -5.79    7.04
  -5   2 -15    9.72    7.17
  -5   3 -16    2.21    7.46
  -5   4 -17    3.27    5.28
  -5   6 -18   12.13    7.21
  -5   7 -19   -1.47    5.40
  -5   8 -19   -3.24    6.99
  -5   9 -20   -0.38    5.24
  -5  10 -20   -2.11    7.33
  -4  -7   5   87.98   10.80
  -4  -7   6   56.01    8.19
  -4  -7  12    4.96    7.92
  -4  -7  13   10.64    7.65
  -4  -7  14   -3.51    7.16
  -4  -6  17   -4.68    5.12
  -4  -6  18    1.51    7.26
  -4  -5  20    7.82    5.30
  -4  -5  21   -0.22    7.46
  -4  -4  -5   46.09    8.50
  -4  -4  22   -5.91    5.48
  -4  -4  23   -9.17    7.47
  -4  -3  -7  196.57    9.91
  -4  -3  24    4.41    5.49
  -4  -1 -10   -3.11    7.89
  -4   1 -13    5.62    5.59
  -4   2 -14   10.85    5.22
  -4   3 -15    1.44    4.89
  -4   5 -16    0.41    7.69
  -4   6 -17   -3.27    6.92
  -4   7 -18    0.22    5.23
  -4   8 -18   -4.26    6.98
  -4   9 -19   10.06    5.19
  -4  10 -19   -2.91    7.13
  -4  11 -19   -5.65    6.70
  -4  12 -20   -3.04    5.08
  -3  -6   5    1.18   10.92
  -3  -6   6   -2.55    9.27
  -3  -6   7   -2.37    9.20
  -3  -6  10   -0.37    5.90
  -3  -6  11   -5.28    7.81
  -3  -6  12    5.88    8.18
  -3  -6  13    1.76    7.88
  -3  -6  14   -0.78    7.47
  -3  -5  17   -9.02    7.45
  -3  -5  18    4.94    7.29
  -3  -4  20    2.57    6.93
  -3  -3  22    4.84    7.27
  -3  -2  23   -5.72    5.09
  -3  -2  24    0.96    7.66
  -3   0 -10   -3.75    5.87
  -3   1 -11   44.99    8.23
  -3   2 -12   10.38    7.80
  -3   3 -13   35.95    7.93
  -3   4 -14   -8.40    7.13
  -3   5 -15    1.46    7.23
  -3   6 -16   -1.55    5.27
  -3   7 -16    6.31    7.38
  -3   8 -17    3.80    5.30
  -3   9 -17   -2.89    7.03
  -3  10 -18   -4.34    5.17
  -3  11 -18    4.46    7.74
  -3  12 -18    0.80    7.11
  -3  13 -19    3.05    5.34
  -3  14 -19    0.65    5.25
  -2  -5   8  153.85   11.01
  -2  -5   9   36.06    9.69
  -2  -5  10  175.69   11.12
  -2  -5  11   -1.46    8.62
  -2  -4  15   -2.52    5.58
  -2  -4  16    7.61    7.37
  -2  -4  17    3.75    6.84
  -2  -3  18   10.59    5.55
  -2  -3  19    0.47    7.44
  -2  -2  -4  167.88   12.52
  -2  -2  21    1.08    7.41
  -2  -1  -6  375.49   13.54
  -2  -1  22   -0.78    5.38
  -2  -1  23    4.72    7.34
  -2   0  24   19.99    7.34
  -2   1  -9   92.19    9.46
  -2   2 -10  116.23    9.19
  -2   3 -11   15.76    7.58
  -2   4 -12   78.06    7.97
  -2   5 -13    2.06    7.51
  -2   6 -14   -3.57    6.57
  -2   8 -15    9.61    7.16
  -2   9 -16    5.76    5.43
  -2  10 -16   -0.94    7.45
  -2  12 -17    2.77    5.04
  -2  13 -17    7.43    7.43
  -2  14 -17   10.54    7.03
  -2  15 -17   11.19    7.27
  -2  16 -17   -6.47    7.52
  -1  -3   4 1697.13   22.60
  -1  -3  12    2.00    5.63
  -1  -3  13   -3.36    8.24
  -1  -3  14   -4.28    7.85
  -1  -2  16   -2.39    5.42
  -1  -2  17    9.15    7.71
  -1  -1  19    7.99    7.30
  -1   0  21   -0.56    7.08
  -1   1  -6    2.97   11.21
  -1   1  22    8.45    6.62
  -1   1  23    1.90    6.69
  -1   2  23   -2.25    5.60
  -1   2  24   12.03    6.45
  -1   3  -9   56.47    8.49
  -1   3  24   -2.40    5.52
  -1   4 -10   83.80    8.19
  -1   5 -11   50.27    7.92
  -1   6 -12    1.62    5.75
  -1   8 -13   10.90    7.32
  -1   9 -14   -0.99    5.01
  -1  10 -14   14.38    7.14
  -1  12 -15    6.14    6.74
  -1  13 -15    2.17    6.89
  -1  14 -15    8.96    6.74
  -1  15 -15  -10.05    7.18
  -1  16 -15    6.75    7.21
  -1  17 -15    1.25    7.26
   0  -1   4   -0.19   10.57
   0  -1  12   -3.55    5.84
   0  -1  13    4.31    7.55
   0  -1  14   -4.71    7.96
   0   0  16   16.65    8.21
   0   0  17    2.33    7.40
   0   1  18   -0.96    5.09
   0   1  19   -0.71    7.56
   0   2  20  -12.10    7.57
   0   3  21   -8.21    7.30
   0   4  -7  229.75   11.03
   0   4  22    5.46    7.29
   0   5  -8   -1.15    8.48
   0   5  23    0.11    6.95
   0   6  -9  150.45    9.25
   0   6  23   -3.51    5.25
   0   7 -10    3.30    7.60
   0   9 -11   -4.59    7.67
   0  10 -12    3.31    5.58
   0  11 -12    5.40    7.30
   0  12 -12    6.82    6.51
   0  13 -13    1.55    4.80
   0  14 -13    5.79    7.12
   0  15 -13    5.97    7.26
   0  16 -13   -6.89    7.14
   0  17 -13  -10.43    7.34
   1   1   6   21.06   11.16
   1   1   7   59.28   12.21
   1   1   8    6.56   10.52
   1   1   9   92.78   10.90
   1   1  10  163.70   10.71
   1   1  11    1.13    8.96
   1   2  14    1.68    8.42
   1   2  15   -1.60    7.83
   1   3  16   -7.78    6.95
   1   3  17   -0.48    7.06
   1   4  18   -3.71    7.42
   1   5  19   -0.58    7.05
   1   6  20    5.25    6.75
   1   7  20    7.89    5.27
   1   7  21   -5.73    7.42
   1   8  -7   15.00    8.48
   1   8  21    3.54    7.45
   1   9  -8  100.85    8.85
   1   9  21    1.84    5.46
   1  11  -9   -3.54    7.48
   1  12  -9   20.47    7.47
   1  14 -10    5.15    8.05
   1  15 -10    2.99    7.86
   1  16 -10   -2.48    7.35
   1  18  -9   -4.94    7.52
   1  19  -9    4.19    7.21
   2   4   7   31.55   10.51
   2   4   8   11.59    9.89
   2   4   9   41.56    9.84
   2   5  12   -0.11    8.30
   2   5  13   11.96    8.51
   2   6  14    6.56    7.86
   2   6  15    2.37    7.60
   2   7  -1  166.62   15.04
   2   7  15   11.87    7.40
   2   7  16   -5.85    7.22
   2   8  16   -5.55    7.32
   2   8  17    4.82    7.44
   2   9  -3   67.58    9.98
   2   9  17    2.25    7.49
   2  10  -4    1.35    8.44
   2  10  17    2.52    6.54
   2  10  18   -4.54    7.23
   2  11  18   -2.74    7.72
   2  12  -5   -4.89    7.16
   2  13  -5   -1.14    8.72
   2  15  -5    4.22    8.50
   2  16  -5   -4.47    8.85
   2  17  -5    0.25    8.71
   2  18  -4   -1.18    8.66
   3  10   5    0.10   11.85
   3  10   6   -4.04   10.68
   3  10   7    6.25    9.72
   3  10   8    1.43    9.62
   3  10   9   -5.04    8.85
   3  11   9    2.29    8.48
   3  11  10    0.73    9.23
   3  12  10    0.82    8.74
   3  12  11   -1.52    9.02
   3  13  10   -6.97    8.91
   3  13  11   -1.19    9.84
   3  14  10    0.86    9.17
   3  14  11   -5.40    9.64
   3  15  10    3.04    9.25
   3  15  11   -0.63   10.04
   3  16   9    1.79   10.42
   3  16  10   -2.75   10.64
   3  17   7    1.45   13.01
   3  17   8   -4.43   11.91
 -10  -4 -10   -4.53    7.62
  -9 -10   6    0.71    9.86
  -9  -7  -4   -1.42    8.74
  -9  -4 -10    1.86    7.48
  -9  -2 -13    7.44    7.34
  -9  -1 -14   -1.19    7.14
  -9   0 -15    0.98    7.43
  -9   1 -16   -9.49    7.31
  -8 -10   8   -1.00    9.27
  -8 -10   9    0.09    9.26
  -8 -10  10   -1.18    7.53
  -8 -10  11    2.21    7.65
  -8 -10  12   -1.95    7.70
  -8 -10  13    8.53    7.57
  -8 -10  14    0.96    8.72
  -8  -6  -6    3.78    7.78
  -8  -5  -8    8.29    7.06
  -8  -3 -11    9.36    7.25
  -8   0 -15   -2.54    5.28
  -8   1 -16    0.71    5.26
  -8   4 -18   -4.70    7.23
  -7  -9  16   -2.02    6.94
  -7  -9  17   -2.84    7.64
  -7  -9  18    0.41    7.83
  -7  -6  -5   13.69    8.28
  -7  -5  -7   -1.38    8.17
  -7  -4  -9    1.58    6.88
  -7  -2 -12   -5.80    6.62
  -7  -1 -13   11.24    7.06
  -7   0 -14   -6.54    7.17
  -7   1 -15    5.07    7.05
  -7   2 -16   -5.95    6.57
  -7   3 -17    5.23    6.68
  -7   4 -18   -4.47    5.11
  -7   5 -18   -2.23    6.93
  -7   6 -19   -1.02    7.13
  -6  -9   7    4.84    8.80
  -6  -9   8    0.87    8.84
  -6  -9   9    0.98    7.66
  -6  -9  10    4.91    8.21
  -6  -9  11   -4.65    8.18
  -6  -9  12   -7.38    8.19
  -6  -9  13    3.22    7.85
  -6  -9  14   -1.32    7.83
  -6  -9  15    2.80    6.71
  -6  -8  18   -2.89    5.47
  -6  -8  19   -4.03    7.29
  -6  -8  20    5.00    6.70
  -6  -5  -6   -1.09    7.02
  -6  -4  -8    5.20    6.69
  -6  -2 -11   58.32    7.75
  -6  -1 -12    2.33    7.35
  -6   0 -13   -8.45    6.58
  -6   1 -14    7.16    6.24
  -6   2 -15    6.41    7.11
  -6   3 -16   -4.56    6.99
  -6   4 -17   -3.89    6.78
  -6   5 -18   -4.05    5.65
  -6   6 -18    0.34    7.06
  -6   7 -19   -4.12    6.61
  -6   8 -19   -0.38    7.25
  -5  -8   5    1.79    8.36
  -5  -8  14    4.42    5.31
  -5  -8  15   -9.37    7.03
  -5  -8  16    1.58    7.34
  -5  -7  19    0.14    5.20
  -5  -7  20   -9.58    7.34
  -5  -6  22    3.91    5.27
  -5  -3  -8   28.27    7.44
  -5  -1 -11    1.53    7.31
  -5   0 -12    1.42    7.44
  -5   1 -13    3.29    6.78
  -5   2 -14    2.87    6.37
  -5   3 -15    1.34    7.20
  -5   4 -16   -2.65    7.22
  -5   5 -17    2.63    5.50
  -5   6 -17    4.63    6.37
  -5   7 -18   -6.49    7.44
  -5   9 -19    8.77    6.50
  -5  10 -19   -6.02    7.22
  -4  -7   4   33.19    9.46
  -4  -7  15    2.42    5.34
  -4  -7  16   -6.34    7.13
  -4  -7  17    0.63    7.10
  -4  -6  19   -1.54    5.32
  -4  -6  20    8.35    6.97
  -4  -5  22   -0.82    5.33
  -4  -5  23   -6.16    7.37
  -4  -2  -8   -0.06    8.07
  -4   0 -11    3.11    7.65
  -4   1 -12   19.37    8.02
  -4   2 -13    5.45    7.55
  -4   3 -14   29.28    7.66
  -4   4 -15   -2.95    4.95
  -4   6 -16    1.66    7.53
  -4   7 -17    7.50    5.15
  -4   8 -17    2.91    6.29
  -4   9 -18   -1.84    5.22
  -4  10 -18    3.81    7.12
  -4  12 -19    5.41    5.29
  -4  13 -19   -4.14    7.50
  -3  -6  15    2.48    7.37
  -3  -6  16   -6.22    7.19
  -3  -5  19    0.55    6.64
  -3  -5  20   -5.28    7.19
  -3  -4  -2   10.93   13.57
  -3  -4  21    0.40    5.22
  -3  -4  22    3.29    7.56
  -3  -3  23    8.05    5.25
  -3  -3  24   -2.98    7.37
  -3  -2  -6    7.51   10.90
  -3  -1  -8  241.08    8.60
  -3   0  -9   -1.00    7.92
  -3   5 -14    0.59    7.05
  -3   6 -15    0.33    6.17
  -3   8 -16  -10.27    7.11
  -3  10 -17   -0.68    7.19
  -3  11 -17    8.87    7.17
  -3  13 -18    3.25    5.30
  -3  14 -18   -1.47    6.35
  -3  15 -18   -3.39    6.94
  -2  -5   6   80.88   10.87
  -2  -5   7  167.77   11.48
  -2  -5  12   23.34    6.47
  -2  -5  13    0.07    8.73
  -2  -5  14   22.31    8.21
  -2  -5  15    6.44    7.77
  -2  -4  18   -2.59    7.41
  -2  -4  19   12.51    7.52
  -2  -3  20    3.47    5.21
  -2  -3  21    7.79    7.17
  -2  -2  22    6.66    5.36
  -2  -2  23   13.79    7.30
  -2  -1  24   -7.12    7.16
  -2   0  -7    3.67    9.82
  -2   6 -13    1.90    7.14
  -2   7 -14   -6.16    5.04
  -2   9 -15    6.21    6.54
  -2  10 -15    6.21    7.26
  -2  11 -16    1.27    5.23
  -2  12 -16    3.38    6.83
  -2  13 -16   11.35    6.97
  -2  14 -16   -0.23    6.85
  -2  15 -16    4.87    6.86
  -2  16 -16    3.23    7.15
  -1  -3  15    4.43    5.59
  -1  -3  16    0.70    7.64
  -1  -2  18    3.58    5.40
  -1  -2  19   -2.36    7.62
  -1  -1  20    5.15    5.30
  -1  -1  21   -2.01    7.28
  -1   0  22    8.85    5.54
  -1   0  23   11.10    7.20
  -1   1  24   -3.43    7.57
  -1   2  -7   32.78   10.64
  -1   5 -10   -3.45    7.41
  -1   6 -11   55.54    7.72
  -1   7 -12   -2.45    4.89
  -1   9 -13    0.89    7.15
  -1  10 -13   -1.40    6.55
  -1  11 -14    5.02    5.31
  -1  12 -14   10.81    7.43
  -1  13 -14    6.46    7.12
  -1  14 -14    0.68    6.75
  -1  15 -14    0.06    6.43
  -1  16 -14   -8.71    7.30
  -1  17 -14   -0.83    7.00
   0  -2   9   -0.92   10.14
   0  -2  10   12.18    8.96
   0  -2  11   -3.29    8.49
   0  -1   3   -1.13   16.08
   0  -1  15   -0.40    5.78
   0  -1  16   -0.70    7.47
   0   0  18    4.48    7.64
   0   0  19    4.11    7.84
   0   1  20   -2.06    7.17
   0   2  -4 1138.00   17.01
   0   2  21   10.29    5.37
   0   2  22    7.06    7.82
   0   3  22   -0.79    5.49
   0   3  23   -0.60    7.16
   0   4  23   -2.35    5.11
   0   4  24  -11.81    7.06
   0   7  -9    4.55    7.92
   0   8 -10   12.05    8.35
   0  10 -11   81.77    8.46
   0  11 -11   -2.29    7.40
   0  13 -12    0.56    6.87
   0  14 -12    1.52    6.78
   0  15 -12   -6.40    7.13
   0  16 -12    2.78    7.14
   0  17 -12   -6.86    7.48
   0  18 -12   -4.11    6.39
   0  19 -11   -5.62    7.28
   1   1   5  253.32   12.36
   1   1  12    7.67    5.82
   1   1  13   -1.52    8.27
   1   1  14    7.08    8.31
   1   2  16    6.12    7.59
   1   2  17    2.22    7.20
   1   3  18   11.02    7.20
   1   3  19   -6.72    7.22
   1   4  19   -1.08    5.59
   1   4  20    9.42    7.02
   1   5  -4   22.22   10.32
   1   5  20   -1.01    5.17
   1   5  21   -3.57    6.71
   1   6  -5  152.20   11.21
   1   6  21    0.70    5.13
   1   6  22    4.01    7.21
   1   7  -6   39.53    9.32
   1   7  22   -2.68    7.41
   1  10  -8    6.23    7.55
   1  11  -8   12.22    7.41
   1  13  -9    1.58    7.37
   1  14  -9    5.42    7.98
   1  15  -9   -1.93    8.01
   1  16  -9   10.36    7.58
   1  17  -9    1.29    6.98
   1  18  -8    9.41    8.91
   1  19  -8   -0.82    7.03
   2   4   5  103.53   11.94
   2   4   6   15.75   10.41
   2   4  10    2.22    6.45
   2   4  11   45.11    9.21
   2   4  12   -2.35    8.45
   2   4  13    4.51    8.18
   2   5   2    2.95   16.22
   2   5  14    7.67    8.04
   2   5  15    8.57    7.56
   2   6  16    4.84    7.04
   2   6  17    6.37    6.22
   2   7  17    0.89    7.10
   2   7  18   -1.29    6.79
   2   8  -2   27.45   10.45
   2   8  18    4.27    7.46
   2   9  18    3.42    6.82
   2   9  19   -4.01    7.50
   2  10  19    1.42    7.30
   2  11  -4   -1.01    8.20
   2  11  19   -5.56    7.46
   2  14  -5    6.04    7.17
   2  17  -4    4.15    9.66
   2  19  -3   -2.53    9.55
   3   9   6    2.93   10.10
   3   9   7   14.13    9.85
   3   9   8    1.02    9.63
   3   9   9    1.91    8.96
   3   9  10    3.11    8.97
   3  10   4   -1.01   13.16
   3  10  10   -3.12    7.64
   3  10  11   -1.08    9.05
   3  10  12    2.30    8.76
   3  11  11    2.01    8.23
   3  11  12   -3.90    8.43
   3  12  12   -3.53    8.05
   3  12  13   -5.36    9.62
   3  13  12   -0.56    7.94
   3  13  13   -8.19    9.69
   3  14  12   -2.87    8.92
   3  14  13    3.14    9.10
   3  15  12    1.48    9.85
   3  16  11    0.49    9.85
   3  17   9   -2.90   11.05
 -10  -7  -4    2.14    9.75
 -10  -6  -6   -0.98    8.16
 -10  -5  -8    0.86    8.29
 -10  -3 -11   -2.70    7.57
 -10  -2 -12   -2.86    7.61
  -9 -10   5   -2.16   10.97
  -9  -6  -6   -3.47    8.67
  -9  -5  -8    2.66    7.69
  -9  -3 -11   -7.35    7.03
  -9  -2 -12    3.47    7.08
  -9  -1 -13    2.27    6.43
  -9   0 -14   -0.26    6.67
  -9   1 -15    7.80    6.44
  -8 -10   7   -2.35    8.66
  -8  -4  -9    4.02    6.93
  -8  -2 -12    0.10    7.34
  -8  -1 -13    0.78    7.34
  -8   0 -14    0.04    7.41
  -8   1 -15   -2.70    7.18
  -8   2 -16   -2.90    7.10
  -8   3 -17    8.11    5.15
  -8   4 -17   -5.44    6.43
  -8   5 -18   -5.69    6.87
  -7 -10  10   -2.65    9.33
  -7 -10  11    2.64    9.11
  -7 -10  12   -5.15    9.03
  -7 -10  13   -3.00    7.68
  -7 -10  14    8.25    9.00
  -7  -9   3    1.30   12.82
  -7  -3 -10    8.53    7.70
  -7  -2 -11    6.96    7.86
  -7   2 -15    8.22    6.45
  -7   3 -16    7.11    6.89
  -7   4 -17    8.95    6.98
  -7   6 -18    0.79    7.13
  -7   7 -19    2.06    5.22
  -6  -9   6    2.21    8.73
  -6  -9  16    2.52    7.47
  -6  -9  17    1.66    7.50
  -6  -9  18    6.49    6.31
  -6  -3  -9    3.92    6.67
  -6  -2 -10    4.95    6.53
  -6   4 -16   18.09    7.06
  -6   5 -17    0.33    6.30
  -6   7 -18   -4.79    7.00
  -6   9 -19   -6.08    7.40
  -6  10 -19    9.67    7.29
  -5  -8   4   46.14   10.80
  -5  -8  17    1.18    5.39
  -5  -8  18    8.91    7.29
  -5  -8  19   -6.56    7.27
  -5  -7  21   -1.70    5.46
  -5  -7  22   -7.06    7.53
  -5  -5  -4   -0.92    8.38
  -5  -4  -6   55.01    7.72
  -5  -2  -9   -4.12    7.54
  -5   4 -15    4.66    7.50
  -5   5 -16   -2.95    7.38
  -5   7 -17   -0.74    7.29
  -5   8 -18    1.37    5.39
  -5   9 -18    7.26    7.24
  -5  11 -19   -0.34    5.47
  -5  12 -19  -12.36    7.54
  -4  -8  10    7.03    8.43
  -4  -8  11   -2.10    7.64
  -4  -8  12   -6.40    7.88
  -4  -8  13   -5.53    7.62
  -4  -7  18    3.08    6.46
  -4  -7  19    3.09    7.13
  -4  -6  21   -0.58    5.20
  -4  -6  22    3.26    7.19
  -4  -5  -2   49.03   13.39
  -4  -3  -6   70.25    9.01
  -4  -1  -9   97.50    9.06
  -4   4 -14    1.73    7.25
  -4   5 -15   -3.26    6.61
  -4   7 -16    2.61    7.04
  -4   9 -17   -0.57    7.26
  -4  10 -17    6.66    6.61
  -4  11 -18    0.66    5.39
  -4  12 -18    6.42    7.08
  -4  13 -18    2.98    7.05
  -4  14 -18    0.51    7.27
  -3  -7  11    0.92    8.11
  -3  -7  12   -0.15    8.02
  -3  -7  13    6.93    7.69
  -3  -6   4   -1.95    8.75
  -3  -6  17   -1.62    5.04
  -3  -6  18   -1.02    7.31
  -3  -6  19    5.73    7.21
  -3  -5  21   -0.42    6.66
  -3  -5  22    5.90    7.12
  -3  -4  23   -5.02    5.48
  -3  -4  24   -7.63    7.32
  -3  -3  -4    0.40    9.65
  -3   1 -10   -1.20    7.47
  -3   2 -11   -1.39    7.25
  -3   3 -12   26.07    6.98
  -3   4 -13    0.56    5.40
  -3   6 -14   10.84    7.07
  -3   7 -15    2.91    5.01
  -3   8 -15   -2.91    7.22
  -3   9 -16    1.77    5.11
  -3  10 -16    9.24    6.76
  -3  11 -16    5.92    6.66
  -3  12 -17    4.65    5.36
  -3  13 -17   -3.39    6.71
  -3  14 -17   -8.54    6.96
  -3  15 -17   -0.40    7.01
  -2  -5   5  267.24   12.84
  -2  -5  16   -3.03    5.33
  -2  -5  17    7.25    7.04
  -2  -5  18   -6.88    6.54
  -2  -4  20   -0.12    7.00
  -2  -4  21    3.35    7.30
  -2  -3  22    0.50    5.29
  -2  -3  23    2.86    6.91
  -2  -2  24    4.52    6.45
  -2  -2  25   -4.47    6.57
  -2  -1  -5  124.57   10.90
  -2  -1  25    8.16    5.53
  -2   1  -8   19.83    8.49
  -2   2  -9   38.98    8.62
  -2   3 -10  212.65    9.73
  -2   4 -11   -0.92    7.36
  -2   5 -12   28.31    6.07
  -2   7 -13   -1.04    6.89
  -2   8 -14   -0.70    4.99
  -2   9 -14   -0.11    6.81
  -2  11 -15    0.37    6.83
  -2  12 -15   10.60    7.25
  -2  13 -15    0.50    7.08
  -2  14 -15   -5.34    6.16
  -2  15 -15    5.28    6.00
  -2  16 -15   -2.98    6.65
  -2  17 -15    8.13    7.28
  -1  -4   8   99.66   10.09
  -1  -4   9   43.79    9.48
  -1  -4  10   54.51    6.88
  -1  -4  11   94.09    6.98
  -1  -4  12   28.88    8.28
  -1  -4  13   43.03    8.47
  -1  -4  14    2.78    8.11
  -1  -4  15   12.87    7.96
  -1  -3   3  301.35   15.51
  -1  -3  17   19.45    5.43
  -1  -3  18   12.56    7.60
  -1  -3  19   -0.53    7.52
  -1  -2  20    0.16    5.26
  -1  -2  21    8.51    6.83
  -1  -1  -2    0.60   14.55
  -1  -1  22    7.61    5.08
  -1  -1  23    6.08    7.08
  -1   0  -4  104.74   10.50
  -1   0  24   -4.71    7.20
  -1   3  -8   26.12    6.87
  -1   4  -9   38.94    6.11
  -1   7 -11   -0.57    7.21
  -1   8 -12   -4.17    5.64
  -1   9 -12    3.57    7.31
  -1  11 -13   12.15    7.00
  -1  12 -13    3.93    7.05
  -1  13 -13    0.33    6.39
  -1  17 -13   -4.12    6.39
  -1  18 -13    2.24    7.16
   0  -2   7   11.41   11.55
   0  -2   8   -0.23    7.47
   0  -2  12   38.52    6.28
   0  -2  13    6.95    6.40
   0  -2  14   53.90    8.88
   0  -2  15   17.14    8.18
   0  -1  17    0.07    5.30
   0  -1  18    6.20    7.27
   0  -1  19   -4.54    7.16
   0   0  20   -1.87    7.33
   0   0  21   -4.55    7.00
   0   1  -2    1.55   10.68
   0   1  21    1.16    5.02
   0   1  22   -3.82    7.29
   0   2  23    1.91    7.32
   0   3  -5   -1.18    9.21
   0   3  24    5.36    6.92
   0   4  -6  313.24   12.48
   0   5  -7   -4.95    9.15
   0   6  -8  605.03   11.38
   0   8  -9   86.02    8.82
   0   9 -10    0.24    7.23
   0  10 -10   32.97    7.57
   0  12 -11    2.52    6.82
   0  13 -11   -2.91    7.13
   0  14 -11   16.81    6.76
   0  15 -11   -5.36    7.10
   0  16 -11    1.74    7.19
   0  17 -11    0.01    7.20
   0  18 -11    6.13    7.24
   0  19 -10   10.53    7.33
   1   0   8   -3.71   10.41
   1   0   9   34.00   10.01
   1   0  10   12.06    9.12
   1   0  11   94.92    9.78
   1   0  12   32.77    8.87
   1   0  13   54.40    8.66
   1   1   4   25.88   10.06
   1   1  15    5.39    5.66
   1   1  16   -6.45    7.70
   1   1  17   11.50    7.36
   1   2  18   -9.38    6.67
   1   2  19   -7.52    7.30
   1   3  20   -0.25    6.99
   1   4  21   -0.55    6.94
   1   4  22    0.51    6.16
   1   5  22  -12.04    6.98
   1   5  23   12.72    6.26
   1   6  23    0.68    7.13
   1   8  -6  199.98   10.00
   1   9  -7  110.08    8.73
   1  10  -7   -0.56    7.45
   1  12  -8    4.75    6.79
   1  13  -8    2.82    7.21
   1  14  -8    7.44    7.51
   1  15  -8   -1.60    7.76
   1  16  -8   -3.01    7.55
   1  17  -8    0.92    6.98
   1  19  -7    4.60    7.27
   2   3   8   51.68   10.59
   2   3   9  281.27   12.02
   2   3  10   13.29    8.85
   2   3  11  183.54   11.58
   2   3  12   12.26    8.60
   2   4   4   52.55   13.65
   2   4  14    2.28    8.17
   2   4  15   10.96    7.51
   2   5  16   11.50    6.90
   2   5  17   -1.50    6.89
   2   6  18   -8.72    7.29
   2   7  19   -0.74    7.59
   2   8  19    4.54    6.58
   2   8  20   -1.65    7.21
   2   9  20    8.25    7.14
   2  10  -3    6.15    8.30
   2  12  -4    2.42    7.22
   2  13  -4    1.43    8.81
   2  14  -4   -1.37    8.57
   2  15  -4    0.28    8.93
   2  16  -4   -0.68    7.32
   2  18  -3   -1.63    9.04
   2  19  -2   -1.45    9.19
   3   8   8    3.32    9.20
   3   8   9   -0.23    9.54
   3   8  10   -0.13    9.19
   3   8  11   -1.43    8.71
   3   9   5   10.29   10.57
   3   9  11    2.36    7.91
   3   9  12    0.98    7.88
   3   9  13    4.14    9.26
   3  10  13   -6.24    7.45
   3  10  14    2.95    8.46
   3  11  13   -4.06    7.33
   3  11  14    4.87    7.68
   3  12  14   -0.15    8.06
   3  12  15    0.03    8.64
   3  13  14    0.91    7.69
   3  13  15    5.96    8.45
   3  14  14    0.67    9.06
   3  15  13    0.07    9.10
 -10  -4  -9    1.56    6.91
  -9  -8  -1    2.95   11.13
  -9  -4  -9   -0.59    7.38
  -9  -3 -10   17.27    8.11
  -8 -10   6   -0.75    8.13
  -8  -7  -3    0.29    9.18
  -8  -6  -5   -0.53    7.78
  -8  -5  -7    1.49    6.95
  -8  -3 -10   -0.66    7.21
  -8  -2 -11    0.19    7.58
  -8  -1 -12    8.17    6.49
  -8   0 -13   -3.96    6.59
  -8   1 -14   -1.13    7.17
  -8   2 -15   -0.60    6.78
  -8   3 -16    0.44    7.19
  -8   5 -17   -8.20    6.75
  -8   6 -18    1.46    6.37
  -7 -10   8    0.94    8.43
  -7 -10   9    6.25    7.31
  -7 -10  15   -6.36    8.05
  -7 -10  16   -1.58    7.94
  -7 -10  17   -5.00    7.83
  -7  -7  -2    1.37   10.27
  -7  -5  -6    6.82    8.40
  -7  -4  -8   10.72    7.63
  -7  -3  -9    4.96    7.79
  -7  -1 -12   -2.21    5.11
  -7   0 -13    1.51    6.19
  -7   1 -14    1.02    4.68
  -7   4 -16    1.09    6.59
  -7   5 -17   -2.63    5.37
  -7   6 -17    1.42    6.42
  -7   7 -18   -1.88    6.53
  -7   8 -18   -2.02    7.19
  -6  -9   5    9.23   10.26
  -6  -9  19    6.55    7.17
  -6  -9  20    4.06    7.22
  -6  -5  -5    4.22    8.41
  -6  -4  -7   69.85    7.51
  -6  -1 -11   -4.15    7.58
  -6   0 -12    4.18    6.99
  -6   1 -13   -3.89    6.96
  -6   2 -14   18.64    7.14
  -6   3 -15   -2.82    5.41
  -6   5 -16    0.43    7.18
  -6   6 -17    9.47    5.09
  -6   7 -17    2.01    7.17
  -6   8 -18    4.14    5.22
  -6   9 -18   -5.95    7.23
  -6  10 -18   -5.76    6.50
  -5  -9   9    0.31    8.76
  -5  -9  10    5.62    7.67
  -5  -9  11   -0.19    7.87
  -5  -9  12   -1.59    8.31
  -5  -9  13    1.87    8.18
  -5  -9  14    6.27    7.54
  -5  -9  15    5.90    7.49
  -5  -9  16    2.10    7.80
  -5  -9  17   -1.12    7.14
  -5  -8  20   -0.01    6.88
  -5  -8  21   20.41    7.49
  -5  -1 -10   14.84    7.66
  -5   0 -11    5.00    7.73
  -5   1 -12    0.70    7.57
  -5   2 -13   17.64    7.40
  -5   3 -14   -6.19    5.05
  -5   5 -15    6.97    7.09
  -5   6 -16   -1.29    5.08
  -5   8 -17    4.28    6.51
  -5   9 -17    4.93    7.26
  -5  10 -18    0.41    5.32
  -5  11 -18    5.16    6.39
  -5  12 -18    2.01    7.36
  -4  -8   8    4.94    7.27
  -4  -8   9   16.29    7.45
  -4  -8  14   -0.92    5.36
  -4  -8  15   15.33    7.21
  -4  -8  16    3.64    6.87
  -4  -8  17   -2.33    7.03
  -4  -8  18    2.94    6.52
  -4  -7   3   59.14   11.65
  -4  -7  20    5.08    5.03
  -4  -7  21   -6.41    6.96
  -4  -7  22    5.06    7.01
  -4  -6  23    3.53    5.19
  -4  -4  -4  208.20   12.13
  -4   0 -10    7.37    5.63
  -4   1 -11    4.13    7.22
  -4   2 -12    3.93    5.66
  -4   3 -13    1.39    5.38
  -4   5 -14   18.25    7.29
  -4   6 -15   -2.82    5.31
  -4   7 -15    5.04    6.58
  -4   8 -16   -0.42    5.13
  -4   9 -16    6.19    6.90
  -4  11 -17   -1.31    6.63
  -4  12 -17   19.07    7.24
  -4  13 -17    7.49    7.13
  -4  14 -17   -7.87    7.30
  -3  -7   8   73.19    9.15
  -3  -7   9   35.02    8.53
  -3  -7  10   10.62    5.80
  -3  -7  14    3.16    5.55
  -3  -7  15    7.41    7.52
  -3  -7  16    0.93    7.32
  -3  -7  17    6.74    7.46
  -3  -6  20    1.76    5.27
  -3  -6  21   -2.21    7.32
  -3  -5  23   -8.68    6.49
  -3  -5  24    2.46    7.40
  -3  -1  -7   56.33    9.80
  -3   0  -8   -3.91    8.01
  -3   3 -11   27.29    7.54
  -3   4 -12   -3.78    7.38
  -3   5 -13    2.76    5.40
  -3   7 -14   -2.80    6.84
  -3   9 -15   -3.52    7.38
  -3  10 -15    9.12    7.16
  -3  12 -16    2.71    6.39
  -3  13 -16    0.90    7.73
  -3  14 -16    3.54    7.13
  -3  15 -16    1.88    7.17
  -3  16 -16    1.50    7.20
  -2  -6   9   49.69    9.16
  -2  -6  10   36.08    9.32
  -2  -6  11   21.78    8.69
  -2  -6  12   21.28    8.71
  -2  -6  13    2.89    8.22
  -2  -6  14   -2.54    8.39
  -2  -6  15    5.71    7.56
  -2  -6  16   -0.55    6.80
  -2  -5   4    8.61   12.44
  -2  -5  19   -2.73    7.03
  -2  -5  20   -3.50    7.17
  -2  -4   1  325.93   21.82
  -2  -4  22   -8.26    7.41
  -2  -4  23   -6.05    7.25
  -2  -3  24   -6.52    6.65
  -2  -3  25   -9.90    7.49
  -2  -2  -3  190.22   15.46
  -2   0  -6   41.61   10.54
  -2   5 -11   -3.50    7.43
  -2   6 -12   27.88    5.26
  -2   8 -13   10.54    7.09
  -2  10 -14    2.21    5.26
  -2  11 -14  -12.85    7.52
  -2  12 -14    8.47    7.20
  -2  17 -14    8.81    6.50
  -1  -4   6  577.50   14.08
  -1  -4   7  159.68    8.65
  -1  -4  16   31.54    5.80
  -1  -4  17   -2.70    7.52
  -1  -4  18   -4.77    7.79
  -1  -3  20   -9.46    6.81
  -1  -3  21   -0.88    6.94
  -1  -2  22   -2.42    5.43
  -1  -2  23   -1.55    7.33
  -1  -1  24   -6.16    5.45
  -1  -1  25    0.92    7.52
  -1   0  25   -2.80    5.32
  -1   1  -5   -7.77   12.64
  -1   5  -9   58.07    8.46
  -1   6 -10   16.35    5.54
  -1   8 -11   43.52    8.14
  -1  10 -12   -2.71    7.04
  -1  11 -12    5.93    7.16
  -1  14 -13   -0.99    4.98
  -1  15 -13   -3.19    5.21
  -1  16 -13   -2.68    5.28
  -1  18 -12   -6.76    7.08
   0  -2   6  129.08   10.32
   0  -2  16   11.01    5.63
   0  -2  17    7.30    8.05
   0  -2  18   12.52    7.65
   0  -1  20   -0.29    7.19
   0  -1  21    5.16    7.15
   0   0  22   -0.29    7.49
   0   0  23    3.10    6.30
   0   1  23   -2.72    5.28
   0   1  24   -3.65    7.42
   0   2  24    2.10    5.14
   0   7  -8    3.29    7.85
   0   9  -9   -2.77    7.73
   0  11 -10   -1.65    7.58
   0  12 -10    2.37    7.30
   0  13 -10    0.34    6.61
   0  16 -10    7.70    7.18
   0  17 -10   -4.26    6.83
   0  18 -10    5.33    7.15
   1   0   7   14.41   11.14
   1   0  14   21.47    5.85
   1   0  15    7.66    7.93
   1   0  16    4.49    7.61
   1   0  17   10.58    7.52
   1   1  18    0.50    6.56
   1   1  19   -6.09    7.34
   1   2   1 1290.84   41.50
   1   2  20   -9.46    6.73
   1   2  21    5.29    7.06
   1   3  21    4.05    5.18
   1   3  22   -1.77    7.23
   1   4  -2  153.96   13.30
   1   4  23    4.90    6.91
   1   5  -3   69.88   12.99
   1   6  -4  128.51   11.17
   1   7  -5  103.58    9.91
   1   9  -6    2.64    8.04
   1  11  -7    1.71    7.23
   1  12  -7   -0.66    7.81
   1  16  -7   -3.89    8.32
   1  17  -7   -2.41    7.35
   1  18  -7   -1.04    7.79
   1  19  -6   -5.04    8.20
   2   3   6   55.69   12.73
   2   3   7  321.08   13.49
   2   3  13   45.78    6.89
   2   3  14   -7.44    8.16
   2   3  15   -1.92    7.99
   2   3  16   -3.09    6.83
   2   4  16   -7.60    5.26
   2   4  17    2.02    7.02
   2   4  18    5.99    7.17
   2   5  18    0.05    6.38
   2   5  19   -2.36    6.82
   2   6  19    2.51    5.38
   2   6  20   -0.26    7.14
   2   7  20   -1.16    6.68
   2   7  21   -1.05    7.07
   2   8  21    2.57    7.14
   2   9  -2   49.48    9.74
   2  11  -3   27.44    8.67
   2  16  -3   -3.13    8.83
   2  17  -3   -0.85    8.38
   2  18  -2   -1.24    8.77
   2  19  -1   -0.46    9.66
   3   7   9    6.72    8.70
   3   7  10   24.10    9.36
   3   7  11    2.66    8.72
   3   7  12    3.16    8.98
   3   8   6    1.91    8.54
   3   8   7    1.86    6.87
   3   8  12    5.38    8.19
   3   8  13   -1.91    8.19
   3   8  14    5.18    8.33
   3   9  14   12.25    7.63
   3   9  15    0.65    7.51
   3  10  15   10.32    7.29
   3  10  16   -0.15    7.22
   3  11  15   -1.05    7.68
   3  11  16   -8.02    7.62
   3  12  16   -1.50    7.32
   3  13  16    0.67    7.50
 -10  -8  -1    3.72   10.00
 -10  -5  -7   -0.76    8.08
 -10  -3 -10   -0.01    7.22
 -10  -2 -11   -1.39    7.20
 -10  -1 -12   -1.29    7.36
  -9 -11   9    1.84    9.48
  -9  -7  -3   -0.63    8.71
  -9  -6  -5    2.24    8.47
  -9  -5  -7    5.01    7.37
  -9  -2 -11   -1.39    6.75
  -9  -1 -12    5.20    7.18
  -9   0 -13    2.16    7.40
  -9   1 -14    3.95    7.13
  -9   2 -15    7.25    5.27
  -8 -11  11   -0.42    8.81
  -8 -11  12    8.95    9.09
  -8 -11  13    1.62    7.51
  -8 -10   5   -1.35   10.50
  -8  -4  -8   -0.35    6.97
  -8   3 -15    1.49    6.71
  -8   4 -16   -3.86    6.50
  -8   6 -17   -7.20    6.74
  -7 -10   7   -3.38    8.25
  -7  -6  -4    1.87    8.11
  -7  -2 -10    8.64    7.42
  -7  -1 -11   -3.83    7.20
  -7   0 -12    6.00    6.53
  -7   1 -13    9.05    7.06
  -7   2 -14    5.80    6.70
  -7   3 -15    6.90    4.75
  -7   5 -16    0.35    7.19
  -7   7 -17   -0.96    6.98
  -7   9 -18   -5.23    7.24
  -6 -10  10   -0.79    9.03
  -6 -10  11    7.28    7.64
  -6 -10  12   -0.53    7.50
  -6 -10  13    4.06    7.70
  -6 -10  14   -0.48    7.46
  -6 -10  15    1.22    7.05
  -6 -10  16   -5.89    7.58
  -6 -10  17   -3.43    7.37
  -6 -10  18   -2.91    7.56
  -6  -6  -3   15.80    8.64
  -6  -3  -8    4.11    6.71
  -6  -2  -9   30.20    7.15
  -6   2 -13    3.32    6.88
  -6   3 -14   -3.59    7.32
  -6   4 -15    3.29    5.22
  -6   6 -16    1.99    6.65
  -6   8 -17   -1.77    7.12
  -6   9 -17   -0.88    6.92
  -6  11 -18  -10.70    6.58
  -5  -9   8   -0.40    7.00
  -5  -9  18   -2.65    7.45
  -5  -9  19    1.09    7.51
  -5  -9  20    1.08    7.55
  -5  -3  -7   24.43    7.77
  -5  -2  -8   49.05    7.86
  -5   3 -13    5.73    7.28
  -5   4 -14   -1.59    7.04
  -5   6 -15   -0.82    7.25
  -5   7 -16    0.60    5.31
  -5   8 -16    2.44    6.94
  -5  10 -17    4.15    5.15
  -5  11 -17   -4.99    6.84
  -5  12 -17    1.73    7.05
  -5  13 -17   11.98    6.60
  -4  -8   7    2.84    6.87
  -4  -8  19    5.32    6.95
  -4  -8  20   -1.47    6.79
  -4  -8  21   -4.66    6.49
  -4  -2  -7   93.86    9.12
  -4  -1  -8   27.14    8.16
  -4   2 -11    2.85    7.83
  -4   3 -12   62.54    7.96
  -4   4 -13   -1.94    5.26
  -4   6 -14    8.31    7.19
  -4   8 -15    4.93    7.01
  -4  10 -16   -3.08    5.08
  -4  11 -16    1.17    7.11
  -4  12 -16   -4.18    7.26
  -3  -7   7  125.44    9.63
  -3  -7  18   -1.42    5.50
  -3  -7  19   -1.24    7.01
  -3  -7  20    0.41    7.33
  -3  -6   3    0.71   10.80
  -3  -6  22    1.44    5.41
  -3  -6  23   11.41    7.17
  -3  -6  24    8.13    6.83
  -3  -2  -5   -3.29    9.61
  -3   1  -9  101.54    6.54
  -3   2 -10    6.03    5.46
  -3   5 -12   12.77    7.35
  -3   6 -13    3.81    5.07
  -3   8 -14    4.12    4.96
  -3   9 -14   18.42    6.99
  -3  11 -15    3.82    5.13
  -3  12 -15    1.70    7.17
  -3  13 -15    1.11    7.41
  -3  14 -15   -3.74    7.17
  -3  15 -15    0.93    6.95
  -3  16 -15    2.12    7.23
  -2  -6   8   10.85    9.10
  -2  -6  17    4.27    5.06
  -2  -6  18   -7.76    7.36
  -2  -6  19    3.08    7.34
  -2  -5  21   -0.48    5.36
  -2  -5  22  -14.83    7.41
  -2  -5  23   -0.75    6.70
  -2  -4  24    7.38    6.71
  -2  -4  25   -2.88    7.40
  -2  -3  -1 1812.74   42.28
  -2   1  -7  111.37   10.67
  -2   2  -8   45.71    8.96
  -2   3  -9    1.64    8.10
  -2   4 -10   49.70    5.77
  -2   6 -11   27.18    7.34
  -2   7 -12    1.59    5.56
  -2   8 -12   -2.30    6.98
  -2   9 -13    5.51    5.02
  -2  10 -13    7.75    6.97
  -2  11 -13   45.87    6.89
  -2  13 -14    1.44    5.23
  -2  14 -14   -1.36    5.14
  -2  15 -14    6.46    6.04
  -2  16 -14    3.57    5.21
  -1  -5  10    3.47    8.58
  -1  -5  11   45.85    8.42
  -1  -5  12    0.62    8.19
  -1  -5  13   -2.38    7.83
  -1  -5  14    1.25    7.88
  -1  -5  15   -1.55    7.64
  -1  -5  16    1.66    7.71
  -1  -4   5  285.81   12.99
  -1  -4  19   -5.32    5.69
  -1  -4  20   -7.12    7.33
  -1  -4  21   -3.34    6.89
  -1  -3  22   -2.67    5.28
  -1  -3  23    0.72    7.44
  -1  -2  24   -1.47    5.23
  -1  -2  25   -2.37    7.35
  -1   2  -6  278.25   10.81
  -1   3  -7   54.70    7.31
  -1   4  -8   80.61    6.72
  -1   7 -10   -4.30    7.11
  -1   9 -11   -2.70    7.16
  -1  10 -11   21.11    7.32
  -1  12 -12   57.37    5.75
  -1  13 -12    1.96    6.97
  -1  14 -12    6.13    6.74
  -1  15 -12   -0.20    6.94
  -1  16 -12    9.99    7.07
  -1  17 -12   -6.85    6.49
  -1  19 -11   -7.76    7.54
   0  -3   9   -8.92    9.20
   0  -3  10   -0.70    6.02
   0  -3  11    3.15    5.94
   0  -3  12   -3.68    5.89
   0  -3  13   -3.23    5.54
   0  -3  14   -0.34    6.16
   0  -3  15   -4.30    7.43
   0  -3  16   -9.03    8.01
   0  -3  17   -8.94    7.33
   0  -2   5  113.55    9.95
   0  -2  19    3.01    5.59
   0  -2  20   -4.16    7.44
   0  -2  21  -10.22    7.11
   0  -1   2   -2.09   16.36
   0  -1  22    4.38    6.52
   0  -1  23   -7.04    7.30
   0   0  24    2.97    7.21
   0   1  25    0.07    6.63
   0   2  -3   17.66   14.03
   0   5  -6   -3.84    9.72
   0   6  -7  426.25   10.81
   0   8  -8  200.48    9.84
   0  10  -9   24.99    7.78
   0  11  -9   -5.15    7.41
   0  14 -10   14.03    5.17
   0  15 -10    3.56    5.34
   0  17  -9    5.27    6.20
   0  18  -9   -1.21    7.38
   0  19  -9   -2.91    7.52
   1  -1   9   63.88    9.22
   1  -1  10  -10.54    8.74
   1  -1  11   18.16    8.79
   1  -1  12    0.81    8.20
   1  -1  13   17.77    8.32
   1  -1  14   21.59    7.67
   1  -1  15    0.19    7.98
   1  -1  16   -8.21    7.44
   1   0   6    6.50    8.95
   1   0  18    5.18    6.82
   1   0  19   -8.86    7.38
   1   1   3    8.08   14.83
   1   1  20    6.66    5.29
   1   1  21   -2.54    6.96
   1   2  22   -2.47    6.77
   1   2  23  -13.90    7.09
   1   3  23    2.91    5.21
   1   3  24   10.98    6.81
   1   4  24   -0.50    5.38
   1   8  -5   -2.62    8.69
   1  10  -6   44.54    8.03
   1  13  -7    1.65    6.68
   1  14  -7    8.71    7.63
   1  15  -7    1.53    7.82
   1  17  -6    5.17    8.35
   1  18  -6   -1.97    7.56
   1  20  -5   -2.26    7.67
   2   2   9   35.90    9.74
   2   2  10    6.12    9.04
   2   2  11   22.84    9.20
   2   2  12    1.00    8.74
   2   2  13   21.63    8.94
   2   2  14    9.42    8.20
   2   2  15    0.68    7.96
   2   2  16   -1.81    6.88
   2   3  17   -4.68    7.38
   2   3  18    9.17    7.46
   2   4  19    7.36    7.06
   2   4  20    8.11    6.75
   2   5  20    1.23    4.95
   2   5  21    1.22    6.98
   2   6  21   -0.31    5.29
   2   6  22   -1.19    7.55
   2   7  22   -4.12    7.25
   2   8  -1   47.39   11.77
   2  12  -3    0.42    7.10
   2  13  -3    0.77    8.50
   2  14  -3   -1.53    8.48
   2  15  -3    3.26    7.94
   2  17  -2    1.15    8.67
   3   6  10    3.86    8.99
   3   6  11   -1.04    7.81
   3   6  12    1.81    7.36
   3   6  13   -2.30    7.30
   3   7   7   12.27    9.17
   3   7   8    3.64    7.32
   3   7  13   17.53    8.62
   3   7  14    2.95    8.00
   3   7  15   -3.41    7.98
   3   8   5    2.53    9.64
   3   8  15    5.57    7.99
   3   8  16    4.39    7.92
   3   8  17   -2.42    6.64
   3   9   4    7.60   12.15
   3   9  16    3.26    7.27
   3   9  17    0.52    7.09
   3   9  18    3.07    7.82
   3  10  17   -6.20    7.69
   3  10  18    4.53    7.67
   3  11  17   -2.14    7.91
   3  11  18   -1.49    7.60
   3  12  17    2.61    7.50
 -10  -7  -3    3.14    9.05
 -10  -6  -5    0.53    7.67
 -10  -4  -8    2.09    7.06
 -10  -3  -9   -3.89    7.83
  -9 -11   8    1.36    9.95
  -9  -4  -8   -2.67    7.11
  -9  -3  -9    3.79    6.75
  -9   0 -12   -0.95    6.34
  -9   1 -13   -2.89    6.92
  -9   2 -14    3.30    7.08
  -9   3 -15   -4.86    5.15
  -8 -11   9   -0.61    8.92
  -8 -11  10   -0.88    8.24
  -8  -5  -6   -3.90    7.82
  -8  -3  -9   38.12    7.81
  -8  -2 -10    9.01    7.65
  -8  -1 -11   17.09    7.56
  -8   0 -12   -1.20    6.99
  -8   2 -14    6.29    5.37
  -8   4 -15   10.16    6.51
  -8   5 -16    1.28    5.06
  -8   6 -16  -14.01    6.73
  -8   7 -17   -3.69    4.93
  -7 -11  12   -3.32    8.65
  -7 -11  13   -1.10    8.78
  -7 -11  14    0.98    7.56
  -7 -11  15   -2.19    7.84
  -7 -11  16  -14.40    8.16
  -7 -10   6    2.22    9.27
  -7  -4  -7   18.77    7.29
  -7  -3  -8   10.49    8.22
  -7   2 -13   -3.73    6.60
  -7   3 -14   -1.10    6.87
  -7   4 -15    0.48    4.89
  -7   5 -15    5.75    7.43
  -7   6 -16    1.40    6.43
  -7   7 -16   -6.01    6.88
  -7   8 -17   -0.76    5.42
  -7   9 -17    6.45    7.44
  -7  10 -17    0.48    6.62
  -6 -10   8   16.55    8.65
  -6 -10   9    0.39    7.46
  -6 -10  19    3.07    6.67
  -6  -9   4    6.81   11.20
  -6  -4  -6    4.26    7.71
  -6  -1 -10   -0.56    7.33
  -6   0 -11    8.01    7.35
  -6   1 -12    4.79    5.05
  -6   4 -14   23.97    7.46
  -6   5 -15    0.55    5.17
  -6   6 -15    2.50    6.93
  -6   7 -16  -11.19    5.19
  -6   8 -16    2.92    7.26
  -6  10 -17    6.42    5.16
  -6  11 -17   -2.45    7.09
  -6  12 -17    6.29    7.28
  -5 -10  14    9.25    7.93
  -5 -10  15    1.14    7.69
  -5 -10  16   -0.16    7.02
  -5  -9   7    4.50    7.25
  -5  -9  21    0.49    6.77
  -5  -8   3    1.75   10.92
  -5  -4  -5   17.38    7.16
  -5  -1  -9    9.29    7.63
  -5   0 -10   15.65    7.48
  -5   1 -11    9.70    7.43
  -5   2 -12    0.68    5.28
  -5   4 -13   33.32    7.32
  -5   7 -15    4.89    6.95
  -5   8 -15   -1.46    6.32
  -5   9 -16    4.23    5.04
  -5  10 -16  -10.04    7.40
  -5  11 -16    9.18    6.95
  -4  -9  11   -1.73    6.86
  -4  -9  12   -3.03    7.36
  -4  -9  13    0.21    7.06
  -4  -9  14   -7.49    7.51
  -4  -9  15    2.25    7.27
  -4  -9  16    1.40    7.27
  -4  -9  17   -1.79    7.50
  -4  -9  18    0.58    7.46
  -4  -8   6    1.65    6.83
  -4  -8  22    5.53    7.46
  -4  -3  -5  230.76   10.50
  -4   0  -9    6.14    5.97
  -4   1 -10   13.60    5.89
  -4   4 -12   18.89    7.20
  -4   5 -13    9.12    5.00
  -4   7 -14    3.89    6.98
  -4   8 -14   14.67    6.53
  -4   9 -15    3.57    5.46
  -4  10 -15    0.12    7.18
  -4  11 -15   -2.11    7.43
  -4  13 -16   -6.64    5.20
  -4  14 -16   -3.83    5.10
  -4  15 -16   -0.60    4.94
  -3  -8  11    3.72    7.70
  -3  -8  12   -2.81    7.96
  -3  -8  13    6.34    7.64
  -3  -8  14    0.89    7.32
  -3  -8  15   -3.82    7.23
  -3  -8  16   -5.65    7.49
  -3  -8  17   -7.21    7.21
  -3  -8  18    2.28    7.35
  -3  -8  19    5.09    6.61
  -3  -7   6  160.97    9.98
  -3  -7  21   -9.05    5.46
  -3  -7  22    2.81    7.25
  -3  -7  23   -9.07    7.13
  -3  -1  -6  165.65   10.35
  -3   3 -10    2.89    7.61
  -3   4 -11    5.69    6.77
  -3   6 -12    9.60    7.13
  -3   7 -13   20.85    5.18
  -3   8 -13   -6.31    7.26
  -3  10 -14   -2.76    5.49
  -3  11 -14    9.88    7.38
  -3  12 -14    1.51    7.29
  -3  16 -14    4.53    6.47
  -3  17 -14    2.83    7.28
  -2  -7  12    1.48    8.07
  -2  -7  13    8.88    7.88
  -2  -7  14   -4.99    7.80
  -2  -7  15    6.23    7.56
  -2  -7  16    0.98    7.21
  -2  -7  17   -3.80    7.36
  -2  -6   7  200.02   10.87
  -2  -6  20   -3.55    5.06
  -2  -6  21    2.44    7.15
  -2  -6  22    4.87    7.43
  -2  -5  24    1.97    7.38
  -2  -5  25    0.87    7.30
  -2   5 -10  272.97    9.20
  -2   7 -11    6.90    7.17
  -2   9 -12    3.81    7.00
  -2  12 -13   -1.70    5.37
  -2  13 -13   10.26    7.28
  -2  14 -13    4.95    6.72
  -2  15 -13    0.46    6.52
  -2  16 -13    1.04    6.96
  -2  17 -13    3.94    6.53
  -1  -5   8    0.35    9.05
  -1  -5   9   40.35    8.60
  -1  -5  17    0.14    5.73
  -1  -5  18    6.84    5.70
  -1  -5  19   -0.42    7.58
  -1  -5  20    2.67    6.96
  -1  -4  22    0.78    6.55
  -1  -4  23    0.89    7.03
  -1  -3   2  430.56   17.97
  -1  -3  24    3.51    5.34
  -1  -3  25    3.44    7.32
  -1   5  -8    6.20    8.29
  -1   6  -9  118.34    6.47
  -1   8 -10    1.85    5.50
  -1   9 -10   64.12    8.22
  -1  11 -11    3.15    6.91
  -1  12 -11    5.59    7.35
  -1  13 -11    3.27    6.77
  -1  14 -11    4.66    6.63
  -1  15 -11    6.03    6.99
  -1  16 -11    3.35    7.38
  -1  17 -11   -5.89    6.93
  -1  18 -11   -0.52    5.36
  -1  19 -10    1.01    7.44
   0  -4  13    7.19    7.78
   0  -4  14   28.92    8.58
   0  -4  15   -4.47    7.80
   0  -3   7    1.79   11.00
   0  -3   8    0.99    7.10
   0  -3  18   -0.09    5.52
   0  -3  19    2.44    6.95
   0  -3  20  -11.21    7.44
   0  -2   4 1516.07   24.21
   0  -2  22   -1.79    6.53
   0  -2  23   -0.66    7.20
   0  -1  24    1.89    6.37
   0  -1  25    3.22    7.32
   0   0  25    5.51    5.58
   0   3  -4    1.20    8.52
   0   4  -5  323.67   10.43
   0   7  -7    5.48    8.07
   0   9  -8    1.14    8.20
   0  12  -9   14.86    7.74
   0  13  -9    0.64    7.23
   0  14  -9   10.86    7.22
   0  15  -9    5.50    7.40
   0  16  -9    0.26    7.49
   0  18  -8   -0.33    7.40
   0  19  -8    7.35    7.18
   0  20  -7    6.76    8.08
   1  -1   8   12.53   10.39
   1  -1  17   -2.27    5.57
   1  -1  18    5.51    7.73
   1  -1  19   -0.98    7.97
   1   0   5    4.83    8.85
   1   0  20   -4.04    5.44
   1   0  21   -0.39    7.02
   1   0  22    0.33    7.23
   1   1  22   -3.81    5.49
   1   1  23    5.33    7.48
   1   2  24   -8.49    6.52
   1   7  -4  218.29   11.03
   1   9  -5   10.74    9.35
   1  11  -6   -0.11    6.98
   1  12  -6    3.22    7.00
   1  13  -6   -1.83    7.95
   1  14  -6   -1.03    8.50
   1  15  -6    3.53    7.68
   1  16  -6    7.47    7.32
   1  18  -5   -2.23    9.23
   1  19  -5   -4.53    7.33
   1  20  -4    1.71    8.38
   2   1  11   38.16    8.87
   2   1  12   49.46    8.82
   2   1  13   -8.42    8.53
   2   1  14    2.52    8.89
   2   1  15    6.15    8.06
   2   2   7   85.86   10.54
   2   2   8   -2.08    7.03
   2   2  17    4.72    6.80
   2   2  18   -1.90    7.33
   2   2  19   -6.41    7.60
   2   3   5    7.21   10.99
   2   3  19    4.58    5.34
   2   3  20   -1.45    6.72
   2   3  21    2.14    7.09
   2   4   3  119.65   14.89
   2   4  21   -0.42    6.11
   2   4  22    2.20    7.10
   2   5  22    5.32    5.28
   2   5  23   -4.56    7.13
   2   7   0    5.11   13.76
   2  10  -2    2.39    8.47
   2  16  -2    4.70    8.33
   2  18  -1    3.36    8.83
   2  19   0   -0.72    9.70
   3   5  11   -4.84    7.35
   3   5  12   10.82    7.95
   3   5  13   -2.80    7.91
   3   5  14    6.48    7.92
   3   6   8    3.09    7.64
   3   6   9    1.79    7.42
   3   6  14    8.92    7.76
   3   6  15    1.97    7.59
   3   6  16   -0.05    7.45
   3   6  17   -3.97    6.47
   3   7   6    2.78    8.79
   3   7  16   -2.30    5.71
   3   7  17  -10.57    7.52
   3   7  18   -1.72    7.60
   3   8  18    2.33    7.43
   3   8  19    0.02    7.45
   3   9  19    0.78    7.50
   3   9  20   -1.85    6.81
   3  10  19    1.37    7.34
 -10  -5  -6    1.72    8.07
  -9 -11   7    0.55   10.15
  -9  -5  -6    0.11    7.34
  -9   2 -13    8.98    6.51
  -9   4 -15   -2.24    5.04
  -9   5 -15    1.96    7.03
  -8 -11   8    0.88    9.20
  -8  -6  -4    3.70    7.80
  -8  -4  -7   12.23    7.06
  -8   2 -13    5.96    7.53
  -8   3 -14    4.94    5.16
  -8   7 -16   -0.76    6.92
  -8   8 -16    8.68    6.44
  -7 -11  10    3.78    9.36
  -7 -11  11    0.24    7.49
  -7  -5  -5    4.53    8.14
  -7  -2  -9    0.77    7.19
  -7  -1 -10    5.32    7.36
  -7   0 -11    7.01    6.86
  -7   4 -14   -1.17    6.91
  -7   6 -15    3.02    7.21
  -7   8 -16    2.16    7.05
  -7   9 -16   -9.32    7.05
  -6 -11  14    3.04    7.81
  -6 -11  15   -6.84    7.51
  -6 -11  16   -1.97    7.88
  -6 -11  17   -7.41    8.06
  -6 -11  18    2.73    6.85
  -6  -3  -7   -1.33    6.58
  -6   1 -11    3.40    7.01
  -6   2 -12   10.42    7.10
  -6   3 -13    6.24    5.14
  -6   5 -14    3.96    7.15
  -6   9 -16    5.47    5.01
  -6  10 -16   -3.27    7.09
  -6  11 -16    9.37    7.05
  -6  12 -16    6.75    6.33
  -5 -10  11   12.47    7.88
  -5 -10  12   -7.60    8.07
  -5 -10  13   -3.15    7.41
  -5 -10  17    5.32    5.46
  -5 -10  18   -5.22    6.74
  -5 -10  19   -6.21    7.20
  -5 -10  20   -0.57    7.53
  -5  -9   6    2.23    8.57
  -5  -5  -3   19.27    8.56
  -5  -3  -6   13.52    7.49
  -5   2 -11   23.95    7.71
  -5   3 -12    0.75    7.17
  -5   6 -14   18.69    5.37
  -5   7 -14  -13.67    7.42
  -5   9 -15    4.53    6.58
  -5  10 -15   -0.07    7.10
  -5  12 -16   -0.24    5.29
  -5  13 -16   -3.57    5.27
  -5  14 -16    3.54    6.50
  -4  -9   9   -3.95    7.86
  -4  -9  10    6.49    6.84
  -4  -9  19   -6.85    5.11
  -4  -9  20   -1.66    6.79
  -4  -9  21   -1.96    7.57
  -4  -9  22   10.52    7.29
  -4  -8   5    4.39    7.98
  -4  -2  -6    8.10    8.55
  -4   2 -10    3.84    7.70
  -4   3 -11   10.02    7.78
  -4   5 -12   27.62    7.33
  -4   6 -13   -5.89    4.97
  -4   7 -13   10.71    6.93
  -4   9 -14    3.74    7.18
  -4  10 -14    1.18    6.89
  -4  12 -15   -3.50    5.19
  -4  13 -15    6.71    5.23
  -4  14 -15   -5.44    6.47
  -4  15 -15   -9.27    6.32
  -4  16 -15   -2.44    6.10
  -3  -8   9    0.07    7.59
  -3  -8  10    4.12    7.01
  -3  -8  20    0.79    6.57
  -3  -8  21   -3.21    7.09
  -3  -8  22   -2.88    7.18
  -3  -7   5   12.98   10.29
  -3  -3  -3   14.46   11.94
  -3   0  -7    0.98    8.59
  -3   1  -8  328.28   10.03
  -3   2  -9   63.03    6.18
  -3   5 -11  228.69    8.56
  -3   7 -12    0.67    6.96
  -3   9 -13   -2.35    5.19
  -3  10 -13    3.59    6.78
  -3  11 -13   -5.45    6.60
  -3  13 -14   11.61    5.24
  -3  14 -14   -0.61    5.05
  -3  15 -14   -1.88    5.05
  -3  17 -13   -7.50    6.44
  -2  -7  10   80.07    8.87
  -2  -7  11   -0.06    5.78
  -2  -7  18   -1.71    5.54
  -2  -7  19    6.32    6.72
  -2  -7  20    3.07    7.21
  -2  -7  21   11.87    7.36
  -2  -6   6    7.37    9.59
  -2  -6  23    4.20    5.57
  -2  -6  24   -1.46    7.17
  -2  -5   3  261.32   13.05
  -2  -1  -4  166.13   13.15
  -2   0  -5   -1.09    9.74
  -2   2  -7    6.22    9.31
  -2   3  -8   27.18    8.79
  -2   4  -9   69.57    5.96
  -2   6 -10   42.03    7.69
  -2   8 -11   24.49    7.41
  -2  10 -12   12.67    5.06
  -2  11 -12    0.07    7.00
  -2  12 -12    4.31    6.98
  -2  13 -12    1.34    7.26
  -2  14 -12    6.42    6.76
  -2  15 -12   13.02    6.65
  -2  16 -12    1.12    7.01
  -2  17 -12   -9.95    7.00
  -2  18 -12   -2.49    5.25
  -1  -6  12   -3.13    8.46
  -1  -6  13   32.64    8.75
  -1  -6  14    4.73    7.68
  -1  -6  15   10.10    7.82
  -1  -6  16   -4.76    7.57
  -1  -6  17    5.69    7.40
  -1  -6  18    8.37    7.61
  -1  -6  19    3.82    7.10
  -1  -5   7  109.66   10.36
  -1  -5  21    1.12    5.53
  -1  -5  22   -3.39    7.42
  -1  -5  23   -7.50    7.24
  -1  -4   4  204.74   12.25
  -1  -4  24   -2.38    5.36
  -1  -4  25   -0.09    7.40
  -1   0  -3 3515.54   31.13
  -1   1  -4   23.96   13.07
  -1   2  -5    4.26   11.38
  -1   3  -6   30.23   11.08
  -1   4  -7  136.56    7.46
  -1   7  -9   75.37    5.90
  -1   8  -9  290.11    9.33
  -1  10 -10    4.46    7.36
  -1  11 -10   -5.26    7.32
  -1  16 -10    6.61    7.10
  -1  17 -10   -1.96    6.74
  -1  18 -10   -7.08    6.99
   0  -4  10  145.14    9.76
   0  -4  11   90.90    6.98
   0  -4  12   73.80    6.73
   0  -4  16   61.15    6.75
   0  -4  17    5.91    5.64
   0  -4  18  -11.77    7.80
   0  -4  19   -4.53    7.68
   0  -4  20    3.43    7.16
   0  -3   6    2.03   10.97
   0  -3  21   -1.78    5.15
   0  -3  22    1.82    6.46
   0  -3  23    2.71    7.19
   0  -2  24   -5.15    5.32
   0  -2  25    2.29    7.36
   0   6  -6   17.29    9.37
   0   8  -7   44.05    8.53
   0  10  -8    2.56    7.00
   0  11  -8    5.24    7.35
   0  12  -8   18.22    7.20
   0  13  -8   -8.84    6.69
   0  14  -8   10.21    6.94
   0  15  -8    0.01    7.51
   0  16  -8    7.46    7.90
   0  17  -8   -3.46    6.83
   0  19  -7   -3.10    7.44
   1  -2  10   13.39    8.82
   1  -2  11   24.81    8.71
   1  -2  12    4.47    5.68
   1  -2  13   30.37    6.18
   1  -2  14   -6.44    6.10
   1  -2  15   23.99    6.71
   1  -2  16   -0.36    5.80
   1  -2  17   20.46    7.72
   1  -2  18   -5.37    7.64
   1  -2  19   10.64    7.97
   1  -1   7   50.21    8.55
   1  -1  20    5.79    5.43
   1  -1  21   -0.82    7.62
   1  -1  22    3.01    7.29
   1   0  23    6.99    6.66
   1   0  24   15.75    7.37
   1   1  24    4.64    5.31
   1   6  -3   41.14   12.84
   1  10  -5   -0.65    7.50
   1  16  -5   24.59    8.67
   1  17  -5    3.48    7.58
   1  19  -4    0.17    7.48
   1  20  -3    1.47    8.85
   2   1   9  321.83   11.73
   2   1  10    3.53    6.15
   2   1  16   -3.27    5.56
   2   1  17    1.45    5.15
   2   1  18    7.72    7.48
   2   1  19   -1.98    7.52
   2   2   6   13.06   10.40
   2   2  20    5.02    5.15
   2   2  21   -8.15    7.11
   2   2  22   -4.83    6.47
   2   3  22    6.99    6.67
   2   3  23   -8.02    7.01
   2   4  23   -3.69    5.19
   2  11  -2    0.91    7.62
   2  12  -2    0.37    8.16
   2  13  -2    0.66    8.31
   2  14  -2   -0.30    8.42
   2  15  -2    5.21    7.94
   2  17  -1    1.98    8.32
   3   4  12   -3.71    7.71
   3   4  13   -0.69    7.68
   3   4  14   -4.36    8.18
   3   4  15   -0.43    7.30
   3   5   9    4.19    7.94
   3   5  10  173.16   11.21
   3   5  15    7.37    7.30
   3   5  16   -2.07    7.23
   3   5  17   -4.36    7.07
   3   5  18   -4.63    7.25
   3   6   7   18.18    8.23
   3   6  18    5.11    7.60
   3   6  19   -0.22    7.65
   3   6  20   -5.41    6.73
   3   7  19    3.49    6.69
   3   7  20   -8.17    7.25
   3   7  21    6.43    6.61
   3   8  20    5.77    7.55
   3   8  21   10.18    7.64
 -10  -6  -4    7.89    8.21
 -10  -4  -7    3.75    6.92
 -10  -3  -8    1.90    7.00
  -9  -6  -4   -4.34    8.34
  -9  -4  -7    2.15    6.95
  -9  -3  -8    6.41    7.05
  -9   0 -11    4.24    6.88
  -8  -8   0    0.73   11.31
  -8  -7  -2    6.92    8.80
  -8  -5  -5   -1.35    7.64
  -8  -3  -8    7.19    7.80
  -8  -2  -9    7.59    7.98
  -8  -1 -10   -2.22    7.31
  -8   3 -13    1.26    6.76
  -8   4 -14    2.15    4.96
  -8   6 -15   -1.07    5.14
  -8   7 -15   10.95    6.92
  -7 -11   9    7.55    8.90
  -7 -10   5    2.97   10.46
  -7  -6  -3   28.49    9.13
  -7  -4  -6   81.38    9.07
  -7   2 -12    4.82    6.67
  -7   3 -13    4.57    5.21
  -7   7 -15    3.67    5.04
  -7   8 -15    1.29    6.71
  -7  10 -16   11.35    5.12
  -7  11 -16    2.76    7.20
  -6 -11  11    9.16    8.87
  -6 -11  12   -3.42    7.48
  -6 -11  13    1.46    7.60
  -6 -10   7    7.51    7.71
  -6  -5  -4    2.12    6.64
  -6  -2  -8    0.53    6.62
  -6  -1  -9   -3.66    6.85
  -6   0 -10    2.93    5.70
  -6   3 -12   10.15    6.82
  -6   4 -13    3.30    5.14
  -6   6 -14    5.06    5.32
  -6   8 -15    3.26    4.91
  -6  10 -15    2.55    7.07
  -6  13 -16    1.24    5.39
  -5 -10   9    8.54    9.00
  -5 -10  10   -1.02    7.33
  -5  -2  -7    1.14    7.45
  -5  -1  -8   40.11    7.82
  -5   0  -9    7.64    7.46
  -5   1 -10   -1.59    5.26
  -5   4 -12   26.94    7.28
  -5   6 -13   41.73    7.26
  -5   9 -14    2.59    6.69
  -5  11 -15   -5.62    5.12
  -5  12 -15   -2.16    6.43
  -5  13 -15    5.93    7.01
  -5  14 -15   -4.62    7.16
  -5  15 -15   -0.98    7.24
  -4 -10  14   -4.66    7.62
  -4 -10  15   -3.54    7.45
  -4 -10  16    0.60    7.79
  -4 -10  17    9.49    7.99
  -4 -10  18    8.20    7.61
  -4 -10  19   -6.46    7.54
  -4 -10  20    6.45    6.87
  -4  -9   8    8.85    6.81
  -4  -4  -3   69.96   10.70
  -4  -1  -7  216.28    9.07
  -4   0  -8   74.59    8.10
  -4   1  -9    3.31    5.56
  -4   4 -11    4.10    7.38
  -4   6 -12   -1.91    7.08
  -4   8 -13    1.76    6.86
  -4   9 -13    7.07    6.50
  -4  11 -14    4.00    4.94
  -4  12 -14    5.28    6.74
  -4  13 -14   -2.20    6.98
  -4  14 -14   -1.38    7.24
  -4  15 -14    2.14    6.68
  -4  16 -14    5.92    6.54
  -3  -9  13    4.39    7.46
  -3  -9  14   11.29    7.49
  -3  -9  15   -0.54    7.37
  -3  -9  16   -5.53    7.02
  -3  -9  17    4.26    7.16
  -3  -9  18    6.72    7.15
  -3  -9  19    0.16    6.96
  -3  -9  20   10.26    6.93
  -3  -8   8    0.03    7.80
  -3  -8  23    6.84    5.18
  -3   3  -9   58.79    8.04
  -3   4 -10   38.54    5.55
  -3   6 -11   18.15    7.24
  -3   8 -12   -0.16    5.04
  -3   9 -12   -0.84    6.98
  -3  12 -13    1.78    5.14
  -3  13 -13   -6.58    6.93
  -3  14 -13   -8.49    6.94
  -3  15 -13    4.24    6.74
  -3  16 -13    1.76    4.83
  -3  18 -12    5.94    7.37
  -2  -8  14   -5.93    7.55
  -2  -8  15   -4.08    7.60
  -2  -8  16    0.41    7.45
  -2  -8  17   -0.73    7.42
  -2  -8  18    4.41    7.54
  -2  -8  19   -1.46    7.66
  -2  -7   8   77.21    9.14
  -2  -7   9   45.95    6.38
  -2  -7  22   -4.19    5.36
  -2  -7  23  -10.62    7.18
  -2  -7  24   -9.71    7.69
  -2  -6   5   12.11    9.51
  -2   1  -6  163.85   10.66
  -2   5  -9   50.90    8.00
  -2   7 -10   86.06    8.05
  -2   9 -11    2.43    5.19
  -2  10 -11   18.67    6.96
  -2  11 -11   19.38    6.97
  -2  16 -11    6.31    6.73
  -2  17 -11    5.86    7.09
  -2  18 -11    4.92    6.95
  -1  -6  10   24.03    8.66
  -1  -6  11   45.79    6.30
  -1  -6  20    1.76    5.40
  -1  -6  21   -6.30    7.20
[truncated: 250,004 more chars]
